# Supplementary material for: A CNTNAP1 Missense Variant Is Associated with Canine Laryngeal Paralysis and Polyneuropathy
Source: Genes (Basel). 2020 Nov 27;11(12):1426. doi: 10.3390/genes11121426 (PMC7761076; doi:10.3390/genes11121426)
Supplement: Supplementary file 1 [file genes-11-01426-s001.zip]

Archive with 7 entries (7 files):
- FigureS1_HistogramFigure.tiff
- TableS1_final.xlsx
- TableS2_WGS.xlsx
- TableS3_GWASresults.xlsx
- TableS4_final.xlsx
- TableS5_variants.xlsx
- VideoS1.mp4
