# Supplementary material for: A CNTNAP1 Missense Variant Is Associated with Canine Laryngeal Paralysis and Polyneuropathy
Source: Genes (Basel). 2020 Nov 27;11(12):1426. doi: 10.3390/genes11121426 (PMC7761076; doi:10.3390/genes11121426)
Supplement: Supplementary file 1 [file genes-11-01426-s001.zip › TableS1_final.xlsx]

## Sheet: Individuals
Table S1 Sample designations and detailed information of all dogs used in the study.
The alleles for the four genotyped variants are designated as N and D representing wild type and mutant allele, respectively.
Breed/Species	Sample ID	Sex	Health status	Years of age at the time of last health update (controls only)	Years of age at the time of onset of clinical signs (cases only)	Cohort	GWAS	WGS	Neuropathology	Arytenoid lateralization surgery	LPPN3: CNTNAP1 (Chr9:20298261; c.2810G>A; p.Gly937Glu)	LPN1: ARHGEF10 [8]	LPN2: GJA9 [9]	LEMP: NAPEPLD [31]	Method of genotyping	Source of SNP data (full citations are available on the second tab of this table)	SNP data genotyping platform	Imputation
Leonberger	Leon1	M	control	9.5		discovery	x				NN	NN	NN	DN	by haplotype	UMN private GWAS database	Illumina CanineHD BeadChip array	Target
Leonberger	Leon2	M	case		5	discovery	x			x	NN	NN	NN	NN	by haplotype	UMN private GWAS database	Illumina CanineHD BeadChip array	Target
Leonberger	Leon3	M	control	9.9		discovery	x				NN	NN	NN	NN	by haplotype	UMN private GWAS database	Illumina CanineHD BeadChip array	Target
Leonberger	Leon4	F	control	10.5		discovery	x				NN	NN	NN	NN	by haplotype	UMN private GWAS database	Illumina CanineHD BeadChip array	Target
Leonberger	Leon5	F	control	10.4		discovery	x				NN	NN	NN	NN	by haplotype	UMN private GWAS database	Illumina CanineHD BeadChip array	Target
Leonberger	Leon6	F	control	8.81314		discovery	x				NN	NN	NN	NN	by haplotype	UMN private GWAS database	Illumina CanineHD BeadChip array	Target
Leonberger	Leon7	F	control	11		discovery	x				NN	NN	NN	NN	by haplotype	UMN private GWAS database	Illumina CanineHD BeadChip array	Target
Leonberger	Leon8	F	control	11.3977		discovery	x				NN	NN	NN	NN	genotype	UNIBE private GWAS database	Illumina CanineHD BeadChip array	Target
Leonberger	Leon9	M	case		1.5	discovery	x	x			NN	NN	NN	NN	genotype	doi: 10.1111/age.12834	WGS	Target
Leonberger	Leon10	M	control	9.86721		discovery	x				NN	NN	NN	NN	genotype	UNIBE private GWAS database	Illumina CanineHD BeadChip array	Target
Leonberger	Leon11	F	control	9.38809		discovery	x				NN	NN	NN	NN	genotype	UNIBE private GWAS database	Illumina CanineHD BeadChip array	Target
Leonberger	Leon12	F	control	10.5		discovery	x				NN	NN	NN	NN	genotype	UNIBE private GWAS database	Illumina CanineHD BeadChip array	Target
Leonberger	Leon13	F	control	11.0691		discovery	x				NN	NN	NN	NN	genotype	UNIBE private GWAS database	Illumina CanineHD BeadChip array	Target
Leonberger	Leon14	F	control	12.7337		discovery	x				NN	NN	NN	NN	genotype	UNIBE private GWAS database	Axiom Canine HD array	Reference
Leonberger	Leon15	M	case		2	discovery	x	x			NN	NN	NN	NN	genotype	doi: 10.1111/age.12834	WGS	Target
Leonberger	Leon16	M	case		2.5	discovery	x	x			NN	NN	NN	NN	genotype	doi: 10.1111/age.12834	WGS	Target
Leonberger	Leon17	M	case		3	discovery	x				NN	NN	NN	NN	genotype	UNIBE private GWAS database	Illumina CanineHD BeadChip array	Target
Leonberger	Leon18	F	control	12.1369		discovery	x				NN	NN	NN	NN	genotype	UNIBE private GWAS database	Illumina CanineHD BeadChip array	Target
Leonberger	Leon19	M	case		1	discovery	x				NN	NN	NN	NN	genotype	UNIBE private GWAS database	Illumina CanineHD BeadChip array	Target
Leonberger	Leon20	M	case		1	discovery	x	x			DN	NN	NN	NN	genotype	doi: 10.1111/age.12834	WGS	Target
Leonberger	Leon21	F	control	10.44		discovery	x				NN	NN	NN	DN	genotype	UNIBE private GWAS database	Illumina CanineHD BeadChip array	Target
Leonberger	Leon22	M	case		2	discovery	x	x			NN	NN	NN	NN	genotype	doi: 10.1111/age.12834	WGS	Target
Leonberger	Leon23	M	case		5	discovery	x			x	NN	NN	NN	NN	genotype	UNIBE private GWAS database	Illumina CanineHD BeadChip array	Target
Leonberger	Leon24	M	control	9.1		discovery	x				NN	NN	NN	NN	genotype	UNIBE private GWAS database	Illumina CanineHD BeadChip array	Target
Leonberger	Leon25	M	case		2	discovery	x	x			DD	NN	NN	NN	genotype	doi: 10.1111/age.12834	WGS	Target
Leonberger	Leon26	M	case		2	discovery	x	x			NN	NN	NN	NN	genotype	doi: 10.1111/age.12834	WGS	Target
Leonberger	Leon27	M	control	10.5243		discovery	x				NN	NN	NN	NN	genotype	UMN private GWAS database	Axiom Canine Set A array	Target
Leonberger	Leon28	F	case		3.5	discovery	x				DD	NN	NN	NN	genotype	UNIBE private GWAS database	Illumina CanineHD BeadChip array	Target
Leonberger	Leon29	F	control	9.7		discovery	x				NN	NN	NN	NN	genotype	UNIBE private GWAS database	Illumina CanineHD BeadChip array	Target
Leonberger	Leon30	F	control	10.1574		discovery	x				NN	NN	NN	NN	genotype	UNIBE private GWAS database	Illumina CanineHD BeadChip array	Target
Leonberger	Leon31	F	control	8.86516		discovery	x				NN	NN	NN	NN	genotype	UNIBE private GWAS database	Illumina CanineHD BeadChip array	Target
Leonberger	Leon32	F	control	10.0041		discovery	x				NN	NN	NN	NN	genotype	UNIBE private GWAS database	Illumina CanineHD BeadChip array	Target
Leonberger	Leon33	F	control	11.4		discovery	x				NN	NN	NN	NN	genotype	UNIBE private GWAS database	Illumina CanineHD BeadChip array	Target
Leonberger	Leon34	F	control	14.4		discovery	x				NN	NN	NN	DN	genotype	UNIBE private GWAS database	Illumina CanineHD BeadChip array	Target
Leonberger	Leon35	M	case		0.5	discovery	x	x			NN	NN	NN	NN	genotype	doi: 10.1111/age.12834	WGS	Target
Leonberger	Leon36	F	control	10.0534		discovery	x				NN	NN	NN	NN	genotype	UNIBE private GWAS database	Illumina CanineHD BeadChip array	Target
Leonberger	Leon37	M	control	8.35318		discovery	x				NN	NN	NN	NN	by haplotype	UNIBE private GWAS database	Illumina CanineHD BeadChip array	Target
Leonberger	Leon38	M	control	11.1896		discovery	x				NN	NN	NN	NN	genotype	UNIBE private GWAS database	Illumina CanineHD BeadChip array	Target
Leonberger	Leon39	F	control	12.0301		discovery	x				NN	NN	NN	NN	genotype	UNIBE private GWAS database	Illumina CanineHD BeadChip array	Target
Leonberger	Leon40	F	control	8.26557		discovery	x				NN	NN	NN	NN	by haplotype	UNIBE private GWAS database	Illumina CanineHD BeadChip array	Target
Leonberger	Leon41	M	case		5	discovery	x				DN	NN	NN	NN	genotype	UNIBE private GWAS database	Illumina CanineHD BeadChip array	Target
Leonberger	Leon42	M	case		3	discovery	x				NN	NN	NN	DN	genotype	UNIBE private GWAS database	Illumina CanineHD BeadChip array	Target
Leonberger	Leon43	M	case		3	discovery	x	x		x	NN	NN	NN	DN	genotype	doi: 10.1111/age.12834	WGS	Target
Leonberger	Leon44	F	control	9.05407		discovery	x				NN	NN	NN	NN	genotype	UNIBE private GWAS database	Illumina CanineHD BeadChip array	Target
Leonberger	Leon45	M	control	10.1136		discovery	x				NN	NN	NN	NN	genotype	UNIBE private GWAS database	Illumina CanineHD BeadChip array	Target
Leonberger	Leon46	M	case		4	discovery	x				DN	NN	NN	DN	genotype	UNIBE private GWAS database	Illumina CanineHD BeadChip array	Target
Leonberger	Leon47	F	control	11.6		discovery	x				NN	NN	NN	NN	genotype	UNIBE private GWAS database	Illumina CanineHD BeadChip array	Target
Leonberger	Leon48	F	control	11.8932		discovery	x				NN	NN	NN	NN	genotype	UNIBE private GWAS database	Illumina CanineHD BeadChip array	Target
Leonberger	Leon49	M	control	11.707		discovery	x				DN	NN	NN	NN	genotype	UNIBE private GWAS database	Illumina CanineHD BeadChip array	Target
Leonberger	Leon50	F	control	10.7324		discovery	x				NN	NN	NN	NN	genotype	UNIBE private GWAS database	Illumina CanineHD BeadChip array	Target
Leonberger	Leon51	M	case		3.5	discovery	x				NN	NN	NN	NN	genotype	UNIBE private GWAS database	Illumina CanineHD BeadChip array	Target
Leonberger	Leon52	M	control	10.1355		discovery	x				NN	NN	NN	NN	by haplotype	UNIBE private GWAS database	Illumina CanineHD BeadChip array	Target
Leonberger	Leon53	F	case		5	discovery	x				NN	NN	NN	NN	genotype	UNIBE private GWAS database	Illumina CanineHD BeadChip array	Target
Leonberger	Leon54	F	control	12.4		discovery	x				NN	NN	NN	NN	genotype	UNIBE private GWAS database	Illumina CanineHD BeadChip array	Target
Leonberger	Leon55	M	control	11.5592		discovery	x				NN	NN	NN	NN	genotype	UNIBE private GWAS database	Illumina CanineHD BeadChip array	Target
Leonberger	Leon56	F	control	10.6174		discovery	x				NN	NN	NN	NN	genotype	UNIBE private GWAS database	Illumina CanineHD BeadChip array	Target
Leonberger	Leon57	F	control	11.0089		discovery	x				NN	NN	NN	NN	genotype	UNIBE private GWAS database	Illumina CanineHD BeadChip array	Target
Leonberger	Leon58	M	control	10.1656		discovery	x				NN	NN	NN	DN	genotype	UNIBE private GWAS database	Illumina CanineHD BeadChip array	Target
Leonberger	Leon59	F	control	10.2094		discovery	x				NN	NN	NN	NN	genotype	UNIBE private GWAS database	Illumina CanineHD BeadChip array	Target
Leonberger	Leon60	M	control	12.9719		discovery	x				NN	NN	NN	NN	genotype	UNIBE private GWAS database	Illumina CanineHD BeadChip array	Target
Leonberger	Leon61	F	control	10.7899		discovery	x				NN	NN	NN	NN	genotype	UNIBE private GWAS database	Illumina CanineHD BeadChip array	Target
Leonberger	Leon62	F	control	11.3046		discovery	x				NN	NN	NN	NN	genotype	UNIBE private GWAS database	Illumina CanineHD BeadChip array	Target
Leonberger	Leon63	F	control	9.08693		discovery	x				NN	NN	NN	DN	genotype	UNIBE private GWAS database	Illumina CanineHD BeadChip array	Target
Leonberger	Leon64	F	control	11.1321		discovery	x				NN	NN	NN	DN	genotype	UMN private GWAS database	Axiom Canine Set A array	Target
Leonberger	Leon65	F	control	10.1574		discovery	x				DN	NN	NN	NN	genotype	UNIBE private GWAS database	Illumina CanineHD BeadChip array	Target
Leonberger	Leon66	F	control	11.3155		discovery	x				DN	NN	NN	NN	genotype	UNIBE private GWAS database	Illumina CanineHD BeadChip array	Target
Leonberger	Leon67	F	control	8.33402		discovery	x				NN	NN	NN	NN	by haplotype	UNIBE private GWAS database	Illumina CanineHD BeadChip array	Target
Leonberger	Leon68	F	control	10.026		discovery	x				NN	NN	NN	NN	genotype	UNIBE private GWAS database	Illumina CanineHD BeadChip array	Target
Leonberger	Leon69	F	control	10.0999		discovery	x				NN	NN	NN	NN	genotype	UNIBE private GWAS database	Illumina CanineHD BeadChip array	Target
Leonberger	Leon70	F	control	10.2587		discovery	x				NN	NN	NN	NN	genotype	UNIBE private GWAS database	Illumina CanineHD BeadChip array	Target
Leonberger	Leon71	F	control	8.24093		discovery	x				DN	NN	NN	NN	by haplotype	UNIBE private GWAS database	Illumina CanineHD BeadChip array	Target
Leonberger	Leon72	M	control	11.3101		discovery	x				NN	NN	NN	NN	genotype	UNIBE private GWAS database	Illumina CanineHD BeadChip array	Target
Leonberger	Leon73	M	control	8.3		discovery	x				NN	NN	NN	NN	by haplotype	UNIBE private GWAS database	Illumina CanineHD BeadChip array	Target
Leonberger	Leon74	F	control	10.7023		discovery	x				NN	NN	NN	NN	genotype	UNIBE private GWAS database	Illumina CanineHD BeadChip array	Target
Leonberger	Leon75	M	case		5	discovery	x				DD	NN	NN	NN	genotype	UNIBE private GWAS database	Illumina CanineHD BeadChip array	Target
Leonberger	Leon76	M	control	8.87611		discovery	x				DN	NN	NN	NN	genotype	UNIBE private GWAS database	Illumina CanineHD BeadChip array	Target
Leonberger	Leon77	M	case		5	discovery	x			x	DN	NN	NN	NN	genotype	UMN private GWAS database	Axiom Canine HD array	Reference
Leonberger	Leon78	M	case		5	discovery	x	x			NN	NN	NN	NN	genotype	doi: 10.1111/age.12834	WGS	Target
Leonberger	Leon79	M	case		4	discovery	x				NN	NN	NN	NN	genotype	UNIBE private GWAS database	Illumina CanineHD BeadChip array	Target
Leonberger	Leon80	M	control	10.1191		discovery	x				NN	NN	NN	NN	genotype	UNIBE private GWAS database	Illumina CanineHD BeadChip array	Target
Leonberger	Leon81	M	case		2	discovery	x				DN	NN	NN	NN	genotype	UNIBE private GWAS database	Illumina CanineHD BeadChip array	Target
Leonberger	Leon82	F	control	8.13142		discovery	x				NN	NN	NN	NN	by haplotype	UNIBE private GWAS database	Illumina CanineHD BeadChip array	Target
Leonberger	Leon83	F	control	8.2		discovery	x				DN	NN	NN	NN	genotype	UNIBE private GWAS database	Illumina CanineHD BeadChip array	Target
Leonberger	Leon84	M	control	10.0534		discovery	x				NN	NN	NN	NN	genotype	UNIBE private GWAS database	Illumina CanineHD BeadChip array	Target
Leonberger	Leon85	F	control	9.10883		discovery	x				NN	NN	NN	NN	by haplotype	UNIBE private GWAS database	Illumina CanineHD BeadChip array	Target
Leonberger	Leon86	M	case		3	discovery	x				NN	NN	NN	NN	by haplotype	UNIBE private GWAS database	Illumina CanineHD BeadChip array	Target
Leonberger	Leon87	F	control	10.5243		discovery	x				NN	NN	NN	DN	genotype	UNIBE private GWAS database	Illumina CanineHD BeadChip array	Target
Leonberger	Leon88	M	control	8.57769		discovery	x				DN	NN	NN	NN	by haplotype	UNIBE private GWAS database	Illumina CanineHD BeadChip array	Target
Leonberger	Leon89	F	control	10.1191		discovery	x				NN	NN	NN	NN	genotype	UNIBE private GWAS database	Illumina CanineHD BeadChip array	Target
Leonberger	Leon90	F	case		3	discovery	x				NN	NN	NN	NN	genotype	UNIBE private GWAS database	Illumina CanineHD BeadChip array	Target
Leonberger	Leon91	F	control	10.1191		discovery	x				NN	NN	NN	NN	genotype	UNIBE private GWAS database	Illumina CanineHD BeadChip array	Target
Leonberger	Leon92	F	case		5	discovery	x			x	NN	NN	NN	NN	by haplotype	UMN private GWAS database	Axiom Canine HD array	Reference
Leonberger	Leon93	M	case		3.5	discovery	x			x	DD	NN	NN	NN	genotype	UNIBE private GWAS database	Illumina CanineHD BeadChip array	Target
Leonberger	Leon94	F	control	11.3922		discovery	x				NN	NN	NN	NN	genotype	UNIBE private GWAS database	Illumina CanineHD BeadChip array	Target
Leonberger	Leon95	M	control	11.1567		discovery	x				NN	NN	NN	NN	genotype	UNIBE private GWAS database	Illumina CanineHD BeadChip array	Target
Leonberger	Leon96	M	control	10.2888		discovery	x				NN	NN	NN	NN	genotype	UNIBE private GWAS database	Illumina CanineHD BeadChip array	Target
Leonberger	Leon97	F	case		1.5	discovery	x			x	NN	NN	NN	DN	genotype	UNIBE private GWAS database	Illumina CanineHD BeadChip array	Target
Leonberger	Leon98	F	control	9.295		discovery	x				DN	NN	NN	NN	genotype	UNIBE private GWAS database	Illumina CanineHD BeadChip array	Target
Leonberger	Leon99	M	case		3	discovery	x				NN	NN	NN	NN	genotype	UNIBE private GWAS database	Illumina CanineHD BeadChip array	Target
Leonberger	Leon100	M	case		3	discovery	x				DD	NN	NN	NN	genotype	UNIBE private GWAS database	Illumina CanineHD BeadChip array	Target
Leonberger	Leon101	M	control	10.9788		discovery	x				NN	NN	NN	DN	genotype	UNIBE private GWAS database	Illumina CanineHD BeadChip array	Target
Leonberger	Leon102	F	control	10.2259		discovery	x				NN	NN	NN	NN	genotype	UNIBE private GWAS database	Illumina CanineHD BeadChip array	Target
Leonberger	Leon103	F	control	10.36		discovery	x				NN	NN	NN	NN	genotype	UNIBE private GWAS database	Illumina CanineHD BeadChip array	Target
Leonberger	Leon104	M	case		5	discovery	x				NN	NN	NN	NN	genotype	UMN private GWAS database	Axiom Canine HD array	Reference
Leonberger	Leon105	F	control	11.0308		discovery	x				NN	NN	NN	NN	genotype	UNIBE private GWAS database	Illumina CanineHD BeadChip array	Target
Leonberger	Leon106	M	case		<4	discovery	x			x	NN	NN	NN	NN	genotype	UNIBE private GWAS database	Illumina CanineHD BeadChip array	Target
Leonberger	Leon107	F	control	10.3		discovery	x				NN	NN	NN	NN	genotype	UNIBE private GWAS database	Illumina CanineHD BeadChip array	Target
Leonberger	Leon108	M	case		4	discovery	x				NN	NN	NN	NN	genotype	UNIBE private GWAS database	Illumina CanineHD BeadChip array	Target
Leonberger	Leon109	M	case		4.5	discovery	x	x			NN	NN	NN	NN	genotype	doi: 10.1111/age.12834	WGS	Target
Leonberger	Leon110	M	case		3	discovery	x	x			NN	NN	NN	NN	genotype	doi: 10.1111/age.12834	WGS	Target
Leonberger	Leon111	M	case		4	discovery	x	x			DN	NN	NN	NN	genotype	doi: 10.1111/age.12834	WGS	Target
Leonberger	Leon112	F	case		4	discovery	x				DD	NN	NN	NN	genotype	UNIBE private GWAS database	Illumina CanineHD BeadChip array	Target
Leonberger	Leon113	M	case		4	discovery	x				NN	NN	NN	NN	genotype	UNIBE private GWAS database	Illumina CanineHD BeadChip array	Target
Leonberger	Leon114	F	control	13		discovery	x				NN	NN	NN	DN	genotype	UNIBE private GWAS database	Illumina CanineHD BeadChip array	Target
Leonberger	Leon115	M	case		3.5	discovery	x			x	NN	NN	NN	NN	genotype	UMN private GWAS database	Axiom Canine HD array	Reference
Leonberger	Leon116	F	case		2	discovery	x	x			DN	NN	NN	NN	genotype	doi: 10.1111/age.12834	WGS	Target
Leonberger	Leon117	M	case		0.3	discovery	x				NN	NN	NN	NN	genotype	UNIBE private GWAS database	Illumina CanineHD BeadChip array	Target
Leonberger	Leon118	M	case		2	discovery	x				NN	NN	NN	NN	genotype	UNIBE private GWAS database	Illumina CanineHD BeadChip array	Target
Leonberger	Leon119	M	case		3.5	discovery	x				NN	NN	NN	NN	genotype	UMN private GWAS database	Axiom Canine HD array	Reference
Leonberger	Leon120	M	case		2	discovery	x				DN	NN	NN	NN	genotype	UMN private GWAS database	Axiom Canine HD array	Reference
Leonberger	Leon121	M	case		3	discovery	x			x	DN	NN	NN	NN	genotype	UNIBE private GWAS database	Illumina CanineHD BeadChip array	Target
Leonberger	Leon122	M	case		<5	discovery	x				NN	NN	NN	NN	genotype	UNIBE private GWAS database	Illumina CanineHD BeadChip array	Target
Leonberger	Leon123	F	control	14.13		discovery	x				NN	NN	NN	NN	genotype	UNIBE private GWAS database	Illumina CanineHD BeadChip array	Target
Leonberger	Leon124	M	case		2.5	discovery	x	x			NN	NN	NN	NN	genotype	doi: 10.1111/age.12834	WGS	Target
Leonberger	Leon125	F	control	10.0068		discovery	x				NN	NN	NN	NN	genotype	UNIBE private GWAS database	Illumina CanineHD BeadChip array	Target
Leonberger	Leon126	M	case		3.5	discovery	x			x	NN	NN	NN	NN	genotype	UNIBE private GWAS database	Illumina CanineHD BeadChip array	Target
Leonberger	Leon127	M	case		4	discovery	x				NN	NN	NN	NN	genotype	UNIBE private GWAS database	Illumina CanineHD BeadChip array	Target
Leonberger	Leon128	M	case		4	discovery	x			x	NN	NN	NN	NN	genotype	UNIBE private GWAS database	Illumina CanineHD BeadChip array	Target
Leonberger	Leon129	M	case		2.5	discovery	x				NN	NN	NN	NN	genotype	UNIBE private GWAS database	Illumina CanineHD BeadChip array	Target
Leonberger	Leon130	M	case		2.5	discovery	x	x			NN	NN	NN	NN	genotype	doi: 10.1111/age.12834	WGS	Target
Leonberger	Leon131	M	case		4	discovery	x			x	NN	NN	NN	NN	genotype	UMN private GWAS database	Axiom Canine HD array	Reference
Leonberger	Leon132	M	case		3	discovery	x				NN	NN	NN	NN	genotype	UNIBE private GWAS database	Illumina CanineHD BeadChip array	Target
Leonberger	Leon133	M	case		2.5	discovery	x				NN	NN	NN	NN	genotype	UNIBE private GWAS database	Illumina CanineHD BeadChip array	Target
Leonberger	Leon134	M	case		1.5	discovery	x			x	NN	NN	NN	NN	genotype	UMN private GWAS database	Axiom Canine HD array	Reference
Leonberger	Leon135	M	case		1	discovery	x				NN	NN	NN	DN	genotype	UMN private GWAS database	Axiom Canine HD array	Reference
Leonberger	Leon136	M	case		2.5	discovery	x				NN	NN	NN	NN	genotype	UMN private GWAS database	Axiom Canine HD array	Reference
Leonberger	Leon137	F	control	8.8		discovery	x				DN	NN	NN	NN	genotype	UMN private GWAS database	Illumina CanineHD BeadChip array	Target
Leonberger	Leon138	F	control	9.3		discovery	x				NN	NN	NN	NN	genotype	UMN private GWAS database	Illumina CanineHD BeadChip array	Target
Leonberger	Leon139	F	control	13		discovery	x				NN	NN	NN	DN	genotype	UMN private GWAS database	Illumina CanineHD BeadChip array	Target
Leonberger	Leon140	M	case		2.5	discovery	x	x	x	x	DD	NN	NN	NN	genotype	doi: 10.1111/age.12834	WGS	Target
Leonberger	Leon141	M	control	11.4		discovery	x				NN	NN	NN	NN	genotype	UMN private GWAS database	Illumina CanineHD BeadChip array	Target
Leonberger	Leon142	F	control	10.9		discovery	x				NN	NN	NN	DN	genotype	UMN private GWAS database	Illumina CanineHD BeadChip array	Target
Leonberger	Leon143	M	control	10.8		discovery	x				NN	NN	NN	NN	genotype	UMN private GWAS database	Illumina CanineHD BeadChip array	Target
Leonberger	Leon144	M	control	8.5		discovery	x				NN	NN	NN	NN	genotype	UMN private GWAS database	Illumina CanineHD BeadChip array	Target
Leonberger	Leon145	M	case		5	discovery	x				NN	NN	NN	NN	genotype	UMN private GWAS database	Axiom Canine HD array	Reference
Leonberger	Leon146	F	control	10.3299		discovery	x				NN	NN	NN	NN	genotype	UMN private GWAS database	Axiom Canine Set A array	Target
Leonberger	Leon147	F	control	10.2		discovery	x				NN	NN	NN	NN	genotype	UMN private GWAS database	Illumina CanineHD BeadChip array	Target
Leonberger	Leon148	M	case		5	discovery	x			x	NN	NN	NN	NN	genotype	UMN private GWAS database	Axiom Canine HD array	Reference
Leonberger	Leon149	F	control	10.5681		discovery	x				NN	NN	NN	NN	genotype	UMN private GWAS database	Axiom Canine Set A array	Target
Leonberger	Leon150	M	control	9.84257		discovery	x				NN	NN	NN	NN	genotype	UMN private GWAS database	Illumina CanineHD BeadChip array	Target
Leonberger	Leon151	F	control	8.9		discovery	x				NN	NN	NN	NN	genotype	UMN private GWAS database	Illumina CanineHD BeadChip array	Target
Leonberger	Leon152	F	control	11.217		discovery	x				NN	NN	NN	NN	genotype	UMN private GWAS database	Axiom Canine Set A array	Target
Leonberger	Leon153	M	control	9.8		discovery	x				NN	NN	NN	NN	genotype	UMN private GWAS database	Illumina CanineHD BeadChip array	Target
Leonberger	Leon154	F	control	9		discovery	x				NN	NN	NN	NN	genotype	UMN private GWAS database	Illumina CanineHD BeadChip array	Target
Leonberger	Leon155	F	control	11		discovery	x				NN	NN	NN	NN	genotype	UMN private GWAS database	Axiom Canine Set A array	Target
Leonberger	Leon156	M	control	9.3963		discovery	x				NN	NN	NN	NN	genotype	UMN private GWAS database	Illumina CanineHD BeadChip array	Target
Leonberger	Leon157	F	control	11.8		discovery	x				NN	NN	NN	DN	genotype	UMN private GWAS database	Illumina CanineHD BeadChip array	Target
Leonberger	Leon158	F	control	10.4		discovery	x				NN	NN	NN	NN	genotype	UMN private GWAS database	Illumina CanineHD BeadChip array	Target
Leonberger	Leon159	M	control	9.3		discovery	x				NN	NN	NN	NN	genotype	UMN private GWAS database	Illumina CanineHD BeadChip array	Target
Leonberger	Leon160	F	control	13.5		discovery	x				NN	NN	NN	DN	genotype	UMN private GWAS database	Illumina CanineHD BeadChip array	Target
Leonberger	Leon161	F	control	9.2		discovery	x				NN	NN	NN	NN	genotype	UMN private GWAS database	Illumina CanineHD BeadChip array	Target
Leonberger	Leon162	M	control	10.2		discovery	x				NN	NN	NN	NN	genotype	UMN private GWAS database	Illumina CanineHD BeadChip array	Target
Leonberger	Leon163	M	case		2	discovery	x				NN	NN	NN	NN	genotype	UMN private GWAS database	Illumina CanineHD BeadChip array	Target
Leonberger	Leon164	M	control	8.9		discovery	x				NN	NN	NN	DN	genotype	UMN private GWAS database	Illumina CanineHD BeadChip array	Target
Leonberger	Leon165	M	control	9.7		discovery	x				NN	NN	NN	NN	genotype	UMN private GWAS database	Illumina CanineHD BeadChip array	Target
Leonberger	Leon166	F	control	8.7		discovery	x				NN	NN	NN	NN	genotype	UMN private GWAS database	Illumina CanineHD BeadChip array	Target
Leonberger	Leon167	F	control	10.6		discovery	x				NN	NN	NN	NN	genotype	UMN private GWAS database	Illumina CanineHD BeadChip array	Target
Leonberger	Leon168	M	control	8.2		discovery	x				NN	NN	NN	NN	genotype	UMN private GWAS database	Illumina CanineHD BeadChip array	Target
Leonberger	Leon169	M	control	11.3		discovery	x				NN	NN	NN	NN	genotype	UMN private GWAS database	Illumina CanineHD BeadChip array	Target
Leonberger	Leon170	M	control	11		discovery	x				NN	NN	NN	NN	genotype	UMN private GWAS database	Illumina CanineHD BeadChip array	Target
Leonberger	Leon171	F	control	9.2		discovery	x				NN	NN	NN	NN	genotype	UMN private GWAS database	Illumina CanineHD BeadChip array	Target
Leonberger	Leon172	F	control	9.99863		discovery	x				NN	NN	NN	NN	genotype	UMN private GWAS database	Axiom Canine Set A array	Target
Leonberger	Leon173	M	control	13		discovery	x				NN	NN	NN	NN	genotype	UMN private GWAS database	Illumina CanineHD BeadChip array	Target
Leonberger	Leon174	M	control	10.2		discovery	x				DN	NN	NN	DN	genotype	UMN private GWAS database	Illumina CanineHD BeadChip array	Target
Leonberger	Leon175	F	control	11.9		discovery	x				NN	NN	NN	NN	genotype	UMN private GWAS database	Illumina CanineHD BeadChip array	Target
Leonberger	Leon176	F	control	10.7		discovery	x				NN	NN	NN	NN	genotype	UMN private GWAS database	Illumina CanineHD BeadChip array	Target
Leonberger	Leon177	M	control	10.3		discovery	x				NN	NN	NN	NN	genotype	UMN private GWAS database	Illumina CanineHD BeadChip array	Target
Leonberger	Leon178	M	case		1.5	discovery	x				NN	NN	NN	NN	genotype	UMN private GWAS database	Illumina CanineHD BeadChip array	Target
Leonberger	Leon179	M	control	8		discovery	x				NN	NN	NN	NN	genotype	UMN private GWAS database	Illumina CanineHD BeadChip array	Target
Leonberger	Leon180	F	control	12		discovery	x				NN	NN	NN	NN	genotype	UMN private GWAS database	Illumina CanineHD BeadChip array	Target
Leonberger	Leon181	M	control	10.5		discovery	x				NN	NN	NN	NN	genotype	UMN private GWAS database	Illumina CanineHD BeadChip array	Target
Leonberger	Leon182	M	case		3.5	discovery	x				NN	NN	NN	NN	genotype	UMN private GWAS database	Illumina CanineHD BeadChip array	Target
Leonberger	Leon183	F	control	9.7		discovery	x				NN	NN	NN	NN	genotype	UMN private GWAS database	Illumina CanineHD BeadChip array	Target
Leonberger	Leon184	F	control	10.8		discovery	x				NN	NN	NN	NN	genotype	UMN private GWAS database	Illumina CanineHD BeadChip array	Target
Leonberger	Leon185	M	control	11.0007		discovery	x				NN	NN	NN	NN	genotype	UMN private GWAS database	Axiom Canine Set A array	Target
Leonberger	Leon186	F	control	11		discovery	x				DN	NN	NN	NN	genotype	UMN private GWAS database	Illumina CanineHD BeadChip array	Target
Leonberger	Leon187	F	control	12.5886		discovery	x				NN	NN	NN	DN	genotype	UMN private GWAS database	Illumina CanineHD BeadChip array	Target
Leonberger	Leon188	M	control	11		discovery	x				DN	NN	NN	NN	genotype	UMN private GWAS database	Illumina CanineHD BeadChip array	Target
Leonberger	Leon189	M	case		1.5	discovery	x	x		x	DD	NN	NN	NN	genotype	doi: 10.1111/age.12834	WGS	Target
Leonberger	Leon190	F	control	13.7988		discovery	x				DN	NN	NN	NN	genotype	UMN private GWAS database	Axiom Canine Set A array	Target
Leonberger	Leon191	M	control	10.1		discovery	x				NN	NN	NN	NN	genotype	UMN private GWAS database	Illumina CanineHD BeadChip array	Target
Leonberger	Leon192	F	control	8.88159		discovery	x				NN	NN	NN	NN	genotype	UMN private GWAS database	Axiom Canine Set A array	Target
Leonberger	Leon193	M	control	10.6393		discovery	x				NN	NN	NN	DN	genotype	UMN private GWAS database	Axiom Canine Set A array	Target
Leonberger	Leon194	M	control	9.46201		discovery	x				NN	NN	NN	DN	genotype	UMN private GWAS database	Axiom Canine Set A array	Target
Leonberger	Leon195	F	control	11		discovery	x				DN	NN	NN	NN	genotype	UMN private GWAS database	Illumina CanineHD BeadChip array	Target
Leonberger	Leon196	F	control	10.9541		discovery	x				NN	NN	NN	NN	genotype	UMN private GWAS database	Axiom Canine HD array	Reference
Leonberger	Leon197	F	control	10.3162		discovery	x				NN	NN	NN	NN	genotype	UMN private GWAS database	Axiom Canine Set A array	Target
Leonberger	Leon198	F	control	12.1		discovery	x				NN	NN	NN	NN	genotype	UMN private GWAS database	Illumina CanineHD BeadChip array	Target
Leonberger	Leon199	F	control	11.9754		discovery	x				DN	NN	NN	NN	genotype	UMN private GWAS database	Axiom Canine Set A array	Target
Leonberger	Leon200	F	control	10.3		discovery	x				NN	NN	NN	NN	genotype	UMN private GWAS database	Illumina CanineHD BeadChip array	Target
Leonberger	Leon201	F	control	9.3		discovery	x				NN	NN	NN	NN	genotype	UMN private GWAS database	Illumina CanineHD BeadChip array	Target
Leonberger	Leon202	F	control	10.0287		discovery	x				NN	NN	NN	NN	genotype	UMN private GWAS database	Axiom Canine Set A array	Target
Leonberger	Leon203	F	control	8.08487		discovery	x				DN	NN	NN	NN	genotype	UMN private GWAS database	Axiom Canine Set A array	Target
Leonberger	Leon204	M	control	8.86242		discovery	x				NN	NN	NN	NN	genotype	UMN private GWAS database	Axiom Canine Set A array	Target
Leonberger	Leon205	M	control	10.1		discovery	x				NN	NN	NN	NN	genotype	UMN private GWAS database	Illumina CanineHD BeadChip array	Target
Leonberger	Leon206	M	case		5	discovery	x	x		x	NN	NN	NN	NN	genotype	UMN private GWAS database	Axiom Canine HD array	Reference
Leonberger	Leon207	F	control	8.6		discovery	x				NN	NN	NN	NN	genotype	UMN private GWAS database	Illumina CanineHD BeadChip array	Target
Leonberger	Leon208	F	control	11.8		discovery	x				NN	NN	NN	NN	genotype	UMN private GWAS database	Illumina CanineHD BeadChip array	Target
Leonberger	Leon209	M	control	9		discovery	x				NN	NN	NN	NN	genotype	UMN private GWAS database	Illumina CanineHD BeadChip array	Target
Leonberger	Leon210	F	control	9.8		discovery	x				NN	NN	NN	NN	by haplotype	UMN private GWAS database	Illumina CanineHD BeadChip array	Target
Leonberger	Leon211	M	control	10.7652		discovery	x				NN	NN	NN	NN	genotype	UMN private GWAS database	Illumina CanineHD BeadChip array	Target
Leonberger	Leon212	F	control	13.3		discovery	x				NN	NN	NN	NN	genotype	UMN private GWAS database	Illumina CanineHD BeadChip array	Target
Leonberger	Leon213	M	control	8.20534		discovery	x				NN	NN	NN	NN	genotype	UMN private GWAS database	Axiom Canine Set A array	Target
Leonberger	Leon214	F	control	10		discovery	x				NN	NN	NN	NN	genotype	UMN private GWAS database	Illumina CanineHD BeadChip array	Target
Leonberger	Leon215	F	case		3	discovery	x				NN	NN	NN	NN	genotype	UMN private GWAS database	Illumina CanineHD BeadChip array	Target
Leonberger	Leon216	M	control	9.1937		discovery	x				NN	NN	NN	DN	genotype	UMN private GWAS database	Illumina CanineHD BeadChip array	Target
Leonberger	Leon217	F	control	11.3		discovery	x				NN	NN	NN	NN	genotype	UMN private GWAS database	Illumina CanineHD BeadChip array	Target
Leonberger	Leon218	F	control	12		discovery	x				NN	NN	NN	DN	genotype	UMN private GWAS database	Illumina CanineHD BeadChip array	Target
Leonberger	Leon219	F	control	8.7		discovery	x				NN	NN	NN	NN	genotype	UMN private GWAS database	Illumina CanineHD BeadChip array	Target
Leonberger	Leon220	F	control	12		discovery	x				NN	NN	NN	NN	genotype	UMN private GWAS database	Illumina CanineHD BeadChip array	Target
Leonberger	Leon221	F	control	10.9		discovery	x				NN	NN	NN	DN	genotype	UMN private GWAS database	Illumina CanineHD BeadChip array	Target
Leonberger	Leon222	F	control	12.2		discovery	x				NN	NN	NN	NN	genotype	UMN private GWAS database	Illumina CanineHD BeadChip array	Target
Leonberger	Leon223	M	control	8.9911		discovery	x				NN	NN	NN	NN	genotype	UMN private GWAS database	Axiom Canine Set A array	Target
Leonberger	Leon224	M	case		4	discovery	x			x	DN	NN	NN	NN	genotype	UMN private GWAS database	Illumina CanineHD BeadChip array	Target
Leonberger	Leon225	F	control	9.4757		discovery	x				NN	NN	NN	DN	genotype	UMN private GWAS database	Axiom Canine Set A array	Target
Leonberger	Leon226	F	case		4	discovery	x			x	DD	NN	NN	NN	genotype	UMN private GWAS database	Axiom Canine HD array	Reference
Leonberger	Leon227	M	control	9.29227		discovery	x				NN	NN	NN	DN	genotype	UMN private GWAS database	Illumina CanineHD BeadChip array	Target
Leonberger	Leon228	F	control	8.9		discovery	x				NN	NN	NN	NN	genotype	UMN private GWAS database	Illumina CanineHD BeadChip array	Target
Leonberger	Leon229	F	control	9.86174		discovery	x				NN	NN	NN	NN	genotype	UMN private GWAS database	Illumina CanineHD BeadChip array	Target
Leonberger	Leon230	M	case		5	discovery	x				NN	NN	NN	NN	genotype	UMN private GWAS database	Illumina CanineHD BeadChip array	Target
Leonberger	Leon231	M	control	8.3		discovery	x				NN	NN	NN	DN	genotype	UMN private GWAS database	Illumina CanineHD BeadChip array	Target
Leonberger	Leon232	F	control	8.95551		discovery	x				NN	NN	NN	NN	genotype	UMN private GWAS database	Axiom Canine Set A array	Target
Leonberger	Leon233	F	control	10.59		discovery	x				NN	NN	NN	NN	genotype	UMN private GWAS database	Axiom Canine Set A array	Target
Leonberger	Leon234	F	control	11.7399		discovery	x				NN	NN	NN	NN	genotype	UMN private GWAS database	Axiom Canine Set A array	Target
Leonberger	Leon235	F	control	10.7		discovery	x				NN	NN	NN	NN	genotype	UMN private GWAS database	Illumina CanineHD BeadChip array	Target
Leonberger	Leon236	M	control	8.3		discovery	x				DN	NN	NN	NN	genotype	UMN private GWAS database	Illumina CanineHD BeadChip array	Target
Leonberger	Leon237	M	control	8.97741		discovery	x				NN	NN	NN	DN	genotype	UMN private GWAS database	Illumina CanineHD BeadChip array	Target
Leonberger	Leon238	M	control	8.93087		discovery	x				NN	NN	NN	NN	genotype	UMN private GWAS database	Illumina CanineHD BeadChip array	Target
Leonberger	Leon239	F	control	9		discovery	x				NN	NN	NN	NN	genotype	UMN private GWAS database	Illumina CanineHD BeadChip array	Target
Leonberger	Leon240	F	control	10.4011		discovery	x				NN	NN	NN	NN	genotype	UMN private GWAS database	Axiom Canine Set A array	Target
Leonberger	Leon241	M	control	11		discovery	x				DN	NN	NN	NN	genotype	UMN private GWAS database	Illumina CanineHD BeadChip array	Target
Leonberger	Leon242	F	control	10.0014		discovery	x				NN	NN	NN	NN	genotype	UMN private GWAS database	Axiom Canine Set A array	Target
Leonberger	Leon243	M	case		4	discovery	x				DN	NN	NN	NN	genotype	UMN private GWAS database	Axiom Canine Set A array	Target
Leonberger	Leon244	M	control	10.5		discovery	x				NN	NN	NN	DN	genotype	UMN private GWAS database	Illumina CanineHD BeadChip array	Target
Leonberger	Leon245	F	control	10.7817		discovery	x				NN	NN	NN	DN	genotype	UMN private GWAS database	Axiom Canine Set A array	Target
Leonberger	Leon246	F	control	11.1		discovery	x				NN	NN	NN	NN	genotype	UMN private GWAS database	Illumina CanineHD BeadChip array	Target
Leonberger	Leon247	F	control	9.20192		discovery	x				NN	NN	NN	NN	genotype	UMN private GWAS database	Axiom Canine Set A array	Target
Leonberger	Leon248	F	control	10.1985		discovery	x				NN	NN	NN	NN	genotype	UMN private GWAS database	Axiom Canine Set A array	Target
Leonberger	Leon249	M	control	9.5		discovery	x				NN	NN	NN	NN	genotype	UMN private GWAS database	Illumina CanineHD BeadChip array	Target
Leonberger	Leon250	F	control	10.8		discovery	x				NN	NN	NN	NN	genotype	UMN private GWAS database	Illumina CanineHD BeadChip array	Target
Leonberger	Leon251	F	control	10.5298		discovery	x				NN	NN	NN	NN	genotype	UMN private GWAS database	Axiom Canine Set A array	Target
Leonberger	Leon252	F	control	12.6		discovery	x				NN	NN	NN	NN	genotype	UMN private GWAS database	Illumina CanineHD BeadChip array	Target
Leonberger	Leon253	M	control	9.88912		discovery	x				NN	NN	NN	NN	genotype	UMN private GWAS database	Axiom Canine Set A array	Target
Leonberger	Leon254	F	control	10.245		discovery	x				NN	NN	NN	NN	genotype	UMN private GWAS database	Axiom Canine Set A array	Target
Leonberger	Leon255	M	control	8.2		discovery	x				NN	NN	NN	NN	genotype	UMN private GWAS database	Illumina CanineHD BeadChip array	Target
Leonberger	Leon256	M	control	9.99863		discovery	x				NN	NN	NN	NN	genotype	UMN private GWAS database	Axiom Canine Set A array	Target
Leonberger	Leon257	F	control	12.5503		discovery	x				NN	NN	NN	DN	genotype	UMN private GWAS database	Axiom Canine HD array	Reference
Leonberger	Leon258	F	control	9.78782		discovery	x				NN	NN	NN	NN	genotype	UMN private GWAS database	Axiom Canine Set A array	Target
Leonberger	Leon259	M	control	10.0014		discovery	x				NN	NN	NN	DN	genotype	UMN private GWAS database	Axiom Canine Set A array	Target
Leonberger	Leon260	M	control	9.07324		discovery	x				NN	NN	NN	NN	genotype	UMN private GWAS database	Illumina CanineHD BeadChip array	Target
Leonberger	Leon261	M	control	10.7		discovery	x				NN	NN	NN	NN	genotype	UMN private GWAS database	Illumina CanineHD BeadChip array	Target
Leonberger	Leon262	M	control	9.8		discovery	x				NN	NN	NN	NN	genotype	UMN private GWAS database	Illumina CanineHD BeadChip array	Target
Leonberger	Leon263	M	control	8.5		discovery	x				NN	NN	NN	NN	genotype	UMN private GWAS database	Illumina CanineHD BeadChip array	Target
Leonberger	Leon264	F	control	10.6		discovery	x				NN	NN	NN	NN	genotype	UMN private GWAS database	Illumina CanineHD BeadChip array	Target
Leonberger	Leon265	F	control	10.9		discovery	x				NN	NN	NN	NN	genotype	UMN private GWAS database	Illumina CanineHD BeadChip array	Target
Leonberger	Leon266	F	control	9		discovery	x				NN	NN	NN	NN	genotype	UMN private GWAS database	Illumina CanineHD BeadChip array	Target
Leonberger	Leon267	M	control	9.02943		discovery	x				NN	NN	NN	NN	genotype	UMN private GWAS database	Illumina CanineHD BeadChip array	Target
Leonberger	Leon268	F	control	10.1		discovery	x				NN	NN	NN	NN	genotype	UMN private GWAS database	Illumina CanineHD BeadChip array	Target
Leonberger	Leon269	M	control	8.5		discovery	x				NN	NN	NN	DN	genotype	UMN private GWAS database	Illumina CanineHD BeadChip array	Target
Leonberger	Leon270	M	control	11		discovery	x				DN	NN	NN	NN	genotype	UMN private GWAS database	Illumina CanineHD BeadChip array	Target
Leonberger	Leon271	F	control	8.7		discovery	x				NN	NN	NN	NN	genotype	UMN private GWAS database	Illumina CanineHD BeadChip array	Target
Leonberger	Leon272	F	control	8.49555		discovery	x				NN	NN	NN	NN	genotype	UMN private GWAS database	Axiom Canine Set A array	Target
Leonberger	Leon273	F	control	8.2		discovery	x				NN	NN	NN	DN	genotype	UMN private GWAS database	Illumina CanineHD BeadChip array	Target
Leonberger	Leon274	M	control	9.72485		discovery	x				NN	NN	NN	NN	genotype	UMN private GWAS database	Axiom Canine Set A array	Target
Leonberger	Leon275	F	control	11.1		discovery	x				NN	NN	NN	NN	genotype	UMN private GWAS database	Illumina CanineHD BeadChip array	Target
Leonberger	Leon276	F	case		2	discovery	x			x	NN	NN	NN	NN	genotype	UMN private GWAS database	Illumina CanineHD BeadChip array	Target
Leonberger	Leon277	F	control	8		discovery	x				DN	NN	NN	NN	genotype	UMN private GWAS database	Illumina CanineHD BeadChip array	Target
Leonberger	Leon278	F	control	8.21081		discovery	x				NN	NN	NN	NN	genotype	UMN private GWAS database	Illumina CanineHD BeadChip array	Target
Leonberger	Leon279	F	case		3	discovery	x		x	x	DD	NN	NN	NN	genotype	UMN private GWAS database	Illumina CanineHD BeadChip array	Target
Leonberger	Leon280	M	control	11.0335		discovery	x				NN	NN	NN	DN	genotype	UMN private GWAS database	Axiom Canine Set A array	Target
Leonberger	Leon281	F	control	9		discovery	x				NN	NN	NN	NN	genotype	UMN private GWAS database	Illumina CanineHD BeadChip array	Target
Leonberger	Leon282	F	control	12		discovery	x				NN	NN	NN	NN	genotype	UMN private GWAS database	Illumina CanineHD BeadChip array	Target
Leonberger	Leon283	M	control	11.1896		discovery	x				NN	NN	NN	DN	genotype	UMN private GWAS database	Axiom Canine Set A array	Target
Leonberger	Leon284	M	case		3	discovery	x				NN	NN	NN	NN	genotype	UMN private GWAS database	Illumina CanineHD BeadChip array	Target
Leonberger	Leon285	M	case		2	discovery	x	x		x	NN	NN	NN	NN	genotype	doi: 10.1111/age.12834	WGS	Target
Leonberger	Leon286	F	control	11.5		discovery	x				NN	NN	NN	NN	genotype	UMN private GWAS database	Axiom Canine Set A array	Target
Leonberger	Leon287	M	case		4	discovery	x			x	NN	NN	NN	DN	genotype	UMN private GWAS database	Illumina CanineHD BeadChip array	Target
Leonberger	Leon288	M	control	9.9		discovery	x				NN	NN	NN	NN	genotype	UMN private GWAS database	Illumina CanineHD BeadChip array	Target
Leonberger	Leon289	F	control	9.92197		discovery	x				NN	NN	NN	NN	genotype	UMN private GWAS database	Axiom Canine Set A array	Target
Leonberger	Leon290	M	control	8.15058		discovery	x				NN	NN	NN	NN	genotype	UMN private GWAS database	Axiom Canine Set A array	Target
Leonberger	Leon291	F	control	12.0575		discovery	x				NN	NN	NN	NN	genotype	UMN private GWAS database	Axiom Canine Set A array	Target
Leonberger	Leon292	M	control	9.62902		discovery	x				NN	NN	NN	NN	genotype	UMN private GWAS database	Axiom Canine Set A array	Target
Leonberger	Leon293	M	case		3	discovery	x				NN	NN	NN	DN	genotype	UMN private GWAS database	Illumina CanineHD BeadChip array	Target
Leonberger	Leon294	M	control	11.6742		discovery	x				NN	NN	NN	NN	genotype	UMN private GWAS database	Illumina CanineHD BeadChip array	Target
Leonberger	Leon295	M	control	10.7		discovery	x				NN	NN	NN	NN	genotype	UMN private GWAS database	Illumina CanineHD BeadChip array	Target
Leonberger	Leon296	F	control	10.9651		discovery	x				NN	NN	NN	DN	genotype	UMN private GWAS database	Axiom Canine Set A array	Target
Leonberger	Leon297	M	control	9.0924		discovery	x				NN	NN	NN	NN	genotype	UMN private GWAS database	Axiom Canine Set A array	Target
Leonberger	Leon298	M	case		3.5	discovery	x				DN	NN	NN	NN	genotype	UMN private GWAS database	Illumina CanineHD BeadChip array	Target
Leonberger	Leon299	F	control	8.88433		discovery	x				NN	NN	NN	NN	genotype	UMN private GWAS database	Illumina CanineHD BeadChip array	Target
Leonberger	Leon300	M	control	10.7		discovery	x				NN	NN	NN	NN	by haplotype	UMN private GWAS database	Illumina CanineHD BeadChip array	Target
Leonberger	Leon301	F	control	8		discovery	x				NN	NN	NN	DN	genotype	UMN private GWAS database	Axiom Canine Set A array	Target
Leonberger	Leon302	F	control	9.98494		discovery	x				NN	NN	NN	NN	genotype	UMN private GWAS database	Axiom Canine Set A array	Target
Leonberger	Leon303	F	control	10.5133		discovery	x				NN	NN	NN	NN	genotype	UMN private GWAS database	Axiom Canine Set A array	Target
Leonberger	Leon304	M	control	10		discovery	x				NN	NN	NN	DN	genotype	UMN private GWAS database	Illumina CanineHD BeadChip array	Target
Leonberger	Leon305	M	case		5	discovery	x			x	NN	NN	NN	NN	genotype	UMN private GWAS database	Illumina CanineHD BeadChip array	Target
Leonberger	Leon306	F	control	10.9432		discovery	x				NN	NN	NN	NN	genotype	UMN private GWAS database	Axiom Canine Set A array	Target
Leonberger	Leon307	M	control	8.68994		discovery	x				NN	NN	NN	NN	genotype	UMN private GWAS database	Axiom Canine Set A array	Target
Leonberger	Leon308	F	control	11.0418		discovery	x				NN	NN	NN	NN	genotype	UMN private GWAS database	Axiom Canine Set A array	Target
Leonberger	Leon309	M	control	9.859		discovery	x				NN	NN	NN	NN	genotype	UMN private GWAS database	Illumina CanineHD BeadChip array	Target
Leonberger	Leon310	M	control	11.6797		discovery	x				NN	NN	NN	NN	genotype	UMN private GWAS database	Axiom Canine Set A array	Target
Leonberger	Leon311	F	control	8.2		discovery	x				NN	NN	NN	NN	genotype	UMN private GWAS database	Illumina CanineHD BeadChip array	Target
Leonberger	Leon312	M	case		0.2	discovery	x	x		x	NN	NN	NN	DN	genotype	UMN private GWAS database	Axiom Canine HD array	Reference
Leonberger	Leon313	M	control	9.9		discovery	x				NN	NN	NN	NN	genotype	UMN private GWAS database	Illumina CanineHD BeadChip array	Target
Leonberger	Leon314	M	control	9.8		discovery	x				NN	NN	NN	NN	genotype	UMN private GWAS database	Illumina CanineHD BeadChip array	Target
Leonberger	Leon315	M	control	9.70568		discovery	x				NN	NN	NN	NN	genotype	UMN private GWAS database	Axiom Canine Set A array	Target
Leonberger	Leon316	F	control	11.1814		discovery	x				NN	NN	NN	NN	genotype	UMN private GWAS database	Axiom Canine Set A array	Target
Leonberger	Leon317	M	control	8.01643		discovery	x				NN	NN	NN	NN	genotype	UMN private GWAS database	Axiom Canine Set A array	Target
Leonberger	Leon318	M	control	8		discovery	x				NN	NN	NN	NN	genotype	UMN private GWAS database	Axiom Canine Set A array	Target
Leonberger	Leon319	M	control	9.2731		discovery	x				NN	NN	NN	NN	genotype	UMN private GWAS database	Axiom Canine Set A array	Target
Leonberger	Leon320	F	control	11.5209		discovery	x				NN	NN	NN	NN	genotype	UMN private GWAS database	Axiom Canine Set A array	Target
Leonberger	Leon321	F	control	9.5		discovery	x				NN	NN	NN	NN	genotype	UMN private GWAS database	Illumina CanineHD BeadChip array	Target
Leonberger	Leon322	M	case		5	discovery	x				NN	NN	NN	NN	genotype	UMN private GWAS database	Illumina CanineHD BeadChip array	Target
Leonberger	Leon323	F	control	11.1184		discovery	x				NN	NN	NN	NN	genotype	UMN private GWAS database	Axiom Canine Set A array	Target
Leonberger	Leon324	M	control	8.83778		discovery	x				NN	NN	NN	NN	genotype	UMN private GWAS database	Axiom Canine Set A array	Target
Leonberger	Leon325	M	control	12.5859		discovery	x				NN	NN	NN	DN	by haplotype	UMN private GWAS database	Illumina CanineHD BeadChip array	Target
Leonberger	Leon326	F	control	9.6783		discovery	x				NN	NN	NN	NN	genotype	UMN private GWAS database	Axiom Canine Set A array	Target
Leonberger	Leon327	M	control	8.04381		discovery	x				NN	NN	NN	NN	genotype	UMN private GWAS database	Axiom Canine Set A array	Target
Leonberger	Leon328	F	control	13.2567		discovery	x				NN	NN	NN	DN	genotype	UMN private GWAS database	Axiom Canine Set A array	Target
Leonberger	Leon329	F	control	9.71389		discovery	x				NN	NN	NN	NN	genotype	UMN private GWAS database	Axiom Canine Set A array	Target
Leonberger	Leon330	M	control	9.79603		discovery	x				NN	NN	NN	NN	genotype	UMN private GWAS database	Axiom Canine Set A array	Target
Leonberger	Leon331	M	case		3	discovery	x				NN	NN	NN	DN	genotype	UMN private GWAS database	Illumina CanineHD BeadChip array	Target
Leonberger	Leon332	F	control	12.5503		discovery	x				NN	NN	NN	NN	genotype	UMN private GWAS database	Axiom Canine Set A array	Target
Leonberger	Leon333	F	case		4	discovery	x				NN	NN	NN	NN	genotype	UMN private GWAS database	Illumina CanineHD BeadChip array	Target
Leonberger	Leon334	M	control	9.66461		discovery	x				NN	NN	NN	NN	genotype	UMN private GWAS database	Axiom Canine Set A array	Target
Leonberger	Leon335	M	control	11.6578		discovery	x				NN	NN	NN	NN	genotype	UMN private GWAS database	Illumina CanineHD BeadChip array	Target
Leonberger	Leon336	M	control	9.93566		discovery	x				NN	NN	NN	NN	genotype	UMN private GWAS database	Axiom Canine Set A array	Target
Leonberger	Leon337	F	control	8.96372		discovery	x				NN	NN	NN	NN	genotype	UMN private GWAS database	Axiom Canine Set A array	Target
Leonberger	Leon338	F	control	8.01916		discovery	x				NN	NN	NN	NN	genotype	UMN private GWAS database	Axiom Canine Set A array	Target
Leonberger	Leon339	F	control	8.45996		discovery	x				NN	NN	NN	DN	genotype	UMN private GWAS database	Axiom Canine Set A array	Target
Leonberger	Leon340	M	case		5	discovery	x			x	NN	NN	NN	NN	genotype	UMN private GWAS database	Illumina CanineHD BeadChip array	Target
Leonberger	Leon341	M	case		2	discovery	x				NN	NN	NN	DN	genotype	UMN private GWAS database	Illumina CanineHD BeadChip array	Target
Leonberger	Leon342	M	control	9		discovery	x				NN	NN	NN	NN	genotype	UMN private GWAS database	Axiom Canine Set A array	Target
Leonberger	Leon343	F	control	8.54209		discovery	x				NN	NN	NN	NN	genotype	UMN private GWAS database	Axiom Canine Set A array	Target
Leonberger	Leon344	M	control	11.3812		discovery	x				NN	NN	NN	NN	genotype	UMN private GWAS database	Axiom Canine Set A array	Target
Leonberger	Leon345	M	case		3	discovery	x			x	NN	NN	NN	NN	genotype	UMN private GWAS database	Axiom Canine Set A array	Target
Leonberger	Leon346	M	control	10.1		discovery	x				NN	NN	NN	NN	genotype	UMN private GWAS database	Illumina CanineHD BeadChip array	Target
Leonberger	Leon347	F	control	11.3073		discovery	x				NN	NN	NN	NN	genotype	UMN private GWAS database	Axiom Canine Set A array	Target
Leonberger	Leon348	M	control	10.6804		discovery	x				NN	NN	NN	NN	genotype	UMN private GWAS database	Axiom Canine HD array	Reference
Leonberger	Leon349	F	control	8.8104		discovery	x				NN	NN	NN	DN	by haplotype	UMN private GWAS database	Axiom Canine Set A array	Target
Leonberger	Leon350	M	control	11		discovery	x				NN	NN	NN	NN	genotype	UMN private GWAS database	Axiom Canine Set A array	Target
Leonberger	Leon351	F	control	10.0014		discovery	x				NN	NN	NN	NN	genotype	UMN private GWAS database	Axiom Canine Set A array	Target
Leonberger	Leon352	F	control	10.2204		discovery	x				NN	NN	NN	NN	genotype	UMN private GWAS database	Axiom Canine Set A array	Target
Leonberger	Leon353	M	control	8.98015		discovery	x				NN	NN	NN	NN	genotype	UMN private GWAS database	Illumina CanineHD BeadChip array	Target
Leonberger	Leon354	F	control	10.7		discovery	x				NN	NN	NN	NN	genotype	UMN private GWAS database	Illumina CanineHD BeadChip array	Target
Leonberger	Leon355	M	control	8.14784		discovery	x				NN	NN	NN	NN	genotype	UMN private GWAS database	Axiom Canine Set A array	Target
Leonberger	Leon356	M	control	8.8		discovery	x				NN	NN	NN	NN	by haplotype	UMN private GWAS database	Illumina CanineHD BeadChip array	Target
Leonberger	Leon357	M	case		2.5	discovery	x				NN	NN	NN	NN	genotype	UMN private GWAS database	Illumina CanineHD BeadChip array	Target
Leonberger	Leon358	M	control	10.4695		discovery	x				NN	NN	NN	NN	genotype	UMN private GWAS database	Axiom Canine Set A array	Target
Leonberger	Leon359	M	control	9.76318		discovery	x				NN	NN	NN	NN	genotype	UMN private GWAS database	Axiom Canine Set A array	Target
Leonberger	Leon360	F	control	8		discovery	x				NN	NN	NN	NN	genotype	UMN private GWAS database	Axiom Canine Set A array	Target
Leonberger	Leon361	M	control	9.99863		discovery	x				NN	NN	NN	DN	genotype	UMN private GWAS database	Axiom Canine Set A array	Target
Leonberger	Leon362	F	control	11.1102		discovery	x				NN	NN	NN	NN	genotype	UMN private GWAS database	Axiom Canine Set A array	Target
Leonberger	Leon363	M	control	11.5209		discovery	x				NN	NN	NN	NN	genotype	UMN private GWAS database	Axiom Canine Set A array	Target
Leonberger	Leon364	M	case		≤4	discovery	x				NN	NN	NN	NN	genotype	UMN private GWAS database	Illumina CanineHD BeadChip array	Target
Leonberger	Leon365	M	case		0.5	discovery	x	x			NN	NN	NN	DN	genotype	doi: 10.1111/age.12834	WGS	Target
Leonberger	Leon366	M	case		3	discovery	x			x	NN	NN	NN	NN	genotype	UMN private GWAS database	Illumina CanineHD BeadChip array	Target
Leonberger	Leon367	M	case		3	discovery	x	x		x	NN	NN	NN	NN	genotype	doi: 10.1111/age.12834	WGS	Target
Leonberger	Leon368	F	case		2.5	discovery	x	x		x	DD	NN	NN	DN	genotype	doi: 10.1111/age.12834	WGS	Target
Leonberger	Leon369	F	case		3.5	discovery	x			x	DD	NN	NN	NN	genotype	UMN private GWAS database	Illumina CanineHD BeadChip array	Target
Leonberger	Leon370	M	control	12.3		discovery	x				NN	NN	NN	NN	genotype	UMN private GWAS database	Illumina CanineHD BeadChip array	Target
Leonberger	Leon371	M	case		3	discovery	x				NN	NN	NN	NN	genotype	UMN private GWAS database	Illumina CanineHD BeadChip array	Target
Leonberger	Leon372	F	control	10.6968		discovery	x				NN	NN	NN	NN	genotype	UMN private GWAS database	Axiom Canine Set A array	Target
Leonberger	Leon373	M	case		1.5	discovery	x	x			NN	NN	NN	NN	genotype	doi: 10.1111/age.12834	WGS	Target
Leonberger	Leon374	M	control	8.68994		discovery	x				NN	NN	NN	NN	genotype	UMN private GWAS database	Axiom Canine Set A array	Target
Leonberger	Leon375	M	control	10.4476		discovery	x				NN	NN	NN	NN	genotype	UMN private GWAS database	Axiom Canine Set A array	Target
Leonberger	Leon376	M	control	8.60507		discovery	x				NN	NN	NN	NN	genotype	UMN private GWAS database	Axiom Canine Set A array	Target
Leonberger	Leon377	F	control	10.8528		discovery	x				NN	NN	NN	DN	genotype	UMN private GWAS database	Axiom Canine Set A array	Target
Leonberger	Leon378	M	case		5	discovery	x			x	NN	NN	NN	NN	genotype	UMN private GWAS database	Illumina CanineHD BeadChip array	Target
Leonberger	Leon379	M	case		3	discovery	x				NN	NN	NN	NN	genotype	UMN private GWAS database	Illumina CanineHD BeadChip array	Target
Leonberger	Leon380	M	case		4	discovery	x				NN	NN	NN	NN	genotype	UMN private GWAS database	Illumina CanineHD BeadChip array	Target
Leonberger	Leon381	F	case		4	discovery	x				DD	NN	NN	NN	genotype	UMN private GWAS database	Illumina CanineHD BeadChip array	Target
Leonberger	Leon382	M	control	9.25941		discovery	x				NN	NN	NN	NN	genotype	UMN private GWAS database	Axiom Canine Set A array	Target
Leonberger	Leon383	M	control	8.67077		discovery	x				NN	NN	NN	DN	genotype	UMN private GWAS database	Axiom Canine Set A array	Target
Leonberger	Leon384	M	case		<4	discovery	x				NN	NN	NN	NN	genotype	UMN private GWAS database	Illumina CanineHD BeadChip array	Target
Leonberger	Leon385	F	case		3	discovery	x				NN	NN	NN	DN	genotype	UMN private GWAS database	Illumina CanineHD BeadChip array	Target
Leonberger	Leon386	M	control	10.8255		discovery	x				NN	NN	NN	NN	genotype	UMN private GWAS database	Axiom Canine Set A array	Target
Leonberger	Leon387	M	control	8.59138		discovery	x				NN	NN	NN	NN	genotype	UMN private GWAS database	Axiom Canine Set A array	Target
Leonberger	Leon388	M	control	10		discovery	x				NN	NN	NN	DN	genotype	UMN private GWAS database	Illumina CanineHD BeadChip array	Target
Leonberger	Leon389	M	control	9.3963		discovery	x				NN	NN	NN	NN	genotype	UMN private GWAS database	Illumina CanineHD BeadChip array	Target
Leonberger	Leon390	M	control	10.0233		discovery	x				NN	NN	NN	NN	genotype	UMN private GWAS database	Axiom Canine Set A array	Target
Leonberger	Leon391	M	control	9.82888		discovery	x				NN	NN	NN	NN	genotype	UMN private GWAS database	Axiom Canine Set A array	Target
Leonberger	Leon392	M	case		0.75	discovery	x				NN	NN	NN	NN	genotype	UMN private GWAS database	Illumina CanineHD BeadChip array	Target
Leonberger	Leon393	M	case		5	discovery	x				NN	NN	NN	NN	genotype	UMN private GWAS database	Axiom Canine Set A array	Target
Leonberger	Leon394	M	case		3.5	discovery	x			x	DN	NN	NN	NN	genotype	UMN private GWAS database	Illumina CanineHD BeadChip array	Target
Leonberger	Leon395	M	case		3	discovery	x			x	NN	NN	NN	NN	genotype	UMN private GWAS database	Illumina CanineHD BeadChip array	Target
Leonberger	Leon396	M	control	12.5695		discovery	x				NN	NN	NN	DN	genotype	UMN private GWAS database	Illumina CanineHD BeadChip array	Target
Leonberger	Leon397	M	control	11.4		discovery	x				NN	NN	NN	NN	genotype	UMN private GWAS database	Illumina CanineHD BeadChip array	Target
Leonberger	Leon398	M	case		5	discovery	x				NN	NN	NN	DN	genotype	UMN private GWAS database	Illumina CanineHD BeadChip array	Target
Leonberger	Leon399	M	case		2.5	discovery	x			x	NN	NN	NN	NN	genotype	UMN private GWAS database	Axiom Canine HD array	Reference
Leonberger	Leon400	F	control	8.76112		discovery	x				NN	NN	NN	NN	genotype	UMN private GWAS database	Axiom Canine Set A array	Target
Leonberger	Leon401	M	case		5	discovery	x				NN	NN	NN	NN	genotype	UMN private GWAS database	Illumina CanineHD BeadChip array	Target
Leonberger	Leon402	M	control	10.5243		discovery	x				NN	NN	NN	NN	genotype	UMN private GWAS database	Axiom Canine Set A array	Target
Leonberger	Leon403	M	case		0.75	discovery	x				NN	NN	NN	NN	genotype	UMN private GWAS database	Axiom Canine Set A array	Target
Leonberger	Leon404	M	control	9.99863		discovery	x				NN	NN	NN	DN	genotype	UMN private GWAS database	Axiom Canine Set A array	Target
Leonberger	Leon405	F	case		4.5	discovery	x				NN	NN	NN	NN	genotype	UMN private GWAS database	Axiom Canine Set A array	Target
Leonberger	Leon406	M	case		1	discovery	x				NN	NN	NN	NN	genotype	UMN private GWAS database	Illumina CanineHD BeadChip array	Target
Leonberger	Leon407	M	case		0.25	discovery	x				NN	NN	NN	NN	genotype	UMN private GWAS database	Illumina CanineHD BeadChip array	Target
Leonberger	Leon408	F	control	10.0753		discovery	x				NN	NN	NN	NN	genotype	UMN private GWAS database	Axiom Canine Set A array	Target
Leonberger	Leon409	M	control	12.2108		discovery	x				NN	NN	NN	NN	genotype	UMN private GWAS database	Axiom Canine Set A array	Target
Leonberger	Leon410	M	case		5	discovery	x				NN	NN	NN	NN	genotype	UMN private GWAS database	Illumina CanineHD BeadChip array	Target
Leonberger	Leon411	M	case		0.3	discovery	x				DN	NN	NN	NN	genotype	UMN private GWAS database	Axiom Canine Set A array	Target
Leonberger	Leon412	M	case		4	discovery	x				NN	NN	NN	NN	genotype	UMN private GWAS database	Illumina CanineHD BeadChip array	Target
Leonberger	Leon413	M	case		3	discovery	x				NN	NN	NN	NN	genotype	UMN private GWAS database	Illumina CanineHD BeadChip array	Target
Leonberger	Leon414	M	case		1.5	discovery	x				NN	NN	NN	NN	genotype	UMN private GWAS database	Illumina CanineHD BeadChip array	Target
Leonberger	Leon415	F	case		5	discovery	x			x	DD	NN	NN	NN	genotype	UMN private GWAS database	Axiom Canine HD array	Reference
Leonberger	Leon416	M	case		3	discovery	x			x	DN	NN	NN	DN	genotype	UMN private GWAS database	Axiom Canine HD array	Reference
Leonberger	Leon417	M	case		4	discovery	x				NN	NN	NN	NN	genotype	UMN private GWAS database	Axiom Canine Set A array	Target
Leonberger	Leon418	M	case		1	discovery	x				NN	NN	NN	NN	genotype	UMN private GWAS database	Axiom Canine Set A array	Target
Leonberger	Leon419	M	control	8.31485		discovery	x				NN	NN	NN	NN	genotype	UMN private GWAS database	Axiom Canine Set A array	Target
Leonberger	Leon420	F	control	9.91923		discovery	x				NN	NN	NN	NN	genotype	UMN private GWAS database	Axiom Canine Set A array	Target
Leonberger	Leon421	F	control	10.1054		discovery	x				NN	NN	NN	DN	genotype	UMN private GWAS database	Axiom Canine Set A array	Target
Leonberger	Leon422	M	control	9.14716		discovery	x				NN	NN	NN	NN	genotype	UMN private GWAS database	Axiom Canine Set A array	Target
Leonberger	Leon423	M	case		≤5	discovery	x			x	DN	NN	NN	NN	genotype	UMN private GWAS database	Axiom Canine Set A array	Target
Leonberger	Leon424	M	case		1	discovery	x				NN	NN	NN	DN	genotype	UMN private GWAS database	Axiom Canine Set A array	Target
Leonberger	Leon425	M	case		2.5	discovery	x				NN	NN	NN	NN	genotype	UMN private GWAS database	Axiom Canine HD array	Reference
Leonberger	Leon426	M	case		4	discovery	x			x	NN	NN	NN	NN	genotype	UMN private GWAS database	Axiom Canine HD array	Reference
SaintBernard	6460	F	unknown			discovery	x				NN				by haplotype	doi: 10.1016/j.celrep.2017.03.079	Illumina CanineHD BeadChip array	Target
SaintBernard	6463	M	unknown			discovery	x				NN				by haplotype	doi: 10.1016/j.celrep.2017.03.079	Illumina CanineHD BeadChip array	Target
SaintBernard	12701	F	unknown			discovery	x				NN				by haplotype	UMN private GWAS database	Axiom Canine HD array	Reference
SaintBernard	12723	M	unknown			discovery	x				NN				by haplotype	UMN private GWAS database	Axiom Canine HD array	Reference
SaintBernard	12728	F	unknown			discovery	x				NN				by haplotype	UMN private GWAS database	Axiom Canine HD array	Reference
SaintBernard	12731	M	unknown			discovery	x				DN				by haplotype	UMN private GWAS database	Axiom Canine HD array	Reference
SaintBernard	12747	F	unknown			discovery	x				NN				by haplotype	doi: 10.1016/j.celrep.2017.03.079	Illumina CanineHD BeadChip array	Target
SaintBernard	12748	M	unknown			discovery	x				NN				by haplotype	doi: 10.1016/j.celrep.2017.03.079	Illumina CanineHD BeadChip array	Target
SaintBernard	12749	M	unknown			discovery	x				NN				by haplotype	doi: 10.1016/j.celrep.2017.03.079	Illumina CanineHD BeadChip array	Target
SaintBernard	12750	M	unknown			discovery	x				NN				by haplotype	doi: 10.1016/j.celrep.2017.03.079	Illumina CanineHD BeadChip array	Target
SaintBernard	27062	F	unknown			discovery	x				NN				by haplotype	doi: 10.1016/j.celrep.2017.03.079	Illumina CanineHD BeadChip array	Target
SaintBernard	27063	F	unknown			discovery	x				NN				by haplotype	doi: 10.1016/j.celrep.2017.03.079	Illumina CanineHD BeadChip array	Target
SaintBernard	27082	F	unknown			discovery	x				NN				by haplotype	doi: 10.1016/j.celrep.2017.03.079	Illumina CanineHD BeadChip array	Target
SaintBernard	PFZ10A07	F	unknown			discovery	x				NN				by haplotype	doi: 10.1371/journal.pgen.1007648	Illumina CanineHD BeadChip array	Target
SaintBernard	PFZ10A08	M	unknown			discovery	x				NN				by haplotype	doi: 10.1371/journal.pgen.1007648	Illumina CanineHD BeadChip array	Target
SaintBernard	PFZ10B08	F	unknown			discovery	x				NN				by haplotype	doi: 10.1371/journal.pgen.1007648	Illumina CanineHD BeadChip array	Target
SaintBernard	PFZ10C07	F	unknown			discovery	x				DN				by haplotype	doi: 10.1371/journal.pgen.1007648	Illumina CanineHD BeadChip array	Target
SaintBernard	PFZ10D07	F	unknown			discovery	x				DN				by haplotype	doi: 10.1371/journal.pgen.1007648	Illumina CanineHD BeadChip array	Target
SaintBernard	PFZ10E07	M	unknown			discovery	x				NN				by haplotype	doi: 10.1371/journal.pgen.1007648	Illumina CanineHD BeadChip array	Target
SaintBernard	PFZ10F07	M	unknown			discovery	x				NN				by haplotype	doi: 10.1371/journal.pgen.1007648	Illumina CanineHD BeadChip array	Target
SaintBernard	PFZ10G07	F	unknown			discovery	x				DN				by haplotype	doi: 10.1371/journal.pgen.1007648	Illumina CanineHD BeadChip array	Target
SaintBernard	PFZ10H06	F	unknown			discovery	x				NN				by haplotype	doi: 10.1371/journal.pgen.1007648	Illumina CanineHD BeadChip array	Target
SaintBernard	PFZ10H07	F	unknown			discovery	x				NN				by haplotype	doi: 10.1371/journal.pgen.1007648	Illumina CanineHD BeadChip array	Target
SaintBernard	PFZ13A09	M	unknown			discovery	x				NN				by haplotype	doi: 10.1371/journal.pgen.1007648	Illumina CanineHD BeadChip array	Target
SaintBernard	PFZ20F02	M	unknown			discovery	x				NN				by haplotype	doi: 10.1371/journal.pgen.1007648	Illumina CanineHD BeadChip array	Target
SaintBernard	PFZ21D08	F	unknown			discovery	x				NN				by haplotype	doi: 10.1371/journal.pgen.1007648	Illumina CanineHD BeadChip array	Target
SaintBernard	PFZ21G07	F	unknown			discovery	x				NN				by haplotype	doi: 10.1371/journal.pgen.1007648	Illumina CanineHD BeadChip array	Target
SaintBernard	PFZ22B09	F	unknown			discovery	x				DN				by haplotype	doi: 10.1371/journal.pgen.1007648	Illumina CanineHD BeadChip array	Target
SaintBernard	PFZ22C09	F	unknown			discovery	x				DN				by haplotype	doi: 10.1371/journal.pgen.1007648	Illumina CanineHD BeadChip array	Target
SaintBernard	PFZ22H08	M	unknown			discovery	x				DN				by haplotype	doi: 10.1371/journal.pgen.1007648	Illumina CanineHD BeadChip array	Target
SaintBernard	PFZ27A07	F	unknown			discovery	x				NN				by haplotype	doi: 10.1371/journal.pgen.1007648	Illumina CanineHD BeadChip array	Target
SaintBernard	PFZ27C12	M	unknown			discovery	x				DN				by haplotype	doi: 10.1371/journal.pgen.1007648	Illumina CanineHD BeadChip array	Target
SaintBernard	PFZ27E07	M	unknown			discovery	x				NN				by haplotype	doi: 10.1371/journal.pgen.1007648	Illumina CanineHD BeadChip array	Target
SaintBernard	PFZ27F01	M	unknown			discovery	x				NN				by haplotype	doi: 10.1371/journal.pgen.1007648	Illumina CanineHD BeadChip array	Target
SaintBernard	PFZ32B08	F	unknown			discovery	x				NN				by haplotype	doi: 10.1371/journal.pgen.1007648	Illumina CanineHD BeadChip array	Target
SaintBernard	PFZ36C08	M	unknown			discovery	x				NN				by haplotype	doi: 10.1371/journal.pgen.1007648	Illumina CanineHD BeadChip array	Target
SaintBernard	PFZ42C02	F	unknown			discovery	x				NN				by haplotype	doi: 10.1371/journal.pgen.1007648	Illumina CanineHD BeadChip array	Target
SaintBernard	PFZ44C09	F	unknown			discovery	x				NN				by haplotype	doi: 10.1371/journal.pgen.1007648	Illumina CanineHD BeadChip array	Target
SaintBernard	PFZ44F02	F	unknown			discovery	x				NN				by haplotype	doi: 10.1371/journal.pgen.1007648	Illumina CanineHD BeadChip array	Target
SaintBernard	SaintBernard01	F	unknown			discovery	x	x			NN	NN	NN	NN	genotype	doi: 10.1038/s41467-019-09373-w	WGS	N/A
SaintBernard	SaintBernard02	M	unknown			discovery	x	x			NN	NN	NN	NN	genotype	doi: 10.1038/s41467-019-09373-w	WGS	N/A
SaintBernard	SB003	F	control	11.8029		discovery	x				NN	NN	NN	NN	genotype	UMN private GWAS database	Axiom Canine HD array	Reference
SaintBernard	SB004	F	control	10.83		discovery	x				DN	NN	NN	NN	genotype	UMN private GWAS database	Axiom Canine HD array	Reference
SaintBernard	SB005	M	control	11.88		discovery	x				NN	NN	NN	NN	genotype	UMN private GWAS database	Axiom Canine HD array	Reference
SaintBernard	SB006	F	control	11.25		discovery	x				NN	NN	NN	NN	genotype	UMN private GWAS database	Axiom Canine HD array	Reference
SaintBernard	SB009	F	unknown	3.6		discovery	x				NN	NN	NN	NN	genotype	UMN private GWAS database	Axiom Canine HD array	Reference
SaintBernard	SB019	F	control	8		discovery	x				DN	NN	NN	NN	genotype	UMN private GWAS database	Axiom Canine HD array	Reference
SaintBernard	SB023	M	control	9.88		discovery	x				DN	NN	NN	NN	genotype	UMN private GWAS database	Axiom Canine HD array	Reference
SaintBernard	SB024	F	control	13.333		discovery	x				NN	NN	NN	NN	genotype	UMN private GWAS database	Axiom Canine HD array	Reference
SaintBernard	SB025	F	unknown	6.3		discovery	x				NN	NN	NN	NN	genotype	UMN private GWAS database	Axiom Canine HD array	Reference
SaintBernard	SB028	F	control	12.5		discovery	x				NN	NN	NN	NN	genotype	UMN private GWAS database	Axiom Canine HD array	Reference
SaintBernard	SB030	F	control	11.4167		discovery	x				DN	NN	NN	NN	genotype	UMN private GWAS database	Axiom Canine HD array	Reference
SaintBernard	STB02	M	case		4	discovery	x				NN	NN	NN		genotype	UMN private GWAS database	Illumina CanineHD BeadChip array	Target
SaintBernard	STB06	M	case		0.2	discovery	x		x	x	DD	NN	NN		genotype	UMN private GWAS database	Illumina CanineHD BeadChip array	Target
SaintBernard	STB09	M	case		2	discovery	x				DN	NN	NN		genotype	UMN private GWAS database	Illumina CanineHD BeadChip array	Target
SaintBernard	STB10	M	control	11.5		discovery	x				NN	NN	NN		genotype	UMN private GWAS database	Axiom Canine HD array	Reference
SaintBernard	STB15	M	case		3	discovery	x				DD	NN	NN		genotype	UMN private GWAS database	Illumina CanineHD BeadChip array	Target
SaintBernard	STB15701	F	control	9.36893		discovery	x				NN	NN			genotype	UMN private GWAS database	Illumina CanineHD BeadChip array	Target
SaintBernard	STB15711	F	unknown	5.92745		discovery	x				NN	NN			genotype	UMN private GWAS database	Illumina CanineHD BeadChip array	Target
SaintBernard	STB15751	F	unknown	6.02327		discovery	x				NN	NN			genotype	UMN private GWAS database	Illumina CanineHD BeadChip array	Target
SaintBernard	STB16	M	case		3	discovery	x		x		DD	NN	NN		genotype	UMN private GWAS database	Illumina CanineHD BeadChip array	Target
SaintBernard	STB16009	F	unknown	3.89049		discovery	x				DN	NN			genotype	UMN private GWAS database	Illumina CanineHD BeadChip array	Target
SaintBernard	STB16014	M	unknown	4.5859		discovery	x				NN	NN			genotype	UMN private GWAS database	Illumina CanineHD BeadChip array	Target
SaintBernard	STB16015	F	unknown	5.76865		discovery	x				NN	NN			genotype	UMN private GWAS database	Illumina CanineHD BeadChip array	Target
SaintBernard	STB16702	M	unknown	4.34497		discovery	x				NN	NN			genotype	UMN private GWAS database	Illumina CanineHD BeadChip array	Target
SaintBernard	STB16818	F	unknown	7.0308		discovery	x				NN	NN			genotype	UMN private GWAS database	Illumina CanineHD BeadChip array	Target
SaintBernard	STB17109	M	unknown	7.7755		discovery	x				NN	NN			genotype	UMN private GWAS database	Illumina CanineHD BeadChip array	Target
SaintBernard	STB19	M	case		3.5	discovery	x				NN	NN	NN		genotype	UMN private GWAS database	Illumina CanineHD BeadChip array	Target
SaintBernard	STB20139	F	unknown	7.66872		discovery	x				NN	NN			genotype	UMN private GWAS database	Illumina CanineHD BeadChip array	Target
SaintBernard	STB20492	M	control	12.7885		discovery	x				NN	NN			genotype	UMN private GWAS database	Illumina CanineHD BeadChip array	Target
SaintBernard	STB21	M	case		4	discovery	x			x	NN	NN	NN		genotype	UMN private GWAS database	Illumina CanineHD BeadChip array	Target
SaintBernard	STB22661	F	unknown	3.90144		discovery	x				DN	NN			genotype	UMN private GWAS database	Illumina CanineHD BeadChip array	Target
SaintBernard	STB22737	F	unknown	2.53251		discovery	x				DN	NN			genotype	UMN private GWAS database	Illumina CanineHD BeadChip array	Target
SaintBernard	STB23	F	case		2.5	discovery	x				DN	NN	NN		genotype	UMN private GWAS database	Illumina CanineHD BeadChip array	Target
SaintBernard	STB24	M	case		2	discovery	x	x		x	DD	NN	NN	NN	genotype	doi: 10.1111/age.12834	WGS	N/A
SaintBernard	STB24497	M	unknown	4.72279		discovery	x				NN	NN			genotype	UMN private GWAS database	Illumina CanineHD BeadChip array	Target
SaintBernard	STB25322	F	unknown	4.4052		discovery	x				NN	NN			genotype	UMN private GWAS database	Illumina CanineHD BeadChip array	Target
SaintBernard	STB26	M	case		≤4	discovery	x			x	DN	NN	NN		genotype	UMN private GWAS database	Illumina CanineHD BeadChip array	Target
SaintBernard	STB27	M	case		1	discovery	x	x			NN	NN	NN	NN	genotype	doi: 10.1111/age.12834	WGS	N/A
SaintBernard	STB28	M	case		5	discovery	x				DN	NN	NN		genotype	UMN private GWAS database	Illumina CanineHD BeadChip array	Target
SaintBernard	STB29926	F	control	9.03491		discovery	x				NN	NN			genotype	UMN private GWAS database	Illumina CanineHD BeadChip array	Target
SaintBernard	STB35	F	case			discovery	x				NN	NN	NN		genotype	UMN private GWAS database	Axiom Canine HD array	Reference
SaintBernard	STB35209	M	control	8.72005		discovery	x				DN	NN			genotype	UMN private GWAS database	Illumina CanineHD BeadChip array	Target
SaintBernard	STB36985	F	unknown	4.84052		discovery	x				NN	NN			genotype	UMN private GWAS database	Illumina CanineHD BeadChip array	Target
SaintBernard	STB38	M	case		0.5	discovery	x				NN	NN	NN		genotype	UMN private GWAS database	Axiom Canine HD array	Reference
SaintBernard	STB39	M	case		1.5	discovery	x			x	DD	NN	NN		genotype	UMN private GWAS database	Axiom Canine HD array	Reference
SaintBernard	STB41	M	case		2	discovery	x			x	DD	NN	NN		genotype	UMN private GWAS database	Axiom Canine HD array	Reference
SaintBernard	STB42	M	case		4	discovery	x			x	DD	NN	NN		genotype	UMN private GWAS database	Axiom Canine HD array	Reference
SaintBernard	STB44	M	case		5	discovery	x				NN	NN	NN		genotype	UMN private GWAS database	Illumina CanineHD BeadChip array	Target
SaintBernard	STB57572	F	unknown			discovery	x				NN	NN			genotype	UMN private GWAS database	Illumina CanineHD BeadChip array	Target
SaintBernard	STB85853	F	unknown			discovery	x				NN	NN			genotype	UMN private GWAS database	Illumina CanineHD BeadChip array	Target
LabradorRetriever	G001		case		12.0556	validation				x	NN				genotype	N/A	N/A	N/A
LabradorRetriever	G003		case		12.175	validation					NN				genotype	N/A	N/A	N/A
LabradorRetriever	G004		case		9.38333	validation				x	DN				genotype	UMN private GWAS database	Axiom Canine HD array	Reference
LabradorRetriever	G005		control	9.38333		validation					DN				genotype	UMN private GWAS database	Axiom Canine HD array	Reference
LabradorRetriever	G008		control			validation					NN				by haplotype	UMN private GWAS database	Axiom Canine HD array	Reference
LabradorRetriever	G010		case		11.3639	validation				x	NN				by haplotype	UMN private GWAS database	Illumina CanineHD BeadChip array	N/A
LabradorRetriever	G011		case		10.5889	validation				x	NN				by haplotype	UMN private GWAS database	Illumina CanineHD BeadChip array	N/A
LabradorRetriever	G012		case		12.125	validation					NN				genotype	N/A	N/A	N/A
LabradorRetriever	G014		case		11.4389	validation					NN				by haplotype	UMN private GWAS database	Axiom Canine HD array	Reference
LabradorRetriever	G015		case		9.95833	validation					NN				by haplotype	UMN private GWAS database	Illumina CanineHD BeadChip array	N/A
LabradorRetriever	G016		case		9.95833	validation				x	NN				by haplotype	UMN private GWAS database	Illumina CanineHD BeadChip array	N/A
LabradorRetriever	G024		case		10.0417	validation				x	NN				by haplotype	UMN private GWAS database	Illumina CanineHD BeadChip array	N/A
LabradorRetriever	G025		control	12.0972		validation					DN				genotype	UMN private GWAS database	Axiom Canine HD array	Reference
LabradorRetriever	G026		case		14.5083	validation					NN				genotype	N/A	N/A	N/A
LabradorRetriever	G027		control	11.1694		validation					NN				genotype	N/A	N/A	N/A
LabradorRetriever	G029		control	11.9972		validation					NN				genotype	N/A	N/A	N/A
LabradorRetriever	G030		case		9.75278	validation				x	NN				by haplotype	UMN private GWAS database	Illumina CanineHD BeadChip array	N/A
LabradorRetriever	G033		case		11.5417	validation					NN				genotype	N/A	N/A	N/A
LabradorRetriever	G034		case		7.00556	validation				x	NN				by haplotype	UMN private GWAS database	Illumina CanineHD BeadChip array	N/A
LabradorRetriever	G035		control			validation					NN				genotype	N/A	N/A	N/A
LabradorRetriever	G038		control	11.175		validation					NN				genotype	N/A	N/A	N/A
LabradorRetriever	G039		case		12.3889	validation					NN				genotype	N/A	N/A	N/A
LabradorRetriever	G042		case		13.6667	validation					NN				genotype	N/A	N/A	N/A
LabradorRetriever	G044		control	10.95		validation					NN				genotype	N/A	N/A	N/A
LabradorRetriever	G047		control	9.99722		validation					NN				genotype	N/A	N/A	N/A
LabradorRetriever	G048		case		11.0028	validation				x	NN				by haplotype	UMN private GWAS database	Illumina CanineHD BeadChip array	N/A
LabradorRetriever	G050		case		10.9972	validation				x	NN				by haplotype	UMN private GWAS database	Illumina CanineHD BeadChip array	N/A
LabradorRetriever	G052		control	14.8167		validation					NN				by haplotype	UMN private GWAS database	Axiom Canine HD array	Reference
LabradorRetriever	G053		case		8.68333	validation					NN				genotype	N/A	N/A	N/A
LabradorRetriever	G054		control	6.05278		validation					NN				genotype	N/A	N/A	N/A
LabradorRetriever	G056		control	6.30556		validation					NN				genotype	N/A	N/A	N/A
LabradorRetriever	G057		control	7.66389		validation					NN				genotype	N/A	N/A	N/A
LabradorRetriever	G059		case		13.4583	validation					NN				genotype	N/A	N/A	N/A
LabradorRetriever	G061		case		11.8778	validation					NN				by haplotype	UMN private GWAS database	Axiom Canine HD array	Reference
LabradorRetriever	G062		case		11.4889	validation				x	NN				by haplotype	UMN private GWAS database	Axiom Canine HD array	Reference
LabradorRetriever	G063		case		11.4889	validation				x	NN				by haplotype	UMN private GWAS database	Axiom Canine HD array	Reference
LabradorRetriever	G066		case		16.2278	validation					NN				by haplotype	UMN private GWAS database	Illumina CanineHD BeadChip array	N/A
LabradorRetriever	G067		case		14.5389	validation					NN				genotype	N/A	N/A	N/A
LabradorRetriever	G068		case		12.0194	validation				x	NN				by haplotype	UMN private GWAS database	Illumina CanineHD BeadChip array	N/A
LabradorRetriever	G069		case		14.3333	validation				x	NN				genotype	N/A	N/A	N/A
LabradorRetriever	G070		case		12.6111	validation				x	NN				by haplotype	UMN private GWAS database	Illumina CanineHD BeadChip array	N/A
LabradorRetriever	G073		case		11.9083	validation				x	NN				by haplotype	UMN private GWAS database	Illumina CanineHD BeadChip array	N/A
LabradorRetriever	G074		case		11.9083	validation				x	NN				genotype	UMN private GWAS database	Illumina CanineHD BeadChip array	N/A
LabradorRetriever	G075		case		12.4972	validation				x	NN				by haplotype	UMN private GWAS database	Illumina CanineHD BeadChip array	N/A
LabradorRetriever	G078		case		10.4028	validation				x	NN				genotype	UMN private GWAS database	Illumina CanineHD BeadChip array	N/A
LabradorRetriever	G080		case		11.4306	validation				x	NN				by haplotype	UMN private GWAS database	Illumina CanineHD BeadChip array	N/A
LabradorRetriever	G081		case			validation				x	NN				genotype	N/A	N/A	N/A
LabradorRetriever	G083		case		12.9278	validation					NN				genotype	N/A	N/A	N/A
LabradorRetriever	G084		case		10.9056	validation					DN				genotype	N/A	N/A	N/A
LabradorRetriever	G085		case		11.225	validation					NN				genotype	N/A	N/A	N/A
LabradorRetriever	G092		case		13.6444	validation				x	NN				by haplotype	UMN private GWAS database	Illumina CanineHD BeadChip array	N/A
LabradorRetriever	G093		case		12.6861	validation				x	NN				genotype	UMN private GWAS database	Illumina CanineHD BeadChip array	N/A
LabradorRetriever	G094		case		10.0083	validation					NN				genotype	N/A	N/A	N/A
LabradorRetriever	G095		case		12.3583	validation				x	NN				by haplotype	UMN private GWAS database	Illumina CanineHD BeadChip array	N/A
LabradorRetriever	G096		case		10.9111	validation					NN				genotype	N/A	N/A	N/A
LabradorRetriever	G098		control	12.5361		validation					NN				genotype	N/A	N/A	N/A
LabradorRetriever	G099		case		9.85	validation				x	NN				by haplotype	UMN private GWAS database	Illumina CanineHD BeadChip array	N/A
LabradorRetriever	G105		case		14	validation				x	NN				by haplotype	UMN private GWAS database	Illumina CanineHD BeadChip array	N/A
LabradorRetriever	G106		case		11.6833	validation			x	x	NN				by haplotype	UMN private GWAS database	Illumina CanineHD BeadChip array	N/A
LabradorRetriever	G107		case		12.6889	validation			x	x	NN				by haplotype	UMN private GWAS database	Illumina CanineHD BeadChip array	N/A
LabradorRetriever	G108		case		11.0056	validation					NN				by haplotype	UMN private GWAS database	Illumina CanineHD BeadChip array	N/A
LabradorRetriever	G109		case		13.1833	validation					DN				genotype	UMN private GWAS database	Illumina CanineHD BeadChip array	N/A
LabradorRetriever	G112		control			validation					DN				genotype	N/A	N/A	N/A
LabradorRetriever	G114		case		11.3972	validation			x	x	DN				genotype	UMN private GWAS database	Illumina CanineHD BeadChip array	N/A
LabradorRetriever	G116		case		11.3333	validation					NN				by haplotype	UMN private GWAS database	Illumina CanineHD BeadChip array	N/A
LabradorRetriever	G117		case		10.1111	validation			x		NN				genotype	N/A	N/A	N/A
LabradorRetriever	G119		case		11.6556	validation			x	x	NN				by haplotype	UMN private GWAS database	Illumina CanineHD BeadChip array	N/A
LabradorRetriever	G121		control			validation					NN				genotype	N/A	N/A	N/A
LabradorRetriever	G122	M	case		8.75278	validation			x	x	DD				genotype	UMN private GWAS database	Illumina CanineHD BeadChip array	N/A
LabradorRetriever	G124		case		10.9306	validation			x	x	DN				genotype	UMN private GWAS database	Illumina CanineHD BeadChip array	N/A
LabradorRetriever	G125		case		12.3139	validation			x	x	NN				by haplotype	UMN private GWAS database	Illumina CanineHD BeadChip array	N/A
LabradorRetriever	G126		case		13.4194	validation				x	NN				by haplotype	UMN private GWAS database	Illumina CanineHD BeadChip array	N/A
LabradorRetriever	G127		case		11.0861	validation			x	x	DN				genotype	N/A	N/A	N/A
LabradorRetriever	G128		control	13.0056		validation					NN				by haplotype	UMN private GWAS database	Axiom Canine HD array	Reference
LabradorRetriever	G129		case		12.1472	validation					NN				by haplotype	UMN private GWAS database	Illumina CanineHD BeadChip array	N/A
LabradorRetriever	G130		control	10.0028		validation					NN				by haplotype	UMN private GWAS database	Illumina CanineHD BeadChip array	N/A
LabradorRetriever	G131		case		11.5194	validation			x	x	NN				by haplotype	UMN private GWAS database	Illumina CanineHD BeadChip array	N/A
LabradorRetriever	G132		case		11.275	validation			x	x	NN				by haplotype	UMN private GWAS database	Illumina CanineHD BeadChip array	N/A
LabradorRetriever	G136		case		10.0722	validation			x	x	NN				by haplotype	UMN private GWAS database	Illumina CanineHD BeadChip array	N/A
LabradorRetriever	G137		case		11.0139	validation			x	x	NN				by haplotype	UMN private GWAS database	Illumina CanineHD BeadChip array	N/A
LabradorRetriever	G138		case		9.48889	validation			x	x	NN				by haplotype	UMN private GWAS database	Illumina CanineHD BeadChip array	N/A
LabradorRetriever	G139		case		11.4944	validation					NN				by haplotype	UMN private GWAS database	Illumina CanineHD BeadChip array	N/A
LabradorRetriever	G141		case		12.3583	validation			x	x	NN				by haplotype	UMN private GWAS database	Illumina CanineHD BeadChip array	N/A
LabradorRetriever	G144		case		13.2389	validation			x	x	NN				by haplotype	UMN private GWAS database	Illumina CanineHD BeadChip array	N/A
LabradorRetriever	G145		case		10.1389	validation					NN				genotype	N/A	N/A	N/A
LabradorRetriever	G146		case		14.0806	validation				x	NN				by haplotype	UMN private GWAS database	Illumina CanineHD BeadChip array	N/A
LabradorRetriever	G147		case		11.9167	validation			x	x	NN				by haplotype	UMN private GWAS database	Illumina CanineHD BeadChip array	N/A
LabradorRetriever	G149		case		11.3028	validation				x	NN				genotype	N/A	N/A	N/A
LabradorRetriever	G150		case		10.9333	validation				x	NN				genotype	N/A	N/A	N/A
LabradorRetriever	G151		case		11.7861	validation				x	NN				genotype	N/A	N/A	N/A
LabradorRetriever	G152		control	10.05		validation					NN				by haplotype	UMN private GWAS database	Illumina CanineHD BeadChip array	N/A
LabradorRetriever	G153		control	10.2083		validation					NN				by haplotype	UMN private GWAS database	Illumina CanineHD BeadChip array	N/A
LabradorRetriever	G155		case		10.35	validation			x	x	NN				genotype	N/A	N/A	N/A
LabradorRetriever	G156		control	10.8056		validation					NN				by haplotype	UMN private GWAS database	Illumina CanineHD BeadChip array	N/A
LabradorRetriever	G157		case		11.0167	validation			x	x	NN				genotype	N/A	N/A	N/A
LabradorRetriever	G158		case		10.9972	validation			x	x	NN				genotype	N/A	N/A	N/A
LabradorRetriever	G159		case		11.1944	validation			x	x	DN				genotype	N/A	N/A	N/A
LabradorRetriever	G161		case		11.7583	validation			x	x	NN				genotype	N/A	N/A	N/A
LabradorRetriever	G162		case		11.65	validation				x	NN				genotype	N/A	N/A	N/A
LabradorRetriever	G164		case		10.8694	validation			x	x	NN				by haplotype	UMN private GWAS database	Axiom Canine HD array	Reference
LabradorRetriever	G167		case		11.2222	validation				x	NN				genotype	N/A	N/A	N/A
LabradorRetriever	G168		case		10.8667	validation				x	NN				genotype	N/A	N/A	N/A
LabradorRetriever	G170		case		13.325	validation				x	NN				genotype	N/A	N/A	N/A
LabradorRetriever	G171		case		13.025	validation				x	NN				genotype	N/A	N/A	N/A
LabradorRetriever	G172		control			validation					NN				genotype	N/A	N/A	N/A
LabradorRetriever	G173		control	8.20833		validation			x		NN				by haplotype	UMN private GWAS database	Illumina CanineHD BeadChip array	N/A
LabradorRetriever	G174		case		11.8056	validation				x	NN				genotype	N/A	N/A	N/A
LabradorRetriever	G175		control	9.75		validation					NN				by haplotype	UMN private GWAS database	Illumina CanineHD BeadChip array	N/A
LabradorRetriever	G178		case		11.2167	validation				x	NN				genotype	N/A	N/A	N/A
LabradorRetriever	G179		case		11.0472	validation				x	NN				by haplotype	UMN private GWAS database	Illumina CanineHD BeadChip array	N/A
LabradorRetriever	G183		case		13.4389	validation				x	NN				by haplotype	UMN private GWAS database	Illumina CanineHD BeadChip array	N/A
LabradorRetriever	G187		case		7.45833	validation				x	DD				genotype	N/A	N/A	N/A
LabradorRetriever	G189		control	10.4861		validation					NN				genotype	UMN private GWAS database	Illumina CanineHD BeadChip array	N/A
LabradorRetriever	G190		case		12.1167	validation				x	NN				genotype	UMN private GWAS database	Illumina CanineHD BeadChip array	N/A
LabradorRetriever	G192		case		7.61944	validation				x	NN				genotype	UMN private GWAS database	Illumina CanineHD BeadChip array	N/A
LabradorRetriever	G196		case			validation					NN				genotype	N/A	N/A	N/A
LabradorRetriever	G198		control	9.125		validation					NN				by haplotype	UMN private GWAS database	Illumina CanineHD BeadChip array	N/A
LabradorRetriever	G199		case		10.9028	validation				x	NN				by haplotype	UMN private GWAS database	Illumina CanineHD BeadChip array	N/A
LabradorRetriever	G200		case		13.5417	validation				x	NN				by haplotype	UMN private GWAS database	Illumina CanineHD BeadChip array	N/A
LabradorRetriever	G201		control	10.85		validation					NN				by haplotype	UMN private GWAS database	Illumina CanineHD BeadChip array	N/A
LabradorRetriever	G202		control			validation					NN				by haplotype	UMN private GWAS database	Illumina CanineHD BeadChip array	N/A
LabradorRetriever	G203		control	12.1778		validation					NN				by haplotype	UMN private GWAS database	Axiom Canine HD array	Reference
LabradorRetriever	G204		case		11.525	validation				x	NN				by haplotype	UMN private GWAS database	Illumina CanineHD BeadChip array	N/A
LabradorRetriever	G205		case		12.5583	validation				x	NN				by haplotype	UMN private GWAS database	Illumina CanineHD BeadChip array	N/A
LabradorRetriever	G206		case		10.6417	validation				x	NN				by haplotype	UMN private GWAS database	Illumina CanineHD BeadChip array	N/A
LabradorRetriever	G207		case		10.6361	validation				x	NN				by haplotype	UMN private GWAS database	Illumina CanineHD BeadChip array	N/A
LabradorRetriever	G209		case		10.025	validation				x	NN				by haplotype	UMN private GWAS database	Illumina CanineHD BeadChip array	N/A
LabradorRetriever	G210		control	9.275		validation			x		NN				by haplotype	UMN private GWAS database	Axiom Canine HD array	Reference
LabradorRetriever	G213		case		13.7361	validation				x	NN				genotype	N/A	N/A	N/A
LabradorRetriever	G214		case		11.8639	validation				x	NN				by haplotype	UMN private GWAS database	Illumina CanineHD BeadChip array	N/A
LabradorRetriever	G215		control	9.51944		validation					NN				genotype	N/A	N/A	N/A
LabradorRetriever	G216		case		10.9056	validation				x	NN				genotype	N/A	N/A	N/A
LabradorRetriever	G217		case		11.6972	validation				x	NN				genotype	N/A	N/A	N/A
LabradorRetriever	G220		control	11.3389		validation			x		NN				genotype	N/A	N/A	N/A
LabradorRetriever	G221		control	10.7917		validation			x		NN				genotype	N/A	N/A	N/A
LabradorRetriever	G225		case		11.0111	validation				x	NN				genotype	N/A	N/A	N/A
LabradorRetriever	G227		control	11.4722		validation			x		NN				genotype	N/A	N/A	N/A
LabradorRetriever	G229		control	11.9306		validation					NN				genotype	N/A	N/A	N/A
LabradorRetriever	G230		control	13.2361		validation			x		NN				by haplotype	UMN private GWAS database	Axiom Canine HD array	Reference
LabradorRetriever	G232		case		12.5361	validation				x	NN				genotype	N/A	N/A	N/A
LabradorRetriever	G234		case		12.0083	validation				x	NN				genotype	N/A	N/A	N/A
LabradorRetriever	G235		control	11.5778		validation					NN				genotype	N/A	N/A	N/A
LabradorRetriever	G237		control	11.0528		validation			x		NN				genotype	N/A	N/A	N/A
LabradorRetriever	G239		case		11.325	validation				x	NN				genotype	N/A	N/A	N/A
LabradorRetriever	G244		case		13.05	validation				x	NN				by haplotype	UMN private GWAS database	Axiom Canine HD array	Reference
LabradorRetriever	G246		case		11.0917	validation				x	NN				by haplotype	UMN private GWAS database	Axiom Canine HD array	Reference
LabradorRetriever	G247		case		10.5694	validation					NN				by haplotype	UMN private GWAS database	Axiom Canine HD array	Reference
LabradorRetriever	G248		case		7.93056	validation					DD				genotype	UMN private GWAS database	Axiom Canine HD array	Reference
LabradorRetriever	G249		control	11.6		validation					NN				genotype	N/A	N/A	N/A
LabradorRetriever	G250		case		13.4528	validation				x	DN				genotype	UMN private GWAS database	Axiom Canine HD array	Reference
LabradorRetriever	G251		case		12.2028	validation				x	NN				genotype	N/A	N/A	N/A
LabradorRetriever	G252		case		13.0361	validation				x	NN				by haplotype	UMN private GWAS database	Axiom Canine HD array	Reference
LabradorRetriever	G253		case		5.01944	validation				x	DD				genotype	UMN private GWAS database	Axiom Canine HD array	Reference
LabradorRetriever	G262		case		8.46389	validation					NN				genotype	N/A	N/A	N/A
LabradorRetriever	G263		case		8.46389	validation					NN				genotype	N/A	N/A	N/A
LabradorRetriever	G266		case		9.99722	validation				x	NN				by haplotype	UMN private GWAS database	Axiom Canine HD array	Reference
LabradorRetriever	G267		case		13.0417	validation				x	NN				by haplotype	UMN private GWAS database	Axiom Canine HD array	Reference
LabradorRetriever	G268		control	9.99444		validation					NN				genotype	N/A	N/A	N/A
LabradorRetriever	G269		control	10.3		validation					NN				genotype	N/A	N/A	N/A
LabradorRetriever	G270		case		12.2278	validation					NN				genotype	N/A	N/A	N/A
LabradorRetriever	G271		case		12.2278	validation				x	NN				genotype	N/A	N/A	N/A
LabradorRetriever	G273		case		11.1694	validation				x	NN				by haplotype	UMN private GWAS database	Axiom Canine HD array	Reference
LabradorRetriever	G274		case		9.19444	validation				x	NN				by haplotype	UMN private GWAS database	Axiom Canine HD array	Reference
LabradorRetriever	G275		case		9.725	validation				x	NN				by haplotype	UMN private GWAS database	Axiom Canine HD array	Reference
LabradorRetriever	G276		case		5.03056	validation				x	DD				genotype	UMN private GWAS database	Axiom Canine HD array	Reference
LabradorRetriever	G278		case		10.6556	validation				x	NN				genotype	UMN private GWAS database	Axiom Canine HD array	Reference
LabradorRetriever	G279		case		12.05	validation				x	NN				by haplotype	UMN private GWAS database	Axiom Canine HD array	Reference
LabradorRetriever	G281		control	9.99722		validation					NN				genotype	N/A	N/A	N/A
LabradorRetriever	G282		case		10.4917	validation				x	NN				by haplotype	UMN private GWAS database	Axiom Canine HD array	Reference
LabradorRetriever	G283		case		11.975	validation					NN				genotype	N/A	N/A	N/A
LabradorRetriever	G284		case		11.0139	validation					NN				by haplotype	UMN private GWAS database	Axiom Canine HD array	Reference
LabradorRetriever	G287		control	12.8583		validation					NN				genotype	N/A	N/A	N/A
LabradorRetriever	G289		case		11.0333	validation				x	NN				by haplotype	UMN private GWAS database	Axiom Canine HD array	Reference
LabradorRetriever	G290		case		11.0139	validation				x	NN				genotype	N/A	N/A	N/A
LabradorRetriever	G292		case		11.9333	validation				x	NN				by haplotype	UMN private GWAS database	Axiom Canine HD array	Reference
LabradorRetriever	G296		case		11.3417	validation				x	DD				genotype	N/A	N/A	N/A
LabradorRetriever	G299		case		11.9278	validation				x	NN				genotype	N/A	N/A	N/A
LabradorRetriever	G300		case		10.0917	validation				x	NN				genotype	N/A	N/A	N/A
LabradorRetriever	G302		case		6.78611	validation				x	DD				genotype	N/A	N/A	N/A
LabradorRetriever	G305		case		12.3333	validation				x	NN				by haplotype	UMN private GWAS database	Axiom Canine HD array	Reference
LabradorRetriever	G307		case		13.5417	validation				x	NN				by haplotype	UMN private GWAS database	Axiom Canine HD array	Reference
LabradorRetriever	G308		case		11.3806	validation				x	NN				by haplotype	UMN private GWAS database	Axiom Canine HD array	Reference
LabradorRetriever	G309		control	11.4083		validation					NN				by haplotype	UMN private GWAS database	Axiom Canine HD array	Reference
LabradorRetriever	G311		case		10.0139	validation				x	NN				by haplotype	UMN private GWAS database	Axiom Canine HD array	Reference
LabradorRetriever	G316		case		11.6306	validation					NN				by haplotype	UMN private GWAS database	Axiom Canine HD array	Reference
LabradorRetriever	G317		control	7.63889		validation					NN				by haplotype	UMN private GWAS database	Axiom Canine HD array	Reference
LabradorRetriever	G325		case		10.0556	validation				x	NN				by haplotype	UMN private GWAS database	Axiom Canine HD array	Reference
LabradorRetriever	G329		case		10.75	validation				x	NN				genotype	UMN private GWAS database	Axiom Canine HD array	Reference
LabradorRetriever	G332		case		10.7306	validation				x	NN				by haplotype	UMN private GWAS database	Axiom Canine HD array	Reference
LabradorRetriever	G333		case		12.05	validation				x	NN				by haplotype	UMN private GWAS database	Axiom Canine HD array	Reference
LabradorRetriever	G334		case		11.6778	validation				x	DN				genotype	UMN private GWAS database	Axiom Canine HD array	Reference
LabradorRetriever	G336		case		11.6167	validation				x	NN				genotype	UMN private GWAS database	Axiom Canine HD array	Reference
LabradorRetriever	G337		case		11.525	validation				x	NN				genotype	N/A	N/A	N/A
Leonberger	Leon427	F	case		8	validation					NN	NN	NN	NN	by haplotype	UMN private GWAS database	Illumina CanineHD BeadChip array	N/A
Leonberger	Leon428	F	case		8.5	validation					DN	NN	NN	NN	by haplotype	UMN private GWAS database	Illumina CanineHD BeadChip array	N/A
Leonberger	Leon429	M	case		4	validation					NN	DN	NN	NN	genotype	UMN private GWAS database	Illumina CanineHD BeadChip array	N/A
Leonberger	Leon430	M	case		7	validation					NN	DN	NN	NN	genotype	UMN private GWAS database	Illumina CanineHD BeadChip array	N/A
Leonberger	Leon431	M	LPN2		2.5	validation					NN	DN	DN	NN	genotype	UMN private GWAS database	Illumina CanineHD BeadChip array	N/A
Leonberger	Leon432	M	control			validation					NN	DN	NN	NN	genotype	UMN private GWAS database	Illumina CanineHD BeadChip array	N/A
Leonberger	Leon433	F	LPN2		8	validation					NN	NN	DN	NN	genotype	N/A	N/A	N/A
Leonberger	Leon434	M	LEMP		1.5	validation					NN	NN	NN	DD	genotype	UMN private GWAS database	Illumina CanineHD BeadChip array	N/A
Leonberger	Leon435	F	LPN1		1.5	validation					NN	DD	NN	DN	genotype	UMN private GWAS database	Illumina CanineHD BeadChip array	N/A
Leonberger	Leon436	M	LPN1 & LPN2		1	validation					NN	DD	DN	DN	genotype	UMN private GWAS database	Illumina CanineHD BeadChip array	N/A
Leonberger	Leon437	M	LEMP		2	validation					NN	DN	NN	DD	genotype	UMN private GWAS database	Illumina CanineHD BeadChip array	N/A
Leonberger	Leon438	M	control			validation					NN	DN	NN	DN	genotype	UMN private GWAS database	Axiom Canine Set A array	N/A
Leonberger	Leon439	M	LPN2		7	validation					NN	DN	DN	NN	genotype	N/A	N/A	N/A
Leonberger	Leon440	F	case		5.5	validation					NN	DN	NN	NN	genotype	UMN private GWAS database	Illumina CanineHD BeadChip array	N/A
Leonberger	Leon441	M	LPN2		5	validation					NN	NN	DN	NN	genotype	N/A	N/A	N/A
Leonberger	Leon442	M	LPN2			validation					NN	NN	DN	NN	genotype	N/A	N/A	N/A
Leonberger	Leon443	F	control			validation					NN	DN	NN	DN	genotype	UMN private GWAS database	Illumina CanineHD BeadChip array	N/A
Leonberger	Leon444	M	LPN1		1	validation					NN	DD	NN	NN	genotype	N/A	N/A	N/A
Leonberger	Leon445	F	LPN2		4	validation					NN	DN	DN	NN	genotype	N/A	N/A	N/A
Leonberger	Leon446	F	LPN2			validation					NN	NN	DN	NN	genotype	N/A	N/A	N/A
Leonberger	Leon447	F	control			validation					NN	NN	NN	DN	genotype	N/A	N/A	N/A
Leonberger	Leon448	F	case		8	validation				x	NN	NN	NN	NN	genotype	UMN private GWAS database	Illumina CanineHD BeadChip array	N/A
Leonberger	Leon449	F	case		3	validation					NN	DN	NN	DN	genotype	UMN private GWAS database	Illumina CanineHD BeadChip array	N/A
Leonberger	Leon450	M	case		7	validation					NN	DN	NN	NN	genotype	UMN private GWAS database	Illumina CanineHD BeadChip array	N/A
Leonberger	Leon451	M	LPN2		8.5	validation					NN	DN	DN	NN	genotype	UMN private GWAS database	Illumina CanineHD BeadChip array	N/A
Leonberger	Leon452	F	LPN2		6	validation					NN	NN	DN	NN	genotype	UMN private GWAS database	Illumina CanineHD BeadChip array	N/A
Leonberger	Leon453	M	LPN1		4.8	validation					NN	DD	NN	NN	genotype	N/A	N/A	N/A
Leonberger	Leon454	F	LPN2		2	validation		x			NN	NN	DD	NN	genotype	UMN private GWAS database	Illumina CanineHD BeadChip array	N/A
Leonberger	Leon455	F	case		8	validation					NN	NN	NN	NN	genotype	UMN private GWAS database	Illumina CanineHD BeadChip array	N/A
Leonberger	Leon456	F	control			validation					NN	NN	NN	NN	genotype	N/A	N/A	N/A
Leonberger	Leon457	M	LPN2		6	validation					NN	NN	DN	NN	genotype	UMN private GWAS database	Illumina CanineHD BeadChip array	N/A
Leonberger	Leon458	F	LPN2		8	validation					NN	NN	DN	NN	genotype	UMN private GWAS database	Illumina CanineHD BeadChip array	N/A
Leonberger	Leon459	M	case		8	validation					NN	DN	NN	NN	genotype	UMN private GWAS database	Illumina CanineHD BeadChip array	N/A
Leonberger	Leon460	F	LPN2		9	validation					NN	DN	DN	NN	genotype	N/A	N/A	N/A
Leonberger	Leon461	M	control			validation					NN	DN	NN	NN	genotype	N/A	N/A	N/A
Leonberger	Leon462	M	case		6.5	validation					NN	NN	NN	NN	genotype	UMN private GWAS database	Axiom Canine HD array	N/A
Leonberger	Leon463	F	case		4.5	validation					NN	NN	NN	NN	genotype	UMN private GWAS database	Illumina CanineHD BeadChip array	N/A
Leonberger	Leon464	F	control			validation					NN	NN	NN	NN	genotype	N/A	N/A	N/A
Leonberger	Leon465	F	LPN2		7.5	validation					NN	NN	DN	NN	genotype	N/A	N/A	N/A
Leonberger	Leon466	M	LPN2		7	validation					NN	DN	DN	NN	genotype	N/A	N/A	N/A
Leonberger	Leon467	M	case		12	validation				x	NN	NN	NN	NN	genotype	UMN private GWAS database	Illumina CanineHD BeadChip array	N/A
Leonberger	Leon468	F	LPN2		7.5	validation					NN	NN	DN	NN	genotype	N/A	N/A	N/A
Leonberger	Leon469	F	LPN2		1.5	validation					NN	NN	DN	NN	genotype	N/A	N/A	N/A
Leonberger	Leon470	F	control			validation					NN	NN	DN	NN	genotype	N/A	N/A	N/A
Leonberger	Leon471	M	LPN2		6	validation					NN	NN	DN	NN	genotype	N/A	N/A	N/A
Leonberger	Leon472	M	LPN2		1.5	validation					NN	NN	DN	NN	genotype	N/A	N/A	N/A
Leonberger	Leon473	M	LPN2		1.5	validation					NN	NN	DN	NN	genotype	N/A	N/A	N/A
Leonberger	Leon474	M	case		6	validation		x			NN	NN	NN	NN	genotype	doi: 10.1111/age.12834	WGS	N/A
Leonberger	Leon475	F	control			validation					NN	NN	NN	NN	genotype	N/A	N/A	N/A
Leonberger	Leon476	M	LPN2		3.5	validation					NN	NN	DN	NN	genotype	UMN private GWAS database	Illumina CanineHD BeadChip array	N/A
Leonberger	Leon477	F	LPN1		<4	validation					NN	DD	NN	NN	genotype	N/A	N/A	N/A
Leonberger	Leon478	F	control			validation					NN	NN	NN	NN	genotype	N/A	N/A	N/A
Leonberger	Leon479	F	LPN2		10	validation					NN	NN	DN	NN	genotype	N/A	N/A	N/A
Leonberger	Leon480	M	control			validation					NN	NN	NN	NN	genotype	N/A	N/A	N/A
Leonberger	Leon481	F	control			validation					NN	DN	NN	NN	genotype	UMN private GWAS database	Illumina CanineHD BeadChip array	N/A
Leonberger	Leon482	M	case			validation				x	NN	DN	NN	NN	genotype	N/A	N/A	N/A
Leonberger	Leon483		LPN2		9	validation					NN	NN	DN	NN	genotype	N/A	N/A	N/A
Leonberger	Leon484	F	case		8	validation					NN	NN	NN	DN	genotype	UMN private GWAS database	Illumina CanineHD BeadChip array	N/A
Leonberger	Leon485	F	control			validation					NN	NN	NN	NN	genotype	N/A	N/A	N/A
Leonberger	Leon486	F	control			validation					DN	NN	NN	NN	genotype	N/A	N/A	N/A
Leonberger	Leon487	F	control			validation					NN	NN	DN	NN	genotype	N/A	N/A	N/A
Leonberger	Leon488	M	case		6	validation		x			NN	NN	NN	NN	genotype	UMN private GWAS database	Illumina CanineHD BeadChip array	N/A
Leonberger	Leon489	M	case		>5	validation					NN	DN	NN	NN	genotype	N/A	N/A	N/A
Leonberger	Leon490	M	case		5	validation					NN	NN	NN	DN	genotype	UMN private GWAS database	Axiom Canine Set A array	N/A
Leonberger	Leon491	F	LPN2			validation					NN	NN	DN	NN	genotype	UMN private GWAS database	Illumina CanineHD BeadChip array	N/A
Leonberger	Leon492	M	control			validation					NN	NN	NN	NN	genotype	N/A	N/A	N/A
Leonberger	Leon493	M	LPN1		2.5	validation					NN	DD	NN	NN	genotype	UMN private GWAS database	Axiom Canine Set A array	N/A
Leonberger	Leon494	M	LPN1		1.5	validation					NN	DD	NN	NN	genotype	N/A	N/A	N/A
Leonberger	Leon495	M	case		5.75	validation		x			NN	NN	NN	NN	genotype	UMN private GWAS database	Illumina CanineHD BeadChip array	N/A
Leonberger	Leon496	M	case		8	validation				x	NN	NN	NN	NN	genotype	UMN private GWAS database	Illumina CanineHD BeadChip array	N/A
Leonberger	Leon497	M	case		7.5	validation					NN	NN	NN	DN	genotype	UMN private GWAS database	Illumina CanineHD BeadChip array	N/A
Leonberger	Leon498	F	control			validation					NN	DN	NN	NN	genotype	UMN private GWAS database	Illumina CanineHD BeadChip array	N/A
Leonberger	Leon499	F	case		6.7	validation					NN	DN	NN	NN	genotype	UMN private GWAS database	Illumina CanineHD BeadChip array	N/A
Leonberger	Leon500	F	case		7	validation					NN	DN	NN	NN	genotype	UMN private GWAS database	Illumina CanineHD BeadChip array	N/A
Leonberger	Leon501	F	control			validation					NN	NN	NN	NN	genotype	N/A	N/A	N/A
Leonberger	Leon502	F	LPN2		9	validation					NN	NN	DN	NN	genotype	N/A	N/A	N/A
Leonberger	Leon503	M	case		7.5	validation					NN	NN	NN	NN	genotype	UMN private GWAS database	Illumina CanineHD BeadChip array	N/A
Leonberger	Leon504	F	LPN2		10	validation					NN	NN	DN	NN	genotype	N/A	N/A	N/A
Leonberger	Leon505	F	control			validation					NN	NN	NN	NN	genotype	N/A	N/A	N/A
Leonberger	Leon506	F	control			validation					NN	NN	NN	NN	genotype	N/A	N/A	N/A
Leonberger	Leon507	M	case		7	validation					NN	NN	NN	NN	genotype	UMN private GWAS database	Illumina CanineHD BeadChip array	N/A
Leonberger	Leon508	F	control			validation					NN	NN	NN	DN	genotype	N/A	N/A	N/A
Leonberger	Leon509	F	case		7	validation		x			NN	NN	NN	NN	genotype	UMN private GWAS database	Illumina CanineHD BeadChip array	N/A
Leonberger	Leon510	F	control			validation					NN	DN	NN	NN	genotype	UMN private GWAS database	Illumina CanineHD BeadChip array	N/A
Leonberger	Leon511	F	control			validation					NN	NN	NN	NN	genotype	N/A	N/A	N/A
Leonberger	Leon512	F	case		7	validation					NN	NN	NN	NN	genotype	UMN private GWAS database	Illumina CanineHD BeadChip array	N/A
Leonberger	Leon513	F	control			validation					NN	NN	NN	NN	genotype	N/A	N/A	N/A
Leonberger	Leon514	F	control			validation					NN	DN	NN	NN	by haplotype	UMN private GWAS database	Illumina CanineHD BeadChip array	N/A
Leonberger	Leon515	M	LPN2		6	validation					NN	NN	DN	NN	genotype	N/A	N/A	N/A
Leonberger	Leon516	F	control			validation					NN	NN	NN	NN	genotype	N/A	N/A	N/A
Leonberger	Leon517	F	control			validation					DN	NN	NN	NN	genotype	N/A	N/A	N/A
Leonberger	Leon518	M	case		6	validation		x			DN	NN	NN	NN	genotype	UMN private GWAS database	Illumina CanineHD BeadChip array	N/A
Leonberger	Leon519	F	control			validation					NN	NN	DN	NN	genotype	N/A	N/A	N/A
Leonberger	Leon520	M	LPN1		4	validation					NN	DD	NN	NN	genotype	N/A	N/A	N/A
Leonberger	Leon521	M	control			validation					NN	NN	NN	NN	genotype	N/A	N/A	N/A
Leonberger	Leon522	M	case		7	validation				x	NN	NN	NN	NN	genotype	UMN private GWAS database	Illumina CanineHD BeadChip array	N/A
Leonberger	Leon523	M	control			validation					NN	NN	NN	NN	genotype	N/A	N/A	N/A
Leonberger	Leon524	M	control			validation					NN	NN	NN	DN	genotype	N/A	N/A	N/A
Leonberger	Leon525	F	case		8	validation					NN	DN	NN	NN	genotype	UMN private GWAS database	Illumina CanineHD BeadChip array	N/A
Leonberger	Leon526	F	case		8	validation					NN	DN	NN	NN	genotype	UMN private GWAS database	Illumina CanineHD BeadChip array	N/A
Leonberger	Leon527	M	case		1.5	validation		x			DN	NN	NN	NN	genotype	UMN private GWAS database	Illumina CanineHD BeadChip array	N/A
Leonberger	Leon528	F	control			validation					NN	DN	NN	NN	by haplotype	UMN private GWAS database	Illumina CanineHD BeadChip array	N/A
Leonberger	Leon529	M	case		5	validation					NN	NN	NN	NN	genotype	UMN private GWAS database	Illumina CanineHD BeadChip array	N/A
Leonberger	Leon530	M	case		6.5	validation				x	NN	NN	NN	NN	genotype	UMN private GWAS database	Illumina CanineHD BeadChip array	N/A
Leonberger	Leon531	M	LPN2		6.5	validation					NN	DN	DN	NN	genotype	N/A	N/A	N/A
Leonberger	Leon532	F	control			validation					NN	DN	NN	NN	by haplotype	UMN private GWAS database	Illumina CanineHD BeadChip array	N/A
Leonberger	Leon533	M	control			validation					NN	NN	DN	NN	genotype	N/A	N/A	N/A
Leonberger	Leon534	F	control			validation					NN	NN	NN	DN	genotype	N/A	N/A	N/A
Leonberger	Leon535	M	case		6.5	validation					DN	NN	NN	NN	genotype	N/A	N/A	N/A
Leonberger	Leon536	F	control			validation					NN	NN	NN	DN	genotype	N/A	N/A	N/A
Leonberger	Leon537	M	case		4	validation					DN	NN	NN	NN	genotype	UMN private GWAS database	Illumina CanineHD BeadChip array	N/A
Leonberger	Leon538	F	case		9	validation					NN	NN	NN	NN	genotype	UMN private GWAS database	Axiom Canine HD array	Reference
Leonberger	Leon539	F	control			validation					NN	NN	NN	NN	genotype	N/A	N/A	N/A
Leonberger	Leon540	F	control			validation					NN	NN	NN	NN	genotype	N/A	N/A	N/A
Leonberger	Leon541	M	control			validation					NN	NN	NN	DN	genotype	N/A	N/A	N/A
Leonberger	Leon542	F	control			validation					NN	NN	NN	NN	genotype	N/A	N/A	N/A
Leonberger	Leon543	M	case		<8	validation					NN	NN	NN	NN	genotype	N/A	N/A	N/A
Leonberger	Leon544	F	control			validation					NN	NN	NN	NN	genotype	N/A	N/A	N/A
Leonberger	Leon545	M	control			validation					NN	NN	NN	NN	genotype	N/A	N/A	N/A
Leonberger	Leon546	F	control			validation					NN	NN	DN	NN	genotype	N/A	N/A	N/A
Leonberger	Leon547	M	case		6.5	validation				x	NN	NN	NN	NN	genotype	UMN private GWAS database	Illumina CanineHD BeadChip array	N/A
Leonberger	Leon548	M	case		7	validation					NN	DN	NN	DN	genotype	UMN private GWAS database	Illumina CanineHD BeadChip array	N/A
Leonberger	Leon549	M	LPN1		1.5	validation					NN	DD	NN	NN	genotype	N/A	N/A	N/A
Leonberger	Leon550	F	case		8	validation				x	DN	DN	NN	DN	genotype	N/A	N/A	N/A
Leonberger	Leon551	F	control			validation					NN	NN	NN	NN	genotype	N/A	N/A	N/A
Leonberger	Leon552	F	control			validation					DN	NN	NN	NN	genotype	N/A	N/A	N/A
Leonberger	Leon553	M	control			validation					NN	NN	NN	DN	genotype	N/A	N/A	N/A
Leonberger	Leon554	F	case		9.5	validation					NN	NN	NN	NN	genotype	N/A	N/A	N/A
Leonberger	Leon555	M	case		4	validation					NN	NN	NN	NN	genotype	UMN private GWAS database	Illumina CanineHD BeadChip array	N/A
Leonberger	Leon556	M	case		8	validation					DN	NN	NN	DN	genotype	UMN private GWAS database	Illumina CanineHD BeadChip array	N/A
Leonberger	Leon557	F	control			validation					NN	DN	NN	DN	genotype	N/A	N/A	N/A
Leonberger	Leon558	M	control			validation					NN	NN	NN	NN	genotype	N/A	N/A	N/A
Leonberger	Leon559	F	control			validation					NN	DN	NN	NN	genotype	UMN private GWAS database	Illumina CanineHD BeadChip array	N/A
Leonberger	Leon560	F	control			validation					NN	DN	NN	NN	genotype	N/A	N/A	N/A
Leonberger	Leon561	M	control			validation					NN	DN	NN	NN	genotype	N/A	N/A	N/A
Leonberger	Leon562	F	control			validation					NN	NN	NN	NN	genotype	N/A	N/A	N/A
Leonberger	Leon563	M	case		3	validation					NN	DN	NN	NN	genotype	UMN private GWAS database	Illumina CanineHD BeadChip array	N/A
Leonberger	Leon564	F	case		3	validation					NN	NN	NN	NN	genotype	N/A	N/A	N/A
Leonberger	Leon565	M	control			validation					NN	NN	NN	NN	genotype	N/A	N/A	N/A
Leonberger	Leon566	M	case		4	validation					NN	NN	NN	NN	genotype	UMN private GWAS database	Illumina CanineHD BeadChip array	N/A
Leonberger	Leon567	F	control			validation					NN	DN	NN	NN	genotype	N/A	N/A	N/A
Leonberger	Leon568	M	control			validation					NN	NN	NN	NN	genotype	N/A	N/A	N/A
Leonberger	Leon569	M	control			validation					NN	DN	NN	NN	genotype	N/A	N/A	N/A
Leonberger	Leon570	M	case		11	validation					NN	NN	NN	NN	genotype	UMN private GWAS database	Illumina CanineHD BeadChip array	N/A
Leonberger	Leon571	F	control			validation					DN	NN	NN	NN	genotype	N/A	N/A	N/A
Leonberger	Leon572	F	case		1	validation					NN	DN	NN	NN	genotype	N/A	N/A	N/A
Leonberger	Leon573	M	LEMP		2	validation					DN	DN	NN	DD	genotype	N/A	N/A	N/A
Leonberger	Leon574	F	case		7	validation				x	NN	NN	NN	NN	genotype	UMN private GWAS database	Illumina CanineHD BeadChip array	N/A
Leonberger	Leon575	F	control			validation					NN	DN	NN	NN	genotype	UMN private GWAS database	Illumina CanineHD BeadChip array	N/A
Leonberger	Leon576	F	control			validation					NN	NN	NN	NN	genotype	N/A	N/A	N/A
Leonberger	Leon577	M	control			validation					DN	NN	DN	NN	genotype	N/A	N/A	N/A
Leonberger	Leon578	F	LPN1		7	validation					NN	DD	NN	NN	genotype	N/A	N/A	N/A
Leonberger	Leon579	F	control			validation					NN	NN	NN	NN	genotype	N/A	N/A	N/A
Leonberger	Leon580	F	LPN1		3	validation					NN	DD	NN	NN	genotype	N/A	N/A	N/A
Leonberger	Leon581	F	control			validation					NN	NN	NN	DN	genotype	N/A	N/A	N/A
Leonberger	Leon582	M	control			validation					DN	NN	NN	NN	genotype	N/A	N/A	N/A
Leonberger	Leon583	M	LPN1		0.3	validation					NN	DD	NN	NN	genotype	N/A	N/A	N/A
Leonberger	Leon584	F	control			validation					NN	NN	NN	NN	genotype	N/A	N/A	N/A
Leonberger	Leon585	M	case		5	validation					NN	NN	NN	NN	genotype	UMN private GWAS database	Illumina CanineHD BeadChip array	N/A
Leonberger	Leon586	M	LPN1 & LPN2		2	validation					NN	DD	DN	NN	genotype	N/A	N/A	N/A
Leonberger	Leon587	M	case		7	validation				x	NN	DN	NN	NN	genotype	N/A	N/A	N/A
Leonberger	Leon588	F	control			validation					NN	NN	NN	DN	genotype	N/A	N/A	N/A
Leonberger	Leon589	F	LPN1 & LEMP		3	validation					NN	DD	NN	DD	genotype	N/A	N/A	N/A
Leonberger	Leon590	M	LPN1		1.5	validation					NN	DD	NN	NN	genotype	N/A	N/A	N/A
Leonberger	Leon591	M	case		8	validation				x	NN	NN	NN	NN	genotype	UMN private GWAS database	Axiom Canine HD array	Reference
Leonberger	Leon592	F	control			validation					DN	NN	NN	NN	genotype	N/A	N/A	N/A
Leonberger	Leon593	M	control			validation					NN	DN	NN	DN	genotype	N/A	N/A	N/A
Leonberger	Leon594	M	control			validation					NN	NN	NN	NN	genotype	N/A	N/A	N/A
Leonberger	Leon595	F	LEMP		1.75	validation					NN	DN	NN	DD	genotype	UMN private GWAS database	Illumina CanineHD BeadChip array	N/A
Leonberger	Leon596	F	control			validation					NN	NN	NN	NN	genotype	N/A	N/A	N/A
Leonberger	Leon597	F	case		10.5	validation				x	NN	NN	NN	NN	genotype	UMN private GWAS database	Illumina CanineHD BeadChip array	N/A
Leonberger	Leon598	F	LPN2		4.5	validation					NN	DN	DN	NN	genotype	N/A	N/A	N/A
Leonberger	Leon599	M	case		4	validation					NN	NN	NN	NN	genotype	N/A	N/A	N/A
Leonberger	Leon600	M	control			validation					NN	NN	NN	NN	genotype	N/A	N/A	N/A
Leonberger	Leon601	M	control			validation					NN	NN	NN	NN	genotype	N/A	N/A	N/A
Leonberger	Leon602	F	control			validation					NN	NN	NN	NN	genotype	N/A	N/A	N/A
Leonberger	Leon603	M	case		4	validation					NN	NN	NN	NN	genotype	UMN private GWAS database	Illumina CanineHD BeadChip array	N/A
Leonberger	Leon604	F	control			validation					DN	DN	NN	DN	genotype	UMN private GWAS database	Illumina CanineHD BeadChip array	N/A
Leonberger	Leon605	M	case		7	validation				x	DN	NN	NN	NN	genotype	UMN private GWAS database	Axiom Canine HD array	Reference
Leonberger	Leon606	F	control			validation					NN	NN	NN	NN	genotype	N/A	N/A	N/A
Leonberger	Leon607	F	case		8	validation					NN	NN	NN	NN	genotype	UMN private GWAS database	Illumina CanineHD BeadChip array	N/A
Leonberger	Leon608	F	LEMP		1.5	validation					NN	NN	NN	DD	genotype	UMN private GWAS database	Illumina CanineHD BeadChip array	N/A
Leonberger	Leon609	M	control			validation					NN	NN	NN	NN	genotype	N/A	N/A	N/A
Leonberger	Leon610	F	control			validation					NN	NN	NN	DN	genotype	N/A	N/A	N/A
Leonberger	Leon611	F	control			validation					NN	NN	NN	NN	genotype	N/A	N/A	N/A
Leonberger	Leon612	F	control			validation					NN	NN	NN	NN	genotype	N/A	N/A	N/A
Leonberger	Leon613	F	LPN1		<3	validation					NN	DD	NN	DN	genotype	N/A	N/A	N/A
Leonberger	Leon614	M	control			validation					NN	NN	NN	DN	genotype	N/A	N/A	N/A
Leonberger	Leon615	F	control			validation					NN	DN	DN	NN	genotype	N/A	N/A	N/A
Leonberger	Leon616	M	case		5	validation					NN	DN	NN	NN	genotype	N/A	N/A	N/A
Leonberger	Leon617	F	control			validation					NN	NN	NN	NN	genotype	N/A	N/A	N/A
Leonberger	Leon618	F	control			validation					NN	NN	NN	DN	genotype	N/A	N/A	N/A
Leonberger	Leon619	M	control			validation					NN	DN	DN	NN	genotype	N/A	N/A	N/A
Leonberger	Leon620	M	control			validation					NN	NN	NN	DN	genotype	N/A	N/A	N/A
Leonberger	Leon621	M	LPN2		6	validation					NN	NN	DN	NN	genotype	N/A	N/A	N/A
Leonberger	Leon622	F	control			validation					DN	NN	NN	NN	genotype	N/A	N/A	N/A
Leonberger	Leon623	F	case		5	validation					NN	DN	NN	NN	genotype	N/A	N/A	N/A
Leonberger	Leon624	F	control			validation					NN	DN	NN	NN	by haplotype	UMN private GWAS database	Illumina CanineHD BeadChip array	N/A
Leonberger	Leon625	M	case		1	validation					NN	DN	NN	NN	genotype	UMN private GWAS database	Illumina CanineHD BeadChip array	N/A
Leonberger	Leon626	M	control			validation					DN	NN	NN	NN	genotype	N/A	N/A	N/A
Leonberger	Leon627	M	control			validation					NN	NN	NN	NN	genotype	N/A	N/A	N/A
Leonberger	Leon628	M	control			validation					NN	NN	NN	NN	genotype	N/A	N/A	N/A
Leonberger	Leon629	F	LEMP		2	validation					DN	DN	NN	DD	genotype	N/A	N/A	N/A
Leonberger	Leon630	M	case		7	validation				x	DN	NN	NN	NN	genotype	UMN private GWAS database	Axiom Canine HD array	Reference
Leonberger	Leon631	F	control			validation					NN	NN	NN	NN	genotype	N/A	N/A	N/A
Leonberger	Leon632	M	case		1.5	validation					NN	NN	NN	DN	genotype	N/A	N/A	N/A
Leonberger	Leon633	F	LPN2		6	validation					NN	DN	DN	NN	genotype	N/A	N/A	N/A
Leonberger	Leon634	F	LEMP		3.5	validation					NN	NN	NN	DD	genotype	N/A	N/A	N/A
Leonberger	Leon635	M	LEMP		1.91667	validation					NN	NN	NN	DD	genotype	UMN private GWAS database	Illumina CanineHD BeadChip array	N/A
Leonberger	Leon636	F	case		8	validation				x	DN	NN	NN	NN	genotype	UMN private GWAS database	Axiom Canine HD array	Reference
Leonberger	Leon637	F	case		7	validation					NN	DN	NN	NN	genotype	N/A	N/A	N/A
Leonberger	Leon638	F	case		5.5	validation					NN	DN	NN	NN	genotype	UMN private GWAS database	Illumina CanineHD BeadChip array	N/A
Leonberger	Leon639	M	LEMP		2	validation					NN	DN	NN	DD	genotype	UMN private GWAS database	Illumina CanineHD BeadChip array	N/A
Leonberger	Leon640	F	LPN1		3	validation					NN	DD	NN	DN	genotype	N/A	N/A	N/A
Leonberger	Leon641	F	LEMP		5	validation		x			NN	NN	NN	DD	genotype	UMN private GWAS database	Illumina CanineHD BeadChip array	N/A
Leonberger	Leon642	F	control			validation					NN	NN	NN	NN	genotype	N/A	N/A	N/A
Leonberger	Leon643	F	LEMP		3	validation		x			NN	NN	NN	DD	genotype	UMN private GWAS database	Illumina CanineHD BeadChip array	N/A
Leonberger	Leon644	F	control			validation					NN	NN	NN	NN	genotype	N/A	N/A	N/A
Leonberger	Leon645	F	case		5	validation					NN	NN	NN	NN	genotype	UMN private GWAS database	Illumina CanineHD BeadChip array	N/A
Leonberger	Leon646	M	control			validation					DN	NN	NN	NN	genotype	N/A	N/A	N/A
Leonberger	Leon647	M	control			validation					NN	NN	NN	NN	genotype	N/A	N/A	N/A
Leonberger	Leon648	M	case			validation				x	NN	NN	NN	NN	genotype	UMN private GWAS database	Axiom Canine HD array	Reference
Leonberger	Leon649	M	case			validation				x	NN	NN	NN	NN	genotype	UMN private GWAS database	Axiom Canine HD array	Reference
Leonberger	Leon650	M	control			validation					NN	NN	NN	NN	genotype	N/A	N/A	N/A
Leonberger	Leon651	F	control			validation					NN	NN	NN	NN	genotype	N/A	N/A	N/A
Leonberger	Leon652	M	case		6.5	validation				x	NN	NN	NN	NN	genotype	UMN private GWAS database	Axiom Canine HD array	Reference
Leonberger	Leon653	M	case		8	validation					NN	DN	NN	NN	genotype	UMN private GWAS database	Illumina CanineHD BeadChip array	N/A
Leonberger	Leon654	F	control			validation					NN	DN	NN	NN	genotype	N/A	N/A	N/A
Leonberger	Leon655	F	control			validation					DN	DN	NN	NN	genotype	UMN private GWAS database	Illumina CanineHD BeadChip array	N/A
Leonberger	Leon656	F	LPN1		<5	validation					NN	DD	NN	DN	genotype	N/A	N/A	N/A
Leonberger	Leon657	M	case			validation					NN	DN	NN	NN	genotype	UMN private GWAS database	Illumina CanineHD BeadChip array	N/A
Leonberger	Leon658	F	case		4	validation					NN	NN	NN	DN	genotype	N/A	N/A	N/A
Leonberger	Leon659	M	control			validation					NN	NN	NN	NN	genotype	N/A	N/A	N/A
Leonberger	Leon660	F	control			validation					NN	NN	NN	NN	genotype	N/A	N/A	N/A
Leonberger	Leon661	F	case		7	validation					NN	NN	NN	NN	genotype	N/A	N/A	N/A
Leonberger	Leon662	F	control			validation					NN	NN	NN	DN	genotype	N/A	N/A	N/A
Leonberger	Leon663	M	LEMP		2	validation					NN	DN	NN	DD	genotype	UMN private GWAS database	Illumina CanineHD BeadChip array	N/A
Leonberger	Leon664	F	control			validation					NN	NN	NN	NN	genotype	N/A	N/A	N/A
Leonberger	Leon665	F	control			validation					NN	NN	NN	NN	genotype	N/A	N/A	N/A
Leonberger	Leon666	F	control			validation					DN	NN	NN	NN	genotype	N/A	N/A	N/A
Leonberger	Leon667	M	control			validation					NN	NN	NN	NN	genotype	N/A	N/A	N/A
Leonberger	Leon668	M	LPN2		4.8	validation					NN	NN	DN	NN	genotype	N/A	N/A	N/A
Leonberger	Leon669	M	LEMP		4	validation					NN	NN	NN	DD	genotype	N/A	N/A	N/A
Leonberger	Leon670	M	control			validation					NN	NN	NN	NN	genotype	N/A	N/A	N/A
Leonberger	Leon671	F	control			validation					NN	NN	NN	NN	genotype	N/A	N/A	N/A
Leonberger	Leon672	F	control			validation					NN	NN	NN	NN	genotype	N/A	N/A	N/A
Leonberger	Leon673	M	case		6	validation					NN	NN	NN	DN	genotype	UMN private GWAS database	Illumina CanineHD BeadChip array	N/A
Leonberger	Leon674	F	case		3	validation					DD	NN	NN	NN	genotype	N/A	N/A	N/A
Leonberger	Leon675	M	case		8	validation				x	DN	NN	NN	DN	genotype	UMN private GWAS database	Illumina CanineHD BeadChip array	N/A
Leonberger	Leon676	M	case		7	validation					NN	NN	NN	NN	genotype	N/A	N/A	N/A
Leonberger	Leon677	M	case		7	validation					NN	DN	NN	DN	genotype	UMN private GWAS database	Illumina CanineHD BeadChip array	N/A
Leonberger	Leon678	M	case		5	validation					NN	DN	NN	DN	genotype	UMN private GWAS database	Illumina CanineHD BeadChip array	N/A
Leonberger	Leon679	M	case		1	validation					DN	NN	NN	NN	genotype	N/A	N/A	N/A
Leonberger	Leon680	M	case		7	validation				x	NN	DN	NN	DN	genotype	UMN private GWAS database	Illumina CanineHD BeadChip array	N/A
Leonberger	Leon681	F	case		4	validation					NN	NN	NN	NN	genotype	UMN private GWAS database	Illumina CanineHD BeadChip array	N/A
Leonberger	Leon682	M	case		7.5	validation				x	NN	NN	NN	NN	genotype	UMN private GWAS database	Illumina CanineHD BeadChip array	N/A
Leonberger	Leon683	F	control			validation					NN	NN	NN	NN	genotype	N/A	N/A	N/A
Leonberger	Leon684	F	control			validation					NN	NN	NN	NN	genotype	N/A	N/A	N/A
Leonberger	Leon685	M	case		4	validation					NN	DN	NN	NN	genotype	N/A	N/A	N/A
Leonberger	Leon686	F	control			validation					NN	NN	NN	NN	genotype	N/A	N/A	N/A
Leonberger	Leon687	M	control			validation					NN	NN	NN	NN	genotype	N/A	N/A	N/A
Leonberger	Leon688	M	control			validation					NN	NN	NN	NN	genotype	N/A	N/A	N/A
Leonberger	Leon689	F	case		11	validation					NN	NN	NN	NN	genotype	UMN private GWAS database	Illumina CanineHD BeadChip array	N/A
Leonberger	Leon690	F	control			validation					NN	NN	NN	NN	genotype	UMN private GWAS database	Illumina CanineHD BeadChip array	N/A
Leonberger	Leon691	M	case		4	validation					NN	NN	NN	DN	genotype	N/A	N/A	N/A
Leonberger	Leon692	M	LPN2		2	validation					NN	NN	DN	DN	genotype	N/A	N/A	N/A
Leonberger	Leon693	F	LPN1		2	validation					NN	DD	NN	DN	genotype	N/A	N/A	N/A
Leonberger	Leon694	F	case		8	validation					DN	NN	NN	NN	genotype	UMN private GWAS database	Axiom Canine HD array	Reference
Leonberger	Leon695	F	LPN2		6	validation					NN	NN	DN	NN	genotype	N/A	N/A	N/A
Leonberger	Leon696	M	case		6	validation		x			NN	NN	NN	NN	genotype	doi: 10.1111/age.12834	WGS	N/A
Leonberger	Leon697	M	control			validation					NN	NN	NN	NN	genotype	N/A	N/A	N/A
Leonberger	Leon698	F	control			validation					NN	NN	DN	NN	genotype	N/A	N/A	N/A
Leonberger	Leon699	M	case		4.5	validation					NN	NN	NN	NN	genotype	N/A	N/A	N/A
Leonberger	Leon700	F	control			validation					DN	NN	NN	NN	genotype	N/A	N/A	N/A
Leonberger	Leon701	F	LPN2		6.7	validation					NN	NN	DN	NN	genotype	N/A	N/A	N/A
Leonberger	Leon702	M	LPN1		4	validation					NN	DD	NN	DN	genotype	N/A	N/A	N/A
Leonberger	Leon703	M	case		4	validation					NN	DN	NN	NN	genotype	N/A	N/A	N/A
Leonberger	Leon704	M	case		5	validation					NN	NN	NN	NN	genotype	N/A	N/A	N/A
Leonberger	Leon705	M	case		7	validation		x			NN	NN	NN	NN	genotype	doi: 10.1111/age.12834	WGS	N/A
Leonberger	Leon706	F	control			validation					NN	NN	NN	NN	genotype	N/A	N/A	N/A
Leonberger	Leon707	M	case		4	validation					NN	NN	NN	NN	genotype	N/A	N/A	N/A
Leonberger	Leon708	M	control			validation					NN	DN	NN	DN	genotype	N/A	N/A	N/A
Leonberger	Leon709	M	case		9	validation				x	NN	NN	NN	NN	genotype	UMN private GWAS database	Axiom Canine HD array	Reference
Leonberger	Leon710	F	LEMP		1	validation					NN	NN	NN	DD	genotype	N/A	N/A	N/A
Leonberger	Leon711	F	case		5	validation					NN	NN	NN	NN	genotype	N/A	N/A	N/A
Leonberger	Leon712	M	case		5.5	validation					NN	NN	NN	NN	genotype	UMN private GWAS database	Axiom Canine HD array	Reference
Leonberger	Leon713	M	LEMP		7.5	validation					NN	NN	NN	DD	genotype	UMN private GWAS database	Illumina CanineHD BeadChip array	N/A
Leonberger	Leon714	F	LPN1		5.5	validation					NN	DD	NN	DN	genotype	N/A	N/A	N/A
Leonberger	Leon715	F	case		SINCE BIRTH	validation					NN	NN	NN	DN	genotype	UMN private GWAS database	Illumina CanineHD BeadChip array	N/A
Leonberger	Leon716	F	LPN2		8	validation					NN	NN	DN	DN	genotype	N/A	N/A	N/A
Leonberger	Leon717	M	case		7	validation					NN	NN	NN	DN	genotype	UMN private GWAS database	Illumina CanineHD BeadChip array	N/A
Leonberger	Leon718	M	LPN2		7.5	validation					NN	DN	DN	DN	genotype	N/A	N/A	N/A
Leonberger	Leon719	M	LEMP		5	validation					NN	NN	NN	DD	genotype	N/A	N/A	N/A
Leonberger	Leon720	M	case		5	validation					NN	NN	NN	NN	genotype	UMN private GWAS database	Axiom Canine HD array	Reference
Leonberger	Leon721	F	case		6	validation				x	NN	NN	NN	NN	genotype	UMN private GWAS database	Axiom Canine HD array	Reference
Leonberger	Leon722	M	case		3.5	validation					NN	NN	NN	NN	genotype	N/A	N/A	N/A
Leonberger	Leon723	M	case		1	validation					NN	NN	NN	NN	genotype	N/A	N/A	N/A
Leonberger	Leon724	M	case		6	validation				x	NN	NN	NN	NN	genotype	N/A	N/A	N/A
Leonberger	Leon725	M	case		5	validation					NN	NN	NN	NN	genotype	N/A	N/A	N/A
Leonberger	Leon726	M	LPN1		1	validation					DN	DD	NN	NN	genotype	UMN private GWAS database	Illumina CanineHD BeadChip array	N/A
Leonberger	Leon727	M	LPN1		1	validation					NN	DD	NN	NN	genotype	N/A	N/A	N/A
Leonberger	Leon728	M	LPN1 & LPN2		1	validation					NN	DD	DN	NN	genotype	UMN private GWAS database	Illumina CanineHD BeadChip array	N/A
Leonberger	Leon729	M	LPN2		4.5	validation					DN	DN	DN	NN	genotype	UMN private GWAS database	Illumina CanineHD BeadChip array	N/A
Leonberger	Leon730	F	control			validation					DN	DN	NN	NN	genotype	N/A	N/A	N/A
Leonberger	Leon731	M	LPN2		8	validation					NN	DN	DN	NN	genotype	UMN private GWAS database	Axiom Canine HD array	Reference
Leonberger	Leon732	F	LPN2			validation					NN	DN	DN	NN	by haplotype	UMN private GWAS database	Illumina CanineHD BeadChip array	N/A
Leonberger	Leon733	F	case		8	validation					DN	DN	NN	NN	by haplotype	UMN private GWAS database	Illumina CanineHD BeadChip array	N/A
Leonberger	Leon734	F	case		7	validation					NN	DN	NN	NN	genotype	UMN private GWAS database	Illumina CanineHD BeadChip array	N/A
Leonberger	Leon735	M	LPN1		3	validation					NN	DD	NN	NN	genotype	UMN private GWAS database	Illumina CanineHD BeadChip array	N/A
Leonberger	Leon736	M	control			validation					NN	DN	DN	NN	genotype	UMN private GWAS database	Illumina CanineHD BeadChip array	N/A
Leonberger	Leon737	M	case			validation					NN	DN	NN	NN	genotype	UMN private GWAS database	Illumina CanineHD BeadChip array	N/A
Leonberger	Leon738	F	case		8	validation					DN	DN	NN	NN	genotype	UMN private GWAS database	Axiom Canine Set A array	N/A
Leonberger	Leon739	M	case		6	validation				x	NN	NN	NN	NN	by haplotype	UMN private GWAS database	Illumina CanineHD BeadChip array	N/A
Leonberger	Leon740	M	control			validation					NN	DN	NN	NN	genotype	UMN private GWAS database	Illumina CanineHD BeadChip array	N/A
Leonberger	Leon741	M	LPN1 & LPN2		2	validation					NN	DD	DN	NN	genotype	UMN private GWAS database	Illumina CanineHD BeadChip array	N/A
Leonberger	Leon742	M	control			validation					DN	DN	NN	NN	genotype	UMN private GWAS database	Illumina CanineHD BeadChip array	N/A
Leonberger	Leon743	M	LPN1 & LPN2		0.2	validation					NN	DD	DN	NN	genotype	N/A	N/A	N/A
Leonberger	Leon744	F	control			validation					NN	DN	NN	NN	genotype	UMN private GWAS database	Illumina CanineHD BeadChip array	N/A
Leonberger	Leon745	M	LPN2		1.2	validation					NN	NN	DN	NN	genotype	UMN private GWAS database	Illumina CanineHD BeadChip array	N/A
Leonberger	Leon746	M	LPN1		0.5	validation					DN	DD	NN	NN	genotype	UMN private GWAS database	Illumina CanineHD BeadChip array	N/A
Leonberger	Leon747	M	LPN1		3	validation					DN	DD	NN	NN	genotype	UMN private GWAS database	Illumina CanineHD BeadChip array	N/A
Leonberger	Leon748	M	case		4	validation					NN	DN	NN	NN	by haplotype	UMN private GWAS database	Illumina CanineHD BeadChip array	N/A
Leonberger	Leon749	F	LPN1 & LPN2		1	validation					NN	DD	DN	NN	genotype	UMN private GWAS database	Illumina CanineHD BeadChip array	N/A
Leonberger	Leon750	M	LPN1 & LPN2		0.75	validation					NN	DD	DN	DN	genotype	UMN private GWAS database	Illumina CanineHD BeadChip array	N/A
Leonberger	Leon751	M	LPN1 & LPN2		1.5	validation					NN	DD	DN	NN	genotype	UMN private GWAS database	Illumina CanineHD BeadChip array	N/A
Leonberger	Leon752	F	LPN1		3	validation					NN	DD	NN	DN	genotype	UMN private GWAS database	Illumina CanineHD BeadChip array	N/A
Leonberger	Leon753	M	LPN2		6	validation					NN	DN	DN	DN	genotype	N/A	N/A	N/A
Leonberger	Leon754	M	LPN2		7	validation					NN	DN	DN	NN	genotype	UMN private GWAS database	Axiom Canine HD array	Reference
Leonberger	Leon755	F	LPN2		6.5	validation					NN	DN	DN	NN	genotype	UMN private GWAS database	Illumina CanineHD BeadChip array	N/A
Leonberger	Leon756	F	LPN2		7	validation					NN	NN	DN	DN	genotype	UMN private GWAS database	Axiom Canine HD array	Reference
Leonberger	Leon757	M	case		2	validation					DN	DN	NN	NN	genotype	UMN private GWAS database	Illumina CanineHD BeadChip array	N/A
Leonberger	Leon758	M	LPN2		≤8	validation					NN	NN	DN	NN	genotype	UMN private GWAS database	Illumina CanineHD BeadChip array	N/A
Leonberger	Leon759	M	control			validation					NN	DN	DN	NN	genotype	UMN private GWAS database	Illumina CanineHD BeadChip array	N/A
Leonberger	Leon760	M	case		6.5	validation				x	DN	NN	NN	NN	genotype	UMN private GWAS database	Illumina CanineHD BeadChip array	N/A
Leonberger	Leon761	M	control			validation					NN	NN	NN	NN	genotype	N/A	N/A	N/A
Leonberger	Leon762	M	LPN1		0.3	validation					NN	DD	NN	NN	genotype	UMN private GWAS database	Illumina CanineHD BeadChip array	N/A
Leonberger	Leon763	F	control			validation					NN	NN	NN	NN	genotype	N/A	N/A	N/A
Leonberger	Leon764	M	case		8	validation				x	NN	DN	NN	NN	genotype	UMN private GWAS database	Illumina CanineHD BeadChip array	N/A
Leonberger	Leon765	F	case		10	validation					DN	NN	NN	NN	genotype	UMN private GWAS database	Illumina CanineHD BeadChip array	N/A
Leonberger	Leon766	F	case			validation					NN	NN	NN	NN	genotype	UMN private GWAS database	Illumina CanineHD BeadChip array	N/A
Leonberger	Leon767	F	case		11	validation					NN	NN	NN	NN	genotype	UMN private GWAS database	Illumina CanineHD BeadChip array	N/A
Leonberger	Leon768	M	control			validation					NN	DN	NN	NN	genotype	UMN private GWAS database	Illumina CanineHD BeadChip array	N/A
Leonberger	Leon769	F	case			validation					DN	NN	NN	NN	genotype	UMN private GWAS database	Axiom Canine HD array	Reference
Leonberger	Leon770	M	case		8	validation					NN	NN	NN	NN	genotype	UMN private GWAS database	Illumina CanineHD BeadChip array	N/A
Leonberger	Leon771	M	case		10	validation					NN	DN	NN	NN	genotype	UMN private GWAS database	Illumina CanineHD BeadChip array	N/A
Leonberger	Leon772	F	control			validation					NN	DN	NN	NN	genotype	N/A	N/A	N/A
Leonberger	Leon773	M	control			validation					NN	NN	DN	NN	genotype	UMN private GWAS database	Illumina CanineHD BeadChip array	N/A
Leonberger	Leon774	M	control			validation					NN	DN	NN	NN	genotype	UMN private GWAS database	Illumina CanineHD BeadChip array	N/A
Leonberger	Leon775	M	case		9	validation					NN	NN	NN	NN	genotype	UMN private GWAS database	Illumina CanineHD BeadChip array	N/A
Leonberger	Leon776	F	LPN2			validation					NN	NN	DN	DN	genotype	UMN private GWAS database	Illumina CanineHD BeadChip array	N/A
Leonberger	Leon777	F	LPN2		10	validation					NN	NN	DN	DN	genotype	UMN private GWAS database	Illumina CanineHD BeadChip array	N/A
Leonberger	Leon778	M	case		8	validation					NN	NN	NN	NN	genotype	UMN private GWAS database	Illumina CanineHD BeadChip array	N/A
Leonberger	Leon779	M	case		8	validation					NN	NN	NN	NN	genotype	UMN private GWAS database	Axiom Canine Set A array	N/A
Leonberger	Leon780	M	case		8	validation				x	NN	NN	NN	NN	genotype	UMN private GWAS database	Illumina CanineHD BeadChip array	N/A
Leonberger	Leon781	M	case		8	validation				x	NN	NN	NN	NN	genotype	UMN private GWAS database	Illumina CanineHD BeadChip array	N/A
Leonberger	Leon782	M	LPN2		5	validation					NN	DN	DD	DN	genotype	UMN private GWAS database	Illumina CanineHD BeadChip array	N/A
Leonberger	Leon783	F	LPN2		5	validation					NN	DN	DD	NN	genotype	UMN private GWAS database	Illumina CanineHD BeadChip array	N/A
Leonberger	Leon784	F	LPN2		9.5	validation					NN	NN	DN	NN	genotype	UMN private GWAS database	Illumina CanineHD BeadChip array	N/A
Leonberger	Leon785	F	LPN2		10	validation					NN	DN	DN	DN	genotype	UMN private GWAS database	Illumina CanineHD BeadChip array	N/A
Leonberger	Leon786	M	LPN1 & LPN2		0.75	validation					NN	DD	DN	DN	genotype	UMN private GWAS database	Illumina CanineHD BeadChip array	N/A
Leonberger	Leon787	F	LPN1		2	validation					NN	DD	NN	NN	genotype	UMN private GWAS database	Illumina CanineHD BeadChip array	N/A
Leonberger	Leon788	F	control			validation					NN	NN	NN	NN	genotype	N/A	N/A	N/A
Leonberger	Leon789	F	control			validation					NN	NN	NN	NN	genotype	N/A	N/A	N/A
Leonberger	Leon790	F	control			validation					NN	NN	NN	NN	genotype	UMN private GWAS database	Axiom Canine Set A array	N/A
Leonberger	Leon791	M	case		4	validation				x	NN	DN	NN	NN	genotype	UMN private GWAS database	Illumina CanineHD BeadChip array	N/A
Leonberger	Leon792	M	LPN1		0.75	validation					NN	DD	NN	DN	genotype	UMN private GWAS database	Illumina CanineHD BeadChip array	N/A
Leonberger	Leon793	M	LPN2		5	validation					NN	DN	DN	NN	genotype	UMN private GWAS database	Illumina CanineHD BeadChip array	N/A
Leonberger	Leon794	F	control			validation					NN	DN	NN	DN	genotype	UMN private GWAS database	Illumina CanineHD BeadChip array	N/A
Leonberger	Leon795	F	LPN2		8	validation					NN	DN	DN	DN	genotype	N/A	N/A	N/A
Leonberger	Leon796	F	case		11.5	validation					NN	NN	NN	DN	genotype	UMN private GWAS database	Illumina CanineHD BeadChip array	N/A
Leonberger	Leon797	F	control			validation					NN	NN	NN	NN	genotype	N/A	N/A	N/A
Leonberger	Leon798	M	control			validation					NN	NN	DN	NN	genotype	UMN private GWAS database	Illumina CanineHD BeadChip array	N/A
Leonberger	Leon799	F	control			validation					NN	DN	NN	NN	genotype	N/A	N/A	N/A
Leonberger	Leon800	M	LPN2		8	validation					NN	NN	DN	NN	genotype	UMN private GWAS database	Illumina CanineHD BeadChip array	N/A
Leonberger	Leon801	M	case		6	validation					NN	NN	NN	NN	genotype	UMN private GWAS database	Illumina CanineHD BeadChip array	N/A
Leonberger	Leon802	F	control			validation					NN	DN	NN	NN	genotype	UMN private GWAS database	Illumina CanineHD BeadChip array	N/A
Leonberger	Leon803	M	control			validation					DN	NN	DN	NN	genotype	UMN private GWAS database	Illumina CanineHD BeadChip array	N/A
Leonberger	Leon804	M	LPN2		7.5	validation					NN	NN	DN	NN	genotype	UMN private GWAS database	Illumina CanineHD BeadChip array	N/A
Leonberger	Leon805	M	case		10	validation					NN	NN	NN	NN	genotype	UMN private GWAS database	Illumina CanineHD BeadChip array	N/A
Leonberger	Leon806	F	control			validation					NN	NN	NN	NN	genotype	UMN private GWAS database	Illumina CanineHD BeadChip array	N/A
Leonberger	Leon807	F	LPN2		8	validation					NN	DN	DN	DN	genotype	UMN private GWAS database	Illumina CanineHD BeadChip array	N/A
Leonberger	Leon808	F	control	9		validation					NN	NN	NN	NN	genotype	N/A	N/A	N/A
Leonberger	Leon809	M	case		7	validation					NN	NN	NN	NN	genotype	UMN private GWAS database	Illumina CanineHD BeadChip array	N/A
Leonberger	Leon810	M	control			validation					NN	DN	NN	NN	genotype	UMN private GWAS database	Illumina CanineHD BeadChip array	N/A
Leonberger	Leon811	F	case		8	validation					NN	NN	NN	DN	genotype	UMN private GWAS database	Axiom Canine Set A array	N/A
Leonberger	Leon812	F	LPN2		6	validation					NN	NN	DN	DN	genotype	UMN private GWAS database	Illumina CanineHD BeadChip array	N/A
Leonberger	Leon813	F	case		8	validation					NN	NN	NN	NN	genotype	N/A	N/A	N/A
Leonberger	Leon814	M	LPN2		8.5	validation					NN	NN	DN	DN	genotype	UMN private GWAS database	Illumina CanineHD BeadChip array	N/A
Leonberger	Leon815	F	control			validation					DN	DN	NN	NN	genotype	N/A	N/A	N/A
Leonberger	Leon816	F	control			validation					NN	NN	NN	NN	genotype	N/A	N/A	N/A
Leonberger	Leon817	F	case		12	validation				x	DN	NN	NN	NN	genotype	UMN private GWAS database	Illumina CanineHD BeadChip array	N/A
Leonberger	Leon818	F	control			validation					NN	DN	NN	NN	genotype	UMN private GWAS database	Illumina CanineHD BeadChip array	N/A
Leonberger	Leon819	M	control			validation					NN	NN	NN	NN	genotype	N/A	N/A	N/A
Leonberger	Leon820	F	control			validation					DN	NN	NN	NN	genotype	N/A	N/A	N/A
Leonberger	Leon821	M	LPN2		8	validation					NN	NN	DN	NN	genotype	UMN private GWAS database	Illumina CanineHD BeadChip array	N/A
Leonberger	Leon822	F	case		6	validation				x	NN	NN	NN	NN	genotype	UMN private GWAS database	Illumina CanineHD BeadChip array	N/A
Leonberger	Leon823	F	control			validation					NN	NN	NN	NN	genotype	N/A	N/A	N/A
Leonberger	Leon824	F	control			validation					DN	NN	NN	NN	genotype	N/A	N/A	N/A
Leonberger	Leon825	F	control			validation					NN	DN	NN	NN	genotype	UMN private GWAS database	Illumina CanineHD BeadChip array	N/A
Leonberger	Leon826	F	control			validation					NN	NN	NN	NN	genotype	N/A	N/A	N/A
Leonberger	Leon827	F	control			validation					NN	NN	NN	NN	genotype	N/A	N/A	N/A
Leonberger	Leon828	F	control			validation					NN	NN	NN	NN	genotype	N/A	N/A	N/A
Leonberger	Leon829	M	case		9	validation				x	NN	NN	NN	NN	genotype	UMN private GWAS database	Illumina CanineHD BeadChip array	N/A
Leonberger	Leon830	F	control			validation					NN	NN	NN	NN	genotype	N/A	N/A	N/A
Leonberger	Leon831	M	case		9.5	validation				x	NN	NN	NN	NN	genotype	UMN private GWAS database	Illumina CanineHD BeadChip array	N/A
Leonberger	Leon832	F	case		10	validation				x	NN	DN	NN	NN	genotype	UMN private GWAS database	Illumina CanineHD BeadChip array	N/A
Leonberger	Leon833	M	case		10	validation					NN	NN	NN	NN	genotype	UMN private GWAS database	Illumina CanineHD BeadChip array	N/A
Leonberger	Leon834	F	case		3	validation					NN	NN	NN	NN	genotype	UMN private GWAS database	Illumina CanineHD BeadChip array	N/A
Leonberger	Leon835	M	case		8	validation					NN	NN	NN	NN	genotype	UMN private GWAS database	Axiom Canine Set A array	N/A
Leonberger	Leon836	M	case		7	validation					DN	NN	NN	NN	genotype	UMN private GWAS database	Illumina CanineHD BeadChip array	N/A
Leonberger	Leon837	M	case		6	validation					NN	NN	NN	NN	genotype	N/A	N/A	N/A
Leonberger	Leon838	F	case		8	validation				x	NN	NN	NN	NN	genotype	UMN private GWAS database	Axiom Canine Set A array	N/A
Leonberger	Leon839	F	case			validation					NN	DN	NN	NN	genotype	UMN private GWAS database	Illumina CanineHD BeadChip array	N/A
Leonberger	Leon840	M	LPN1		2	validation					NN	DD	NN	DN	genotype	UMN private GWAS database	Illumina CanineHD BeadChip array	N/A
Leonberger	Leon841	M	LPN2		9	validation					NN	NN	DN	NN	genotype	UMN private GWAS database	Illumina CanineHD BeadChip array	N/A
Leonberger	Leon842	M	control			validation					NN	DN	NN	NN	genotype	UMN private GWAS database	Illumina CanineHD BeadChip array	N/A
Leonberger	Leon843	F	case		8	validation				x	NN	DN	NN	NN	genotype	UMN private GWAS database	Illumina CanineHD BeadChip array	N/A
Leonberger	Leon844	F	case		9	validation				x	NN	NN	NN	NN	genotype	UMN private GWAS database	Illumina CanineHD BeadChip array	N/A
Leonberger	Leon845	M	LPN2		8	validation					NN	NN	DN	NN	genotype	UMN private GWAS database	Illumina CanineHD BeadChip array	N/A
Leonberger	Leon846	F	control			validation					NN	DN	NN	NN	genotype	N/A	N/A	N/A
Leonberger	Leon847	F	control			validation					NN	DN	NN	NN	genotype	N/A	N/A	N/A
Leonberger	Leon848	F	control			validation					NN	DN	NN		genotype	N/A	N/A	N/A
Leonberger	Leon849	M	case		7	validation					NN	DN	NN	NN	genotype	UMN private GWAS database	Illumina CanineHD BeadChip array	N/A
Leonberger	Leon850	F	control			validation					NN	DN	NN	DN	genotype	UMN private GWAS database	Axiom Canine Set A array	N/A
Leonberger	Leon851	F	control			validation					DN	NN	NN	NN	genotype	UMN private GWAS database	Illumina CanineHD BeadChip array	N/A
Leonberger	Leon852	M	case		7	validation					DN	NN	NN	NN	genotype	UMN private GWAS database	Illumina CanineHD BeadChip array	N/A
Leonberger	Leon853	F	control			validation					NN	NN	DN	NN	genotype	UMN private GWAS database	Axiom Canine HD array	Reference
Leonberger	Leon854	M	LPN2		5	validation					NN	NN	DD	DN	genotype	UMN private GWAS database	Illumina CanineHD BeadChip array	N/A
Leonberger	Leon855	F	control			validation					NN	DN	NN	NN	genotype	UMN private GWAS database	Axiom Canine Set A array	N/A
Leonberger	Leon856	F	control			validation					NN	DN	NN	NN	genotype	UMN private GWAS database	Axiom Canine Set A array	N/A
Leonberger	Leon857	F	case		5	validation				x	NN	DN	NN	NN	genotype	UMN private GWAS database	Illumina CanineHD BeadChip array	N/A
Leonberger	Leon858	F	case		8	validation					NN	NN	NN	DN	genotype	N/A	N/A	N/A
Leonberger	Leon859	F	control			validation					NN	NN	NN	NN	genotype	N/A	N/A	N/A
Leonberger	Leon860	F	case		10	validation					NN	DN	NN	NN	genotype	N/A	N/A	N/A
Leonberger	Leon861	F	case		7.5	validation				x	NN	NN	NN	DN	genotype	UMN private GWAS database	Illumina CanineHD BeadChip array	N/A
Leonberger	Leon862	F	control			validation					NN	DN	NN	NN	genotype	N/A	N/A	N/A
Leonberger	Leon863	F	control			validation					NN	DN	NN	NN	genotype	UMN private GWAS database	Axiom Canine Set A array	N/A
Leonberger	Leon864	F	LPN1		4	validation					NN	DD	NN	NN	genotype	N/A	N/A	N/A
Leonberger	Leon865	M	LPN2		2	validation					NN	NN	DN	NN	genotype	UMN private GWAS database	Illumina CanineHD BeadChip array	N/A
Leonberger	Leon866	M	case		8	validation					NN	NN	NN	NN	genotype	UMN private GWAS database	Illumina CanineHD BeadChip array	N/A
Leonberger	Leon867	M	case		1	validation					NN	DN	NN	NN	genotype	UMN private GWAS database	Illumina CanineHD BeadChip array	N/A
Leonberger	Leon868	F	case		6.5	validation					DN	NN	NN	NN	genotype	UMN private GWAS database	Axiom Canine Set A array	N/A
Leonberger	Leon869	F	control			validation					NN	NN	DN	NN	genotype	UMN private GWAS database	Axiom Canine Set A array	N/A
Leonberger	Leon870	M	case		7	validation					NN	NN	NN	NN	genotype	UMN private GWAS database	Illumina CanineHD BeadChip array	N/A
Leonberger	Leon871	F	LPN2			validation					NN	NN	DN	NN	genotype	UMN private GWAS database	Illumina CanineHD BeadChip array	N/A
Leonberger	Leon872	F	control			validation					DN	DN	NN	DN	genotype	UMN private GWAS database	Illumina CanineHD BeadChip array	N/A
Leonberger	Leon873	F	LPN2		10.5	validation					NN	NN	DN	NN	genotype	UMN private GWAS database	Illumina CanineHD BeadChip array	N/A
Leonberger	Leon874	F	control			validation					NN	NN	NN	NN	genotype	N/A	N/A	N/A
Leonberger	Leon875	M	case		9	validation					NN	NN	NN	NN	genotype	N/A	N/A	N/A
Leonberger	Leon876	F	control			validation					NN	NN	NN	NN	genotype	N/A	N/A	N/A
Leonberger	Leon877	F	control			validation					NN	NN	NN	NN	genotype	N/A	N/A	N/A
Leonberger	Leon878	M	case		6	validation		x			NN	NN	NN	NN	genotype	UMN private GWAS database	Illumina CanineHD BeadChip array	N/A
Leonberger	Leon879	M	control			validation					NN	DN	NN	NN	genotype	UMN private GWAS database	Illumina CanineHD BeadChip array	N/A
Leonberger	Leon880	F	case		7	validation					NN	NN	NN	NN	genotype	UMN private GWAS database	Illumina CanineHD BeadChip array	N/A
Leonberger	Leon881	F	control			validation					NN	NN	NN	NN	genotype	N/A	N/A	N/A
Leonberger	Leon882	M	case		9.5	validation					NN	NN	NN	NN	genotype	N/A	N/A	N/A
Leonberger	Leon883	F	case		10	validation				x	NN	NN	NN	DN	genotype	UMN private GWAS database	Axiom Canine Set A array	N/A
Leonberger	Leon884	F	control			validation					NN	NN	NN	DN	genotype	N/A	N/A	N/A
Leonberger	Leon885	M	control			validation					NN	NN	NN	NN	genotype	N/A	N/A	N/A
Leonberger	Leon886	F	LPN2		9	validation					NN	NN	DN	NN	genotype	UMN private GWAS database	Axiom Canine Set A array	N/A
Leonberger	Leon887	F	LPN2		1.5	validation					NN	DN	DN	NN	genotype	UMN private GWAS database	Illumina CanineHD BeadChip array	N/A
Leonberger	Leon888	F	LPN2 & LEMP		6	validation					NN	NN	DN	DD	genotype	UMN private GWAS database	Illumina CanineHD BeadChip array	N/A
Leonberger	Leon889	F	case		8	validation				x	NN	DN	NN	NN	genotype	UMN private GWAS database	Illumina CanineHD BeadChip array	N/A
Leonberger	Leon890	M	case		7	validation					NN	DN	NN	NN	genotype	UMN private GWAS database	Illumina CanineHD BeadChip array	N/A
Leonberger	Leon891	M	LPN2		7	validation					NN	NN	DN	DN	genotype	UMN private GWAS database	Illumina CanineHD BeadChip array	N/A
Leonberger	Leon892	M	case		5	validation				x	DN	DN	NN	NN	genotype	UMN private GWAS database	Illumina CanineHD BeadChip array	N/A
Leonberger	Leon893	F	LPN2			validation					NN	NN	DN	NN	genotype	UMN private GWAS database	Illumina CanineHD BeadChip array	N/A
Leonberger	Leon894	M	case		3	validation					NN	DN	NN	NN	genotype	UMN private GWAS database	Axiom Canine HD array	Reference
Leonberger	Leon895	M	case			validation					NN	NN	NN	NN	genotype	UMN private GWAS database	Illumina CanineHD BeadChip array	N/A
Leonberger	Leon896	F	case		9	validation					NN	DN	NN	NN	genotype	UMN private GWAS database	Illumina CanineHD BeadChip array	N/A
Leonberger	Leon897	F	LPN1		1	validation					NN	DD	NN	NN	genotype	UMN private GWAS database	Illumina CanineHD BeadChip array	N/A
Leonberger	Leon898	M	control			validation					NN	NN	NN		by parentage	N/A	N/A	N/A
Leonberger	Leon899	M	LPN2		6.5	validation					NN	NN	DN	NN	genotype	UMN private GWAS database	Illumina CanineHD BeadChip array	N/A
Leonberger	Leon900	F	case		5	validation					NN	NN	NN	NN	genotype	UMN private GWAS database	Illumina CanineHD BeadChip array	N/A
Leonberger	Leon901	M	LPN2		5	validation					NN	NN	DN	NN	genotype	N/A	N/A	N/A
Leonberger	Leon902	F	control			validation					NN	DN	NN	NN	genotype	UMN private GWAS database	Illumina CanineHD BeadChip array	N/A
Leonberger	Leon903	M	LPN1		1.8	validation					DN	DD	NN		genotype	N/A	N/A	N/A
Leonberger	Leon904	M	LPN1		2	validation					NN	DD	NN	DN	genotype	N/A	N/A	N/A
Leonberger	Leon905	M	LPN2		6	validation					NN	NN	DN	NN	genotype	N/A	N/A	N/A
Leonberger	Leon906	M	control			validation					NN		NN	NN	genotype	N/A	N/A	N/A
Leonberger	Leon907	M	LPN1		3	validation					NN	DD	NN	NN	genotype	N/A	N/A	N/A
Leonberger	Leon908	M	control			validation					NN	NN	DN		genotype	N/A	N/A	N/A
Leonberger	Leon909	M	case		3	validation					DN	DN	NN	NN	genotype	N/A	N/A	N/A
Leonberger	Leon910	F	case		9	validation					NN	DN	NN	NN	genotype	UMN private GWAS database	Illumina CanineHD BeadChip array	N/A
Leonberger	Leon911	M	LPN1			validation					NN	DD	NN	NN	genotype	N/A	N/A	N/A
Leonberger	Leon912	M	LPN1		<3	validation					NN	DD	NN		genotype	N/A	N/A	N/A
Leonberger	Leon913	M	case		3	validation				x	NN	DN	NN		genotype	N/A	N/A	N/A
Leonberger	Leon914	M	LPN2			validation					DN	NN	DN	NN	genotype	N/A	N/A	N/A
Leonberger	Leon915	M	LPN1		3	validation					NN	DD	NN		genotype	N/A	N/A	N/A
Leonberger	Leon916	M	LPN2			validation					NN	NN	DN	NN	genotype	UMN private GWAS database	Illumina CanineHD BeadChip array	N/A
Leonberger	Leon917	M	case		5	validation					DN	DN	NN	NN	genotype	N/A	N/A	N/A
Leonberger	Leon918	F	case			validation					NN	NN	NN		genotype	N/A	N/A	N/A
Leonberger	Leon919	M	LPN2		7	validation					NN	NN	DN	NN	genotype	N/A	N/A	N/A
Leonberger	Leon920	M	LPN2			validation					NN	NN	DN		genotype	N/A	N/A	N/A
Leonberger	Leon921	M	LPN2		5	validation					NN	NN	DN	NN	genotype	N/A	N/A	N/A
Leonberger	Leon922	F	control			validation					NN	DN	NN	NN	genotype	UMN private GWAS database	Illumina CanineHD BeadChip array	N/A
Leonberger	Leon923	F	case		9	validation					NN	DN	NN	DN	genotype	UMN private GWAS database	Illumina CanineHD BeadChip array	N/A
Leonberger	Leon924	M	case		8	validation					NN	DN	NN	NN	genotype	UMN private GWAS database	Illumina CanineHD BeadChip array	N/A
Leonberger	Leon925	F	control			validation					DN	NN	NN	NN	genotype	N/A	N/A	N/A
Leonberger	Leon926	F	control			validation					NN	NN	NN	NN	genotype	N/A	N/A	N/A
Leonberger	Leon927	M	case		5	validation			x		DD				genotype	N/A	N/A	N/A
Leonberger	Leon928	M	case		11	validation					NN	NN	NN	NN	genotype	N/A	N/A	N/A
Leonberger	Leon929	F	control			validation					NN	NN	NN	NN	genotype	N/A	N/A	N/A
Leonberger	Leon930	F	control			validation					NN	NN	NN	DN	genotype	N/A	N/A	N/A
Leonberger	Leon931	F	case		1.5	validation					NN	DN	NN	NN	genotype	UMN private GWAS database	Axiom Canine Set A array	N/A
Leonberger	Leon932	M	LPN2		9	validation					NN	NN	DN	NN	genotype	UMN private GWAS database	Illumina CanineHD BeadChip array	N/A
Leonberger	Leon933	F	control			validation					NN	NN	NN	NN	genotype	N/A	N/A	N/A
Leonberger	Leon934	F	case		9	validation				x	NN	NN	NN	NN	genotype	UMN private GWAS database	Axiom Canine Set A array	N/A
Leonberger	Leon935	F	control			validation					NN	NN	NN	NN	genotype	N/A	N/A	N/A
Leonberger	Leon936	M	LEMP		3	validation					NN	NN	NN	DD	genotype	UMN private GWAS database	Illumina CanineHD BeadChip array	N/A
Leonberger	Leon937	F	control			validation					NN	NN	NN	NN	genotype	N/A	N/A	N/A
Leonberger	Leon938	M	case		6	validation				x	DN	NN	NN	NN	genotype	UMN private GWAS database	Illumina CanineHD BeadChip array	N/A
Leonberger	Leon939	M	case			validation					NN	NN	NN	NN	genotype	UMN private GWAS database	Axiom Canine Set A array	N/A
Leonberger	Leon940	F	control			validation					DN	NN	DN	DN	genotype	N/A	N/A	N/A
Leonberger	Leon941	F	control			validation					NN	NN	NN	NN	genotype	N/A	N/A	N/A
Leonberger	Leon942	F	control			validation					NN	DN	NN	DN	genotype	N/A	N/A	N/A
Leonberger	Leon943	F	control			validation					DN	NN	NN	NN	genotype	N/A	N/A	N/A
Leonberger	Leon944	F	control			validation					NN	NN	NN	NN	genotype	N/A	N/A	N/A
Leonberger	Leon945	M	LEMP		4	validation					NN	DN	NN	DD	genotype	UMN private GWAS database	Illumina CanineHD BeadChip array	N/A
Leonberger	Leon946	F	control			validation					NN	NN	NN	DN	genotype	N/A	N/A	N/A
Leonberger	Leon947	F	case		6	validation					DN	NN	NN	DN	genotype	N/A	N/A	N/A
Leonberger	Leon948	M	case		8	validation				x	NN	NN	NN	NN	genotype	UMN private GWAS database	Axiom Canine Set A array	N/A
Leonberger	Leon949	M	case		8	validation					NN	NN	NN	NN	genotype	UMN private GWAS database	Illumina CanineHD BeadChip array	N/A
Leonberger	Leon950	M	control			validation					DN	NN	DN	DN	genotype	UMN private GWAS database	Axiom Canine Set A array	N/A
Leonberger	Leon951	M	control			validation					NN	NN	NN	NN	genotype	N/A	N/A	N/A
Leonberger	Leon952	F	case		10	validation					NN	NN	NN	NN	genotype	UMN private GWAS database	Axiom Canine Set A array	N/A
Leonberger	Leon953	F	LPN2		6	validation					DN	NN	DN	NN	genotype	N/A	N/A	N/A
Leonberger	Leon954	F	case		3	validation					DN	DN	NN	DN	genotype	UMN private GWAS database	Illumina CanineHD BeadChip array	N/A
Leonberger	Leon955	M	case		10	validation					NN	NN	NN	NN	genotype	UMN private GWAS database	Illumina CanineHD BeadChip array	N/A
Leonberger	Leon956	F	control			validation					NN	NN	NN	NN	genotype	N/A	N/A	N/A
Leonberger	Leon957	M	LPN1		0.75	validation					NN	DD	NN	NN	genotype	UMN private GWAS database	Illumina CanineHD BeadChip array	N/A
Leonberger	Leon958	M	LPN2		7	validation					NN	DN	DN	NN	genotype	UMN private GWAS database	Illumina CanineHD BeadChip array	N/A
Leonberger	Leon959	F	case		6	validation				x	NN	NN	NN	NN	genotype	UMN private GWAS database	Illumina CanineHD BeadChip array	N/A
Leonberger	Leon960	M	case		6	validation					NN	NN	NN	NN	by haplotype	UMN private GWAS database	Axiom Canine Set A array	N/A
Leonberger	Leon961	M	case		10	validation					NN	NN	NN	NN	genotype	UMN private GWAS database	Axiom Canine Set A array	N/A
Leonberger	Leon962	M	case		8	validation				x	NN	NN	NN	NN	genotype	N/A	N/A	N/A
Leonberger	Leon963	F	control			validation					NN	NN	NN	NN	genotype	N/A	N/A	N/A
Leonberger	Leon964	F	control			validation					NN	NN	NN	DN	by parentage	N/A	N/A	N/A
Leonberger	Leon965	F	control			validation					NN	NN	DN	NN	genotype	UMN private GWAS database	Axiom Canine Set A array	N/A
Leonberger	Leon966	M	LPN2		9.5	validation					NN	NN	DN	NN	genotype	N/A	N/A	N/A
Leonberger	Leon967	M	control			validation					NN	NN	NN	NN	genotype	N/A	N/A	N/A
Leonberger	Leon968	F	case		13	validation					NN	NN	NN	NN	genotype	UMN private GWAS database	Axiom Canine HD array	Reference
Leonberger	Leon969	F	control			validation					NN	NN	NN	NN	genotype	N/A	N/A	N/A
Leonberger	Leon970	F	control			validation					NN	NN	NN	NN	genotype	N/A	N/A	N/A
Leonberger	Leon971	M	case		5	validation					NN	DN	NN	NN	genotype	UMN private GWAS database	Illumina CanineHD BeadChip array	N/A
Leonberger	Leon972	M	case		6	validation					NN	NN	NN	NN	genotype	UMN private GWAS database	Illumina CanineHD BeadChip array	N/A
Leonberger	Leon973	F	control			validation					NN	DN	NN	NN	genotype	UMN private GWAS database	Illumina CanineHD BeadChip array	N/A
Leonberger	Leon974	F	control			validation					NN	DN	NN	NN	genotype	UMN private GWAS database	Illumina CanineHD BeadChip array	N/A
Leonberger	Leon975	M	control			validation					NN	DN	NN	NN	genotype	UMN private GWAS database	Axiom Canine Set A array	N/A
Leonberger	Leon976	F	control			validation					NN	NN	DN	NN	genotype	UMN private GWAS database	Illumina CanineHD BeadChip array	N/A
Leonberger	Leon977	M	LPN2		8	validation					NN	NN	DN	NN	genotype	UMN private GWAS database	Illumina CanineHD BeadChip array	N/A
Leonberger	Leon978	F	control			validation					NN	NN	NN	NN	genotype	N/A	N/A	N/A
Leonberger	Leon979	M	case		6	validation					NN	DN	NN	NN	genotype	UMN private GWAS database	Illumina CanineHD BeadChip array	N/A
Leonberger	Leon980	F	control			validation					NN	DN	NN	NN	genotype	N/A	N/A	N/A
Leonberger	Leon981	F	control			validation					NN	NN	NN	NN	genotype	N/A	N/A	N/A
Leonberger	Leon982	F	LPN2		5	validation					NN	DN	DD	DN	genotype	UMN private GWAS database	Illumina CanineHD BeadChip array	N/A
Leonberger	Leon983	M	control			validation					NN	DN	NN	NN	genotype	UMN private GWAS database	Illumina CanineHD BeadChip array	N/A
Leonberger	Leon984	M	LEMP		9	validation					NN	NN	NN	DD	genotype	UMN private GWAS database	Axiom Canine Set A array	N/A
Leonberger	Leon985	M	case		6	validation					NN	NN	NN	NN	genotype	UMN private GWAS database	Illumina CanineHD BeadChip array	N/A
Leonberger	Leon986	M	LPN1		1	validation					NN	DD	NN	NN	genotype	UMN private GWAS database	Axiom Canine Set A array	N/A
Leonberger	Leon987	F	control			validation					NN	NN	NN	NN	genotype	N/A	N/A	N/A
Leonberger	Leon988	F	LPN2			validation					NN	NN	DN	NN	genotype	N/A	N/A	N/A
Leonberger	Leon989	F	case		7	validation				x	NN	NN	NN	NN	genotype	UMN private GWAS database	Illumina CanineHD BeadChip array	N/A
Leonberger	Leon990	F	control			validation					NN	NN	DN	NN	genotype	N/A	N/A	N/A
Leonberger	Leon991	M	case		8	validation				x	NN	DN	NN	NN	genotype	UMN private GWAS database	Illumina CanineHD BeadChip array	N/A
Leonberger	Leon992	F	control			validation					NN	NN	NN	NN	genotype	N/A	N/A	N/A
Leonberger	Leon993	F	case		6	validation					NN	DN	NN	NN	genotype	UMN private GWAS database	Illumina CanineHD BeadChip array	N/A
Leonberger	Leon994	F	case		9	validation					DN	NN	NN	NN	genotype	UMN private GWAS database	Illumina CanineHD BeadChip array	N/A
Leonberger	Leon995	F	control			validation					NN	NN	NN	NN	genotype	N/A	N/A	N/A
Leonberger	Leon996	M	case		7	validation				x	NN	NN	NN	NN	genotype	UMN private GWAS database	Axiom Canine Set A array	N/A
Leonberger	Leon997	M	case		8	validation				x	DN	NN	NN	DN	genotype	UMN private GWAS database	Illumina CanineHD BeadChip array	N/A
Leonberger	Leon998	M	case		7	validation				x	NN	NN	NN	DN	genotype	UMN private GWAS database	Illumina CanineHD BeadChip array	N/A
Leonberger	Leon999	M	case		6.5	validation					DN	NN	NN		inferred from offspring	N/A	N/A	N/A
Leonberger	Leon1000	F	control			validation					NN	NN	NN	NN	genotype	N/A	N/A	N/A
Leonberger	Leon1001	M	control			validation					NN	NN	DN	NN	genotype	UMN private GWAS database	Illumina CanineHD BeadChip array	N/A
Leonberger	Leon1002	M	control			validation					NN	NN	DN	NN	genotype	UMN private GWAS database	Illumina CanineHD BeadChip array	N/A
Leonberger	Leon1003	F	LPN2		10	validation					NN	NN	DN	NN	genotype	N/A	N/A	N/A
Leonberger	Leon1004	F	control			validation					NN	NN	DN	NN	genotype	N/A	N/A	N/A
Leonberger	Leon1005	F	case		9.5	validation					NN	NN	NN	DN	genotype	UMN private GWAS database	Axiom Canine Set A array	N/A
Leonberger	Leon1006	M	case		8	validation					NN	NN	NN	NN	by haplotype	UMN private GWAS database	Illumina CanineHD BeadChip array	N/A
Leonberger	Leon1007	M	control			validation					NN	NN	NN	DN	genotype	N/A	N/A	N/A
Leonberger	Leon1008	M	LPN2			validation					NN	DN	DN	NN	genotype	N/A	N/A	N/A
Leonberger	Leon1009	M	case		8	validation					NN	DN	NN	NN	by haplotype	UMN private GWAS database	Illumina CanineHD BeadChip array	N/A
Leonberger	Leon1010	F	case			validation				x	NN	NN	NN	NN	by haplotype	UMN private GWAS database	Illumina CanineHD BeadChip array	N/A
Leonberger	Leon1011	F	control			validation					NN	DN	NN	NN	genotype	UMN private GWAS database	Illumina CanineHD BeadChip array	N/A
Leonberger	Leon1012	M	case		6	validation				x	DD	NN	NN	NN	genotype	UMN private GWAS database	Axiom Canine Set A array	N/A
Leonberger	Leon1013	F	case		7.5	validation					NN	DN	NN	NN	genotype	UMN private GWAS database	Axiom Canine Set A array	N/A
Leonberger	Leon1014	M	LPN1		0.25	validation					NN	DD	NN	NN	genotype	N/A	N/A	N/A
Leonberger	Leon1015	F	control			validation					NN	NN	NN	NN	genotype	UMN private GWAS database	Axiom Canine Set A array	N/A
Leonberger	Leon1016	F	control			validation					NN	NN	NN	NN	genotype	N/A	N/A	N/A
Leonberger	Leon1017	F	LPN2		10	validation					DN	NN	DN	NN	genotype	UMN private GWAS database	Axiom Canine Set A array	N/A
Leonberger	Leon1018	M	control			validation					NN	DN	NN	DN	genotype	N/A	N/A	N/A
Leonberger	Leon1019	M	case		11	validation					NN	DN	NN	DN	genotype	UMN private GWAS database	Illumina CanineHD BeadChip array	N/A
Leonberger	Leon1020	M	case		2.5	validation					DN	DN	NN	DN	genotype	UMN private GWAS database	Illumina CanineHD BeadChip array	N/A
Leonberger	Leon1021	M	control			validation					NN	DN	NN	NN	genotype	N/A	N/A	N/A
Leonberger	Leon1022	F	control			validation					NN	NN	NN	DN	genotype	N/A	N/A	N/A
Leonberger	Leon1023	F	control			validation					NN	NN	NN	NN	genotype	N/A	N/A	N/A
Leonberger	Leon1024	M	LPN2			validation					NN	DN	DN	DN	genotype	N/A	N/A	N/A
Leonberger	Leon1025	F	control			validation					NN	NN	DN	NN	genotype	N/A	N/A	N/A
Leonberger	Leon1026	M	control			validation					NN	NN	NN	NN	genotype	N/A	N/A	N/A
Leonberger	Leon1027	F	control			validation					NN	NN	NN	NN	genotype	N/A	N/A	N/A
Leonberger	Leon1028	F	control			validation					NN	NN	NN	NN	genotype	N/A	N/A	N/A
Leonberger	Leon1029	M	case		2	validation				x	NN	DN	NN	DN	genotype	UMN private GWAS database	Axiom Canine Set A array	N/A
Leonberger	Leon1030	F	control			validation					NN	NN	NN	NN	genotype	N/A	N/A	N/A
Leonberger	Leon1031	F	control			validation					NN	NN	NN	NN	genotype	N/A	N/A	N/A
Leonberger	Leon1032	F	control			validation					NN	NN	NN	NN	genotype	N/A	N/A	N/A
Leonberger	Leon1033	F	control			validation					NN	NN	NN	DN	genotype	N/A	N/A	N/A
Leonberger	Leon1034	F	control			validation					NN	NN	NN	NN	genotype	N/A	N/A	N/A
Leonberger	Leon1035	F	control			validation					NN	NN	NN	NN	genotype	N/A	N/A	N/A
Leonberger	Leon1036	M	LPN2		4	validation					NN	NN	DN	NN	genotype	UMN private GWAS database	Illumina CanineHD BeadChip array	N/A
Leonberger	Leon1037	M	control			validation					DN	NN	DN	NN	genotype	UMN private GWAS database	Illumina CanineHD BeadChip array	N/A
Leonberger	Leon1038	M	control			validation					NN	NN	NN	NN	genotype	N/A	N/A	N/A
Leonberger	Leon1039	F	control			validation					NN	NN	NN	DN	genotype	N/A	N/A	N/A
Leonberger	Leon1040	F	control			validation					NN	NN	NN	DN	genotype	N/A	N/A	N/A
Leonberger	Leon1041	F	control			validation					NN	NN	NN	NN	genotype	N/A	N/A	N/A
Leonberger	Leon1042	M	case		7.5	validation				x	NN	NN	NN	NN	genotype	UMN private GWAS database	Illumina CanineHD BeadChip array	N/A
Leonberger	Leon1043	F	control			validation					NN	NN	NN	NN	genotype	N/A	N/A	N/A
Leonberger	Leon1044	M	case		6	validation				x	NN	NN	NN	NN	genotype	UMN private GWAS database	Illumina CanineHD BeadChip array	N/A
Leonberger	Leon1045	M	case		6	validation				x	NN	NN	NN	DN	genotype	UMN private GWAS database	Illumina CanineHD BeadChip array	N/A
Leonberger	Leon1046	F	control			validation					NN	NN	NN	NN	genotype	N/A	N/A	N/A
Leonberger	Leon1047	F	control			validation					NN	NN	NN	NN	genotype	N/A	N/A	N/A
Leonberger	Leon1048	F	control			validation					NN	NN	NN	NN	genotype	N/A	N/A	N/A
Leonberger	Leon1049	M	LPN1		1.5	validation					NN	DD	NN	NN	genotype	N/A	N/A	N/A
Leonberger	Leon1050	F	LPN2		8	validation					NN	NN	DN	NN	genotype	N/A	N/A	N/A
Leonberger	Leon1051	F	case		7	validation					NN	NN	NN	NN	genotype	UMN private GWAS database	Axiom Canine Set A array	N/A
Leonberger	Leon1052	M	control			validation					NN	NN	DN	NN	genotype	N/A	N/A	N/A
Leonberger	Leon1053	M	case			validation					NN	NN	NN	NN	genotype	UMN private GWAS database	Illumina CanineHD BeadChip array	N/A
Leonberger	Leon1054	F	control			validation					NN	NN	NN	NN	genotype	N/A	N/A	N/A
Leonberger	Leon1055	M	control			validation					NN	NN	NN	NN	genotype	N/A	N/A	N/A
Leonberger	Leon1056	M	case		6	validation					NN	NN	NN	NN	genotype	UMN private GWAS database	Illumina CanineHD BeadChip array	N/A
Leonberger	Leon1057	M	case		<6	validation					NN	NN	NN	NN	genotype	UMN private GWAS database	Illumina CanineHD BeadChip array	N/A
Leonberger	Leon1058	F	control			validation					DN	DN	DN	NN	genotype	N/A	N/A	N/A
Leonberger	Leon1059	M	case			validation					DN	NN	NN	NN	by haplotype	UMN private GWAS database	Illumina CanineHD BeadChip array	N/A
Leonberger	Leon1060	M	case		5	validation					NN	DN	NN	NN	genotype	UMN private GWAS database	Illumina CanineHD BeadChip array	N/A
Leonberger	Leon1061	F	control			validation					NN	DN	NN	DN	genotype	N/A	N/A	N/A
Leonberger	Leon1062	F	control			validation					NN	NN	NN	NN	genotype	N/A	N/A	N/A
Leonberger	Leon1063	M	control			validation					NN	NN	NN	NN	genotype	N/A	N/A	N/A
Leonberger	Leon1064	M	control			validation					NN	NN	NN	NN	genotype	N/A	N/A	N/A
Leonberger	Leon1065	F	case		8	validation					NN	DN	NN	NN	genotype	UMN private GWAS database	Axiom Canine Set A array	N/A
Leonberger	Leon1066	M	case		9	validation				x	NN	NN	NN	NN	genotype	UMN private GWAS database	Illumina CanineHD BeadChip array	N/A
Leonberger	Leon1067	M	LPN2		7	validation					NN	NN	DN	NN	genotype	N/A	N/A	N/A
Leonberger	Leon1068	M	LPN2		2	validation					NN	NN	DD	NN	genotype	N/A	N/A	N/A
Leonberger	Leon1069	F	control			validation					NN	NN	NN	NN	genotype	N/A	N/A	N/A
Leonberger	Leon1070	F	control			validation					NN	NN	NN	NN	genotype	N/A	N/A	N/A
Leonberger	Leon1071	F	case		8	validation					NN	NN	NN	DN	genotype	UMN private GWAS database	Illumina CanineHD BeadChip array	N/A
Leonberger	Leon1072	M	case		6	validation				x	NN	NN	NN	DN	genotype	UMN private GWAS database	Illumina CanineHD BeadChip array	N/A
Leonberger	Leon1073	M	control			validation					NN	NN	NN	NN	genotype	N/A	N/A	N/A
Leonberger	Leon1074	M	LPN2		9.5	validation					NN	NN	DN	NN	genotype	N/A	N/A	N/A
Leonberger	Leon1075	F	control			validation					DN	NN	DN	NN	genotype	N/A	N/A	N/A
Leonberger	Leon1076	F	control			validation					NN	NN	NN	NN	genotype	N/A	N/A	N/A
Leonberger	Leon1077	F	case		8.5	validation					NN	NN	NN	NN	genotype	N/A	N/A	N/A
Leonberger	Leon1078	F	control			validation					NN	NN	NN	NN	genotype	N/A	N/A	N/A
Leonberger	Leon1079	F	LEMP		7.5	validation					NN	DN	NN	DD	genotype	UMN private GWAS database	Axiom Canine Set A array	N/A
Leonberger	Leon1080	F	case		8	validation					NN	NN	NN	NN	genotype	UMN private GWAS database	Illumina CanineHD BeadChip array	N/A
Leonberger	Leon1081	M	control			validation					NN	DN	NN	NN	genotype	UMN private GWAS database	Axiom Canine Set A array	N/A
Leonberger	Leon1082	M	case		7	validation				x	NN	DN	NN	NN	genotype	UMN private GWAS database	Axiom Canine Set A array	N/A
Leonberger	Leon1083	M	case		8	validation				x	NN	DN	NN	NN	genotype	N/A	N/A	N/A
Leonberger	Leon1084	F	control			validation					NN	DN	NN	NN	genotype	N/A	N/A	N/A
Leonberger	Leon1085	F	control			validation					NN	NN	NN	DN	genotype	N/A	N/A	N/A
Leonberger	Leon1086	F	control			validation					NN	NN	NN	NN	genotype	N/A	N/A	N/A
Leonberger	Leon1087	M	case		1	validation				x	DN	DN	NN	NN	genotype	UMN private GWAS database	Illumina CanineHD BeadChip array	N/A
Leonberger	Leon1088	F	control			validation					NN	DN	NN	DN	genotype	UMN private GWAS database	Axiom Canine Set A array	N/A
Leonberger	Leon1089	M	control			validation					NN	DN	NN	DN	genotype	UMN private GWAS database	Illumina CanineHD BeadChip array	N/A
Leonberger	Leon1090	F	control			validation					NN	DN	NN	NN	genotype	N/A	N/A	N/A
Leonberger	Leon1091	F	case		10	validation				x	NN	NN	NN	NN	genotype	N/A	N/A	N/A
Leonberger	Leon1092	F	case		8.5	validation					DN	NN	NN	NN	genotype	UMN private GWAS database	Illumina CanineHD BeadChip array	N/A
Leonberger	Leon1093	M	case		9	validation				x	DN	NN	NN	NN	genotype	UMN private GWAS database	Illumina CanineHD BeadChip array	N/A
Leonberger	Leon1094	M	case		4	validation					NN	DN	NN	DN	by haplotype	UMN private GWAS database	Illumina CanineHD BeadChip array	N/A
Leonberger	Leon1095	M	control			validation					NN	NN	NN	NN	genotype	N/A	N/A	N/A
Leonberger	Leon1096	F	LPN2		4	validation					NN	NN	DN	NN	genotype	UMN private GWAS database	Illumina CanineHD BeadChip array	N/A
Leonberger	Leon1097	F	control			validation					NN	NN	NN	NN	genotype	N/A	N/A	N/A
Leonberger	Leon1098	M	control			validation					NN	NN	NN	NN	genotype	N/A	N/A	N/A
Leonberger	Leon1099	F	control			validation					NN	NN	NN	DN	genotype	N/A	N/A	N/A
Leonberger	Leon1100	F	control			validation					NN	NN	DN	NN	genotype	N/A	N/A	N/A
Leonberger	Leon1101	F	LPN2		≤4.0	validation					NN	NN	DN	NN	genotype	UMN private GWAS database	Illumina CanineHD BeadChip array	N/A
Leonberger	Leon1102	F	control			validation					NN	NN	NN	NN	genotype	N/A	N/A	N/A
Leonberger	Leon1103	M	control			validation					NN	NN	NN	NN	genotype	N/A	N/A	N/A
Leonberger	Leon1104	M	case		7.5	validation					NN	NN	NN	NN	genotype	N/A	N/A	N/A
Leonberger	Leon1105	F	LPN2		4.5	validation					NN	NN	DN	NN	genotype	UMN private GWAS database	Illumina CanineHD BeadChip array	N/A
Leonberger	Leon1106	F	LPN2		4	validation					NN	NN	DN	NN	genotype	UMN private GWAS database	Illumina CanineHD BeadChip array	N/A
Leonberger	Leon1107	M	control			validation					NN	NN	NN	NN	genotype	N/A	N/A	N/A
Leonberger	Leon1108	M	LEMP		4	validation					DN	NN	NN	DD	genotype	UMN private GWAS database	Illumina CanineHD BeadChip array	N/A
Leonberger	Leon1109	F	control			validation					NN	DN	NN	NN	genotype	UMN private GWAS database	Illumina CanineHD BeadChip array	N/A
Leonberger	Leon1110	F	control			validation					NN	NN	NN	DN	genotype	N/A	N/A	N/A
Leonberger	Leon1111	M	control			validation					NN	NN	NN	DN	genotype	N/A	N/A	N/A
Leonberger	Leon1112	F	control			validation					NN	NN	NN	NN	genotype	N/A	N/A	N/A
Leonberger	Leon1113	F	control			validation					NN	NN	NN	NN	genotype	N/A	N/A	N/A
Leonberger	Leon1114	F	case		<6	validation					NN	NN	NN	NN	genotype	UMN private GWAS database	Illumina CanineHD BeadChip array	N/A
Leonberger	Leon1115	F	LPN2		8	validation					NN	NN	DN	NN	genotype	N/A	N/A	N/A
Leonberger	Leon1116	F	control			validation					NN	NN	NN	NN	genotype	N/A	N/A	N/A
Leonberger	Leon1117	F	control			validation					NN	NN	NN	NN	genotype	N/A	N/A	N/A
Leonberger	Leon1118	F	control			validation					NN	DN	NN	NN	genotype	N/A	N/A	N/A
Leonberger	Leon1119	F	control			validation					NN	DN	NN	NN	genotype	N/A	N/A	N/A
Leonberger	Leon1120	M	LPN2		9.5	validation					NN	DN	DN	NN	genotype	UMN private GWAS database	Illumina CanineHD BeadChip array	N/A
Leonberger	Leon1121	F	control			validation					NN	NN	NN	NN	genotype	N/A	N/A	N/A
Leonberger	Leon1122	F	control			validation					NN	NN	NN	NN	genotype	N/A	N/A	N/A
Leonberger	Leon1123	M	case		9	validation					NN	NN	NN	NN	genotype	UMN private GWAS database	Axiom Canine Set A array	N/A
Leonberger	Leon1124	M	control			validation					NN	NN	NN	NN	genotype	N/A	N/A	N/A
Leonberger	Leon1125	M	case		10	validation					NN	NN	NN	NN	genotype	UMN private GWAS database	Illumina CanineHD BeadChip array	N/A
Leonberger	Leon1126	F	control			validation					NN	NN	NN	NN	genotype	N/A	N/A	N/A
Leonberger	Leon1127	F	control			validation					NN	NN	NN	NN	genotype	N/A	N/A	N/A
Leonberger	Leon1128	M	control			validation					NN	NN	NN	DN	genotype	N/A	N/A	N/A
Leonberger	Leon1129	F	control			validation					NN	NN	NN	NN	genotype	N/A	N/A	N/A
Leonberger	Leon1130	F	control			validation					NN	NN	NN	NN	genotype	N/A	N/A	N/A
Leonberger	Leon1131	F	control			validation					NN	NN	NN	NN	genotype	N/A	N/A	N/A
Leonberger	Leon1132	F	control			validation					NN	NN	DN	NN	genotype	UMN private GWAS database	Axiom Canine Set A array	N/A
Leonberger	Leon1133	F	control			validation					NN	NN	NN	DN	genotype	N/A	N/A	N/A
Leonberger	Leon1134	F	control			validation					NN	NN	NN	NN	genotype	N/A	N/A	N/A
Leonberger	Leon1135	M	case		7	validation					NN	NN	NN	DN	genotype	UMN private GWAS database	Axiom Canine Set A array	N/A
Leonberger	Leon1136	M	control			validation					NN	NN	NN	NN	genotype	N/A	N/A	N/A
Leonberger	Leon1137	M	control			validation					NN	NN	NN	NN	genotype	N/A	N/A	N/A
Leonberger	Leon1138	F	LPN2		10	validation					NN	NN	DN	DN	genotype	UMN private GWAS database	Axiom Canine Set A array	N/A
Leonberger	Leon1139	M	case		6	validation					NN	NN	NN	NN	genotype	UMN private GWAS database	Illumina CanineHD BeadChip array	N/A
Leonberger	Leon1140	F	case		6.5	validation					DN	DN	NN	DN	genotype	UMN private GWAS database	Illumina CanineHD BeadChip array	N/A
Leonberger	Leon1141	M	case		6.5	validation				x	NN	NN	NN	NN	genotype	UMN private GWAS database	Illumina CanineHD BeadChip array	N/A
Leonberger	Leon1142	M	control			validation					NN	NN	NN	NN	genotype	N/A	N/A	N/A
Leonberger	Leon1143	M	case		4	validation					NN	DN	NN	NN	by haplotype	UMN private GWAS database	Axiom Canine Set A array	N/A
Leonberger	Leon1144	F	control			validation					NN	NN	NN	DN	genotype	N/A	N/A	N/A
Leonberger	Leon1145	F	LPN2		9	validation					NN	NN	DN	NN	genotype	N/A	N/A	N/A
Leonberger	Leon1146	M	case		3	validation				x	NN	DN	NN	DN	genotype	UMN private GWAS database	Illumina CanineHD BeadChip array	N/A
Leonberger	Leon1147	F	LEMP		2	validation					NN	NN	NN	DD	genotype	UMN private GWAS database	Illumina CanineHD BeadChip array	N/A
Leonberger	Leon1148	F	LEMP		2	validation					NN	NN	NN	DD	genotype	UMN private GWAS database	Illumina CanineHD BeadChip array	N/A
Leonberger	Leon1149	M	LEMP		1.3	validation					NN	NN	NN	DD	genotype	UMN private GWAS database	Illumina CanineHD BeadChip array	N/A
Leonberger	Leon1150	F	LEMP		1.3	validation					NN	NN	NN	DD	by haplotype	UMN private GWAS database	Illumina CanineHD BeadChip array	N/A
Leonberger	Leon1151	F	LEMP		1.4	validation					NN	NN	NN	DD	genotype	UMN private GWAS database	Illumina CanineHD BeadChip array	N/A
Leonberger	Leon1152	M	case		5	validation					NN	NN	NN	NN	genotype	UMN private GWAS database	Axiom Canine Set A array	N/A
Leonberger	Leon1153	M	control			validation					NN	NN	NN	NN	genotype	N/A	N/A	N/A
Leonberger	Leon1154	F	LEMP		1.3	validation					NN	NN	NN	DD	by parentage	N/A	N/A	N/A
Leonberger	Leon1155	F	case		2.5	validation					NN	NN	NN	NN	genotype	UMN private GWAS database	Illumina CanineHD BeadChip array	N/A
Leonberger	Leon1156	F	control			validation					NN	NN	NN	DN	genotype	N/A	N/A	N/A
Leonberger	Leon1157	F	control	8.2		validation					NN	DD	NN	NN	genotype	N/A	N/A	N/A
Leonberger	Leon1158	F	LPN1		1	validation					NN	DD	NN	NN	genotype	N/A	N/A	N/A
Leonberger	Leon1159	M	control			validation					NN	NN	NN	NN	genotype	N/A	N/A	N/A
Leonberger	Leon1160	M	case		10	validation				x	NN	NN	NN	DN	genotype	UMN private GWAS database	Illumina CanineHD BeadChip array	N/A
Leonberger	Leon1161	F	case		7	validation					NN	NN	NN	NN	genotype	N/A	N/A	N/A
Leonberger	Leon1162	F	control			validation					NN	NN	NN	DN	genotype	N/A	N/A	N/A
Leonberger	Leon1163	M	control			validation					NN	NN	NN	NN	genotype	N/A	N/A	N/A
Leonberger	Leon1164	M	case		6.5	validation					NN	NN	NN	NN	genotype	UMN private GWAS database	Axiom Canine HD array	Reference
Leonberger	Leon1165	M	case		9.5	validation				x	NN	NN	NN	NN	genotype	UMN private GWAS database	Illumina CanineHD BeadChip array	N/A
Leonberger	Leon1166	F	control			validation					NN	DN	NN	NN	genotype	UMN private GWAS database	Axiom Canine Set A array	N/A
Leonberger	Leon1167	M	control			validation					NN	NN	NN	DN	genotype	N/A	N/A	N/A
Leonberger	Leon1168	F	case		6	validation					NN	NN	NN	NN	genotype	N/A	N/A	N/A
Leonberger	Leon1169	F	control			validation					NN	NN	NN	NN	genotype	N/A	N/A	N/A
Leonberger	Leon1170	F	control			validation					NN	NN	NN	DN	genotype	N/A	N/A	N/A
Leonberger	Leon1171	M	LPN1		3.5	validation					NN	DD	NN	NN	genotype	N/A	N/A	N/A
Leonberger	Leon1172	F	case		6	validation					NN	NN	NN	NN	genotype	UMN private GWAS database	Axiom Canine Set A array	N/A
Leonberger	Leon1173	M	case		7	validation					NN	NN	NN	NN	genotype	N/A	N/A	N/A
Leonberger	Leon1174	M	LPN1		3	validation					NN	DD	NN	DN	genotype	N/A	N/A	N/A
Leonberger	Leon1175	F	LPN1 & LPN2		1.75	validation					NN	DD	DD	NN	genotype	N/A	N/A	N/A
Leonberger	Leon1176	M	control			validation					NN	DN	NN	NN	genotype	UMN private GWAS database	Axiom Canine Set A array	N/A
Leonberger	Leon1177	M	case		6	validation				x	NN	DN	NN	DN	genotype	UMN private GWAS database	Illumina CanineHD BeadChip array	N/A
Leonberger	Leon1178	F	case		6.5	validation					NN	NN	NN	NN	genotype	UMN private GWAS database	Illumina CanineHD BeadChip array	N/A
Leonberger	Leon1179	F	case		10	validation					NN	NN	NN	NN	genotype	UMN private GWAS database	Illumina CanineHD BeadChip array	N/A
Leonberger	Leon1180	M	LPN1		3	validation					NN	DD	NN	NN	genotype	N/A	N/A	N/A
Leonberger	Leon1181	M	LPN2		5	validation					NN	DN	DN	NN	genotype	N/A	N/A	N/A
Leonberger	Leon1182	M	case		7	validation				x	NN	NN	NN	NN	genotype	N/A	N/A	N/A
Leonberger	Leon1183	M	LPN2		2	validation					NN	NN	DN	NN	genotype	UMN private GWAS database	Illumina CanineHD BeadChip array	N/A
Leonberger	Leon1184	M	LPN1		2	validation					NN	DD	NN	NN	genotype	N/A	N/A	N/A
Leonberger	Leon1185	M	case		≤5	validation					NN	NN	NN	NN	genotype	N/A	N/A	N/A
Leonberger	Leon1186	M	case		≤6	validation					NN	DN	NN	NN	genotype	UMN private GWAS database	Illumina CanineHD BeadChip array	N/A
Leonberger	Leon1187	M	case		8	validation					NN	NN	NN	NN	genotype	N/A	N/A	N/A
Leonberger	Leon1188	F	control			validation					DN	DN	NN	NN	genotype	N/A	N/A	N/A
Leonberger	Leon1189	M	case		7	validation				x	DN	NN	NN	NN	genotype	UMN private GWAS database	Illumina CanineHD BeadChip array	N/A
Leonberger	Leon1190	F	control			validation					NN	NN	NN	NN	genotype	N/A	N/A	N/A
Leonberger	Leon1191	M	case		9	validation					NN	NN	NN	DN	genotype	UMN private GWAS database	Axiom Canine Set A array	N/A
Leonberger	Leon1192	M	LPN2		6.5	validation					NN	NN	DN	NN	genotype	N/A	N/A	N/A
Leonberger	Leon1193	M	control			validation					NN	NN	NN	NN	genotype	N/A	N/A	N/A
Leonberger	Leon1194	M	LPN2		≤2	validation					NN	NN	DN	NN	genotype	N/A	N/A	N/A
Leonberger	Leon1195	M	control			validation					DN	NN	NN	NN	genotype	N/A	N/A	N/A
Leonberger	Leon1196	M	case		8	validation				x	NN	NN	NN	NN	genotype	N/A	N/A	N/A
Leonberger	Leon1197	M	case		6	validation					NN	NN	NN	NN	genotype	N/A	N/A	N/A
Leonberger	Leon1198	F	LPN2		3	validation					NN	NN	DD	NN	genotype	UMN private GWAS database	Axiom Canine Set A array	N/A
Leonberger	Leon1199	M	case		6	validation				x	NN	NN	NN	NN	genotype	N/A	N/A	N/A
Leonberger	Leon1200	M	LEMP		2.5	validation					NN	NN	NN	DD	genotype	UMN private GWAS database	Axiom Canine HD array	Reference
Leonberger	Leon1201	M	control			validation					NN	DN	NN	NN	genotype	UMN private GWAS database	Axiom Canine Set A array	N/A
Leonberger	Leon1202	M	LPN2		3.5	validation					NN	NN	DN	NN	genotype	N/A	N/A	N/A
Leonberger	Leon1203	M	case		7	validation					NN	NN	NN	NN	genotype	N/A	N/A	N/A
Leonberger	Leon1204	M	control			validation					NN	NN	DN	DN	genotype	UMN private GWAS database	Axiom Canine Set A array	N/A
Leonberger	Leon1205	M	case		8	validation					NN	NN	NN	NN	genotype	UMN private GWAS database	Illumina CanineHD BeadChip array	N/A
Leonberger	Leon1206	F	control			validation					NN	NN	NN	NN	genotype	N/A	N/A	N/A
Leonberger	Leon1207	F	control			validation					NN	NN	NN	NN	genotype	N/A	N/A	N/A
Leonberger	Leon1208	M	case		≤6	validation					DN	NN	NN	DN	genotype	UMN private GWAS database	Illumina CanineHD BeadChip array	N/A
Leonberger	Leon1209	F	LPN2		5	validation					NN	NN	DN	NN	genotype	N/A	N/A	N/A
Leonberger	Leon1210	M	case		5	validation					NN	NN	NN	NN	genotype	N/A	N/A	N/A
Leonberger	Leon1211	M	case		7	validation					NN	NN	NN	NN	genotype	UMN private GWAS database	Illumina CanineHD BeadChip array	N/A
Leonberger	Leon1212	F	control			validation					NN	NN	NN	DN	genotype	N/A	N/A	N/A
Leonberger	Leon1213	M	case		6	validation					NN	DN	NN	NN	genotype	N/A	N/A	N/A
Leonberger	Leon1214	F	control			validation					NN	NN	NN	NN	genotype	N/A	N/A	N/A
Leonberger	Leon1215	M	LPN2		8	validation					DN	NN	DN	NN	genotype	UMN private GWAS database	Axiom Canine Set A array	N/A
Leonberger	Leon1216	M	control			validation					NN	NN	NN	NN	genotype	N/A	N/A	N/A
Leonberger	Leon1217	M	case		9.5	validation					NN	DN	NN	NN	genotype	N/A	N/A	N/A
Leonberger	Leon1218	F	control			validation					NN	NN	DN	NN	by haplotype	UMN private GWAS database	Illumina CanineHD BeadChip array	N/A
Leonberger	Leon1219	M	case		7	validation					NN	DN	NN	DN	genotype	UMN private GWAS database	Axiom Canine HD array	Reference
Leonberger	Leon1220	M	case		6.5	validation					NN	NN	NN	NN	genotype	N/A	N/A	N/A
Leonberger	Leon1221	M	LPN2		≤3	validation					NN	NN	DN	NN	genotype	N/A	N/A	N/A
Leonberger	Leon1222	M	case		<3	validation					NN	NN	NN	NN	genotype	UMN private GWAS database	Illumina CanineHD BeadChip array	N/A
Leonberger	Leon1223	M	LPN2		≤8	validation					DN	NN	DN	NN	genotype	N/A	N/A	N/A
Leonberger	Leon1224	F	LPN2		6	validation					NN	DN	DN	NN	genotype	UMN private GWAS database	Axiom Canine Set A array	N/A
Leonberger	Leon1225	F	LEMP		5.5	validation					NN	NN	NN	DD	genotype	N/A	N/A	N/A
Leonberger	Leon1226	M	case		7.5	validation				x	NN	NN	NN	NN	genotype	UMN private GWAS database	Illumina CanineHD BeadChip array	N/A
Leonberger	Leon1227	M	case		5	validation					NN	DN	NN	DN	genotype	N/A	N/A	N/A
Leonberger	Leon1228	F	LPN2		2	validation					NN	DN	DN	NN	genotype	N/A	N/A	N/A
Leonberger	Leon1229	F	LPN2		8	validation		x			NN	NN	DD	NN	genotype	UMN private GWAS database	Axiom Canine Set A array	N/A
Leonberger	Leon1230	F	control			validation					NN	NN	NN	NN	genotype	N/A	N/A	N/A
Leonberger	Leon1231	M	LPN2		7	validation					NN	NN	DN	NN	genotype	N/A	N/A	N/A
Leonberger	Leon1232	M	LPN2		3.5	validation					NN	DN	DN	NN	genotype	N/A	N/A	N/A
Leonberger	Leon1233	F	LPN2		6	validation					NN	NN	DN	NN	genotype	N/A	N/A	N/A
Leonberger	Leon1234	M	LPN2		≤4	validation					NN	NN	DN	NN	genotype	N/A	N/A	N/A
Leonberger	Leon1235	M	case		8	validation					NN	DN	NN	DN	genotype	N/A	N/A	N/A
Leonberger	Leon1236	M	LPN1		5	validation					NN	DD	NN	NN	genotype	N/A	N/A	N/A
Leonberger	Leon1237	F	case		13	validation					NN	NN	NN	NN	genotype	UMN private GWAS database	Axiom Canine Set A array	N/A
Leonberger	Leon1238	F	control			validation					NN	NN	NN	NN	genotype	N/A	N/A	N/A
Leonberger	Leon1239	M	case		3	validation					NN	NN	NN	NN	genotype	UMN private GWAS database	Illumina CanineHD BeadChip array	N/A
Leonberger	Leon1240	M	LPN2		7	validation					NN	NN	DN	NN	genotype	N/A	N/A	N/A
Leonberger	Leon1241	M	case		5	validation				x	DN	NN	NN	NN	genotype	N/A	N/A	N/A
Leonberger	Leon1242	M	case		8	validation					NN	NN	NN	NN	genotype	UMN private GWAS database	Axiom Canine HD array	Reference
Leonberger	Leon1243	M	case		9	validation				x	DN	NN	NN	NN	genotype	UMN private GWAS database	Axiom Canine HD array	Reference
Leonberger	Leon1244	F	LPN1		2	validation					DN	DD	NN	NN	genotype	N/A	N/A	N/A
Leonberger	Leon1245	M	LPN1		2	validation					NN	DD	NN	NN	genotype	N/A	N/A	N/A
Leonberger	Leon1246	M	case		4.7	validation					NN	NN	NN	NN	genotype	N/A	N/A	N/A
Leonberger	Leon1247	F	case		8	validation					NN	NN	NN	NN	genotype	UMN private GWAS database	Axiom Canine Set A array	N/A
Leonberger	Leon1248	M	control			validation					NN	DN	DN	NN	genotype	N/A	N/A	N/A
Leonberger	Leon1249	M	LPN2		6	validation					NN	NN	DN	NN	genotype	N/A	N/A	N/A
Leonberger	Leon1250	M	case		4	validation					NN	NN	NN	NN	genotype	UMN private GWAS database	Axiom Canine Set A array	N/A
Leonberger	Leon1251	M	case		9	validation					NN	NN	NN	DN	genotype	UMN private GWAS database	Axiom Canine Set A array	N/A
Leonberger	Leon1252	M	case		7	validation				x	NN	NN	NN	NN	genotype	UMN private GWAS database	Axiom Canine HD array	Reference
Leonberger	Leon1253	M	LPN2		3	validation					NN	NN	DD	NN	genotype	N/A	N/A	N/A
Leonberger	Leon1254	F	case		6	validation					NN	NN	NN	NN	genotype	UMN private GWAS database	Axiom Canine Set A array	N/A
Leonberger	Leon1255	M	case		11	validation					NN	NN	NN	DN	genotype	UMN private GWAS database	Axiom Canine Set A array	N/A
Leonberger	Leon1256	F	LPN2 & LEMP		6	validation					NN	NN	DN	DD	genotype	N/A	N/A	N/A
Leonberger	Leon1257	M	case			validation					NN	DN	NN	NN	genotype	UMN private GWAS database	Axiom Canine Set A array	N/A
Leonberger	Leon1258	F	LEMP		2.75	validation					NN	NN	NN	DD	genotype	N/A	N/A	N/A
Leonberger	Leon1259	M	case		≤6	validation					NN	NN	NN	NN	genotype	UMN private GWAS database	Axiom Canine Set A array	N/A
Leonberger	Leon1260	M	LPN2		3.8	validation					NN	NN	DN	DN	genotype	N/A	N/A	N/A
Leonberger	Leon1261	M	LPN2		5	validation					NN	NN	DN	NN	genotype	N/A	N/A	N/A
Leonberger	Leon1262	M	LPN2		2	validation					NN	DN	DN	NN	genotype	N/A	N/A	N/A
Leonberger	Leon1263	M	LPN2		10	validation					NN	NN	DN	NN	genotype	N/A	N/A	N/A
Leonberger	Leon1264	F	case		8	validation					NN	NN	NN	NN	genotype	UMN private GWAS database	Axiom Canine HD array	Reference
Leonberger	Leon1265	F	case		6	validation					NN	NN	NN	NN	genotype	N/A	N/A	N/A
Leonberger	Leon1266	M	case		8	validation					NN	NN	NN	NN	genotype	N/A	N/A	N/A
Leonberger	Leon1267	F	control			validation					NN	NN	NN	NN	genotype	N/A	N/A	N/A
Leonberger	Leon1268	M	control			validation					NN	NN	NN	DN	genotype	N/A	N/A	N/A
Leonberger	Leon1269	M	case		3	validation					NN	DN	NN	NN	genotype	UMN private GWAS database	Axiom Canine HD array	Reference
Leonberger	Leon1270	F	LPN2		8	validation					NN	NN	DN	DN	genotype	N/A	N/A	N/A
Leonberger	Leon1271	F	case		6	validation					NN	DN	NN	NN	genotype	UMN private GWAS database	Illumina CanineHD BeadChip array	N/A
Leonberger	Leon1272	M	case		4	validation					NN	NN	NN	NN	genotype	N/A	N/A	N/A
Leonberger	Leon1273	M	case		9	validation					NN	NN	NN	NN	genotype	UMN private GWAS database	Axiom Canine HD array	Reference
Leonberger	Leon1274	M	case		SINCE BIRTH	validation					NN	NN	NN	NN	genotype	N/A	N/A	N/A
Leonberger	Leon1275	M	case		8	validation					NN	NN	NN	NN	genotype	N/A	N/A	N/A
Leonberger	Leon1276	M	LPN2 & LEMP		3.5	validation					NN	NN	DN	DD	genotype	N/A	N/A	N/A
Leonberger	Leon1277	F	LPN2		0.75	validation				x	DD	NN	DN	NN	genotype	N/A	N/A	N/A
Leonberger	Leon1278	M	LPN2		7.5	validation					NN	NN	DN	NN	genotype	N/A	N/A	N/A
Leonberger	Leon1279	F	control	9		validation					NN	NN	NN	NN	genotype	N/A	N/A	N/A
Leonberger	Leon1280	M	case		<0.5	validation					NN	NN	NN	NN	genotype	N/A	N/A	N/A
Leonberger	Leon1281	F	LPN2		5	validation					NN	NN	DD	NN	genotype	N/A	N/A	N/A
Leonberger	Leon1282	M	case		3	validation					NN	NN	NN	NN	genotype	N/A	N/A	N/A
Leonberger	Leon1283	M	case		4	validation					NN	NN	NN	DN	genotype	N/A	N/A	N/A
Leonberger	Leon1284	M	case		2	validation					NN	DN	NN	NN	genotype	N/A	N/A	N/A
SaintBernard	STB04		LPN1		1.5	validation					DN	DD	NN		genotype	N/A	N/A	N/A
SaintBernard	STB05		LPN1		2	validation					NN	DD	NN		genotype	N/A	N/A	N/A
SaintBernard	STB07		LPN1		0.75	validation					DN	DD			genotype	N/A	N/A	N/A
SaintBernard	STB13		LPN1		1	validation					DN	DD	NN		genotype	N/A	N/A	N/A
SaintBernard	STB20	M	case		0.5	validation					DD	DN	NN		genotype	UMN private GWAS database	Illumina CanineHD BeadChip array	N/A
SaintBernard	STB33		LPN1		2.5	validation					NN	DD	NN		genotype	N/A	N/A	N/A
SaintBernard	STB37	M	case		6	validation					NN	NN	NN		genotype	UMN private GWAS database	Axiom Canine HD array	Reference
SaintBernard	STB46	F	case		9	validation				x	DN	NN	NN		genotype	N/A	N/A	N/A
SaintBernard	STB47	M	case		10	validation					NN	DN	NN		genotype	N/A	N/A	N/A
SaintBernard	STB48	F	case		2	validation				x	DD	NN	NN		genotype	N/A	N/A	N/A
SaintBernard	STB50	M	case		2.5	validation				x	DD	NN	NN		genotype	N/A	N/A	N/A
Affenpinscher	SID00142		unknown			population		x			NN				genotype	doi: 10.1111/age.12834	WGS	Reference
AfghanHound	10606		unknown			population					NN				by haplotype	UMN private GWAS database	Axiom Canine HD array	Reference
AfghanHound	10622		unknown			population					NN				by haplotype	doi: 10.1016/j.celrep.2017.03.079	Illumina CanineHD BeadChip array	N/A
AfghanHound	10624		unknown			population					NN				by haplotype	doi: 10.1016/j.celrep.2017.03.079	Illumina CanineHD BeadChip array	N/A
AfghanHound	10625		unknown			population					NN				by haplotype	UMN private GWAS database	Axiom Canine HD array	Reference
AfghanHound	13118		unknown			population					NN				by haplotype	UMN private GWAS database	Axiom Canine HD array	Reference
AfghanHound	13245		unknown			population					NN				by haplotype	UMN private GWAS database	Axiom Canine HD array	Reference
AfghanHound	14486		unknown			population					NN				by haplotype	doi: 10.1016/j.celrep.2017.03.079	Illumina CanineHD BeadChip array	N/A
AfghanHound	14487		unknown			population					NN				by haplotype	UMN private GWAS database	Axiom Canine HD array	Reference
AfghanHound	24782		unknown			population					NN				by haplotype	UMN private GWAS database	Axiom Canine HD array	Reference
AfghanHound	26416		unknown			population					NN				by haplotype	UMN private GWAS database	Axiom Canine HD array	Reference
AfghanHound	27384		unknown			population					NN				by haplotype	doi: 10.1016/j.celrep.2017.03.079	Illumina CanineHD BeadChip array	N/A
AfghanHound	27567		unknown			population					NN				by haplotype	doi: 10.1016/j.celrep.2017.03.079	Illumina CanineHD BeadChip array	N/A
AfghanHound	27752		unknown			population					NN				by haplotype	UMN private GWAS database	Axiom Canine HD array	Reference
AfghanHound	27917		unknown			population					NN				by haplotype	doi: 10.1016/j.celrep.2017.03.079	Illumina CanineHD BeadChip array	N/A
AfghanHound	27918		unknown			population					NN				by haplotype	UMN private GWAS database	Axiom Canine HD array	Reference
AfghanHound	AfghanHound01		unknown			population		x			NN				genotype	doi: 10.1038/s41467-019-09373-w	WGS	Reference
AfghanHound	AfghanHound03		unknown			population		x			NN				genotype	doi: 10.1038/s41467-019-09373-w	WGS	Reference
AfghanHound	AfghanHound04		unknown			population		x			NN				genotype	doi: 10.1038/s41467-019-09373-w	WGS	Reference
AfghanHound	PFZ16A02		unknown			population					NN				by haplotype	doi: 10.1371/journal.pgen.1007648	Illumina CanineHD BeadChip array	N/A
AfghanHound	PFZ16D01		unknown			population					NN				by haplotype	doi: 10.1371/journal.pgen.1007648	Illumina CanineHD BeadChip array	N/A
AfghanHound	PFZ16G05		unknown			population					NN				by haplotype	doi: 10.1371/journal.pgen.1007648	Illumina CanineHD BeadChip array	N/A
AfghanHound	PFZ17B12		unknown			population					NN				by haplotype	doi: 10.1371/journal.pgen.1007648	Illumina CanineHD BeadChip array	N/A
AfghanHound	PFZ17F09		unknown			population					NN				by haplotype	doi: 10.1371/journal.pgen.1007648	Illumina CanineHD BeadChip array	N/A
AfghanHound	PFZ5A11		unknown			population					NN				by haplotype	doi: 10.1371/journal.pgen.1007648	Illumina CanineHD BeadChip array	N/A
AfghanHound	PFZ5B08		unknown			population					NN				by haplotype	doi: 10.1371/journal.pgen.1007648	Illumina CanineHD BeadChip array	N/A
AfghanHound	PFZ5B11		unknown			population					NN				by haplotype	doi: 10.1371/journal.pgen.1007648	Illumina CanineHD BeadChip array	N/A
AfghanHound	PFZ5C08		unknown			population					NN				by haplotype	doi: 10.1371/journal.pgen.1007648	Illumina CanineHD BeadChip array	N/A
AfghanHound	PFZ5G04		unknown			population					NN				by haplotype	doi: 10.1371/journal.pgen.1007648	Illumina CanineHD BeadChip array	N/A
AiredaleTerrier	8387		unknown			population					NN				by haplotype	doi: 10.1016/j.celrep.2017.03.079	Illumina CanineHD BeadChip array	N/A
AiredaleTerrier	8388		unknown			population					NN				by haplotype	doi: 10.1016/j.celrep.2017.03.079	Illumina CanineHD BeadChip array	N/A
AiredaleTerrier	25288		unknown			population					NN				by haplotype	doi: 10.1016/j.celrep.2017.03.079	Illumina CanineHD BeadChip array	N/A
AiredaleTerrier	AiredaleTerrier01		unknown			population		x			NN				genotype	doi: 10.1038/s41467-019-09373-w	WGS	Reference
AiredaleTerrier	AiredaleTerrier05		unknown			population		x			NN				genotype	doi: 10.1038/s41467-019-09373-w	WGS	Reference
AiredaleTerrier	G265		unknown			population					NN				by haplotype	UMN private GWAS database	Axiom Canine HD array	Reference
AiredaleTerrier	PFZ10E11		unknown			population					NN				by haplotype	doi: 10.1371/journal.pgen.1007648	Illumina CanineHD BeadChip array	N/A
AiredaleTerrier	PFZ10F11		unknown			population					NN				by haplotype	doi: 10.1371/journal.pgen.1007648	Illumina CanineHD BeadChip array	N/A
AiredaleTerrier	PFZ11A05		unknown			population					NN				by haplotype	doi: 10.1371/journal.pgen.1007648	Illumina CanineHD BeadChip array	N/A
AiredaleTerrier	PFZ11A06		unknown			population					NN				by haplotype	doi: 10.1371/journal.pgen.1007648	Illumina CanineHD BeadChip array	N/A
AiredaleTerrier	PFZ11C06		unknown			population					NN				by haplotype	doi: 10.1371/journal.pgen.1007648	Illumina CanineHD BeadChip array	N/A
AiredaleTerrier	PFZ11C08		unknown			population					NN				by haplotype	doi: 10.1371/journal.pgen.1007648	Illumina CanineHD BeadChip array	N/A
AiredaleTerrier	PFZ11C10		unknown			population					NN				by haplotype	doi: 10.1371/journal.pgen.1007648	Illumina CanineHD BeadChip array	N/A
AiredaleTerrier	PFZ11G03		unknown			population					NN				by haplotype	doi: 10.1371/journal.pgen.1007648	Illumina CanineHD BeadChip array	N/A
AiredaleTerrier	PFZ11G04		unknown			population					NN				by haplotype	doi: 10.1371/journal.pgen.1007648	Illumina CanineHD BeadChip array	N/A
AiredaleTerrier	PFZ11H03		unknown			population					NN				by haplotype	doi: 10.1371/journal.pgen.1007648	Illumina CanineHD BeadChip array	N/A
AiredaleTerrier	PFZ11H04		unknown			population					NN				by haplotype	doi: 10.1371/journal.pgen.1007648	Illumina CanineHD BeadChip array	N/A
AiredaleTerrier	PFZ21A08		unknown			population					NN				by haplotype	doi: 10.1371/journal.pgen.1007648	Illumina CanineHD BeadChip array	N/A
AiredaleTerrier	ROS.gDNA.SID01940		unknown			population		x			NN				genotype	doi: 10.1111/age.12834	WGS	Reference
AiredaleTerrier	SRS932161		unknown			population		x			NN				genotype	doi: 10.1111/age.12834	WGS	Reference
AiredaleTerrier	TA001		unknown			population		x			NN				genotype	doi: 10.1111/age.12834	WGS	Reference
Akita	1101		unknown			population					NN				by haplotype	doi: 10.1016/j.celrep.2017.03.079	Illumina CanineHD BeadChip array	N/A
Akita	1102		unknown			population					NN				by haplotype	UMN private GWAS database	Axiom Canine HD array	Reference
Akita	1103		unknown			population					NN				by haplotype	UMN private GWAS database	Axiom Canine HD array	Reference
Akita	1130		unknown			population					NN				by haplotype	doi: 10.1016/j.celrep.2017.03.079	Illumina CanineHD BeadChip array	N/A
Akita	1131		unknown			population					NN				by haplotype	doi: 10.1016/j.celrep.2017.03.079	Illumina CanineHD BeadChip array	N/A
Akita	1132		unknown			population					NN				by haplotype	UMN private GWAS database	Axiom Canine HD array	Reference
Akita	1134		unknown			population					NN				by haplotype	UMN private GWAS database	Axiom Canine HD array	Reference
Akita	1135		unknown			population					NN				by haplotype	UMN private GWAS database	Axiom Canine HD array	Reference
Akita	1136		unknown			population					DN				by haplotype	UMN private GWAS database	Axiom Canine HD array	Reference
Akita	1174		unknown			population					NN				by haplotype	UMN private GWAS database	Axiom Canine HD array	Reference
Akita	1272		unknown			population					NN				by haplotype	UMN private GWAS database	Axiom Canine HD array	Reference
Akita	1273		unknown			population					NN				by haplotype	UMN private GWAS database	Axiom Canine HD array	Reference
Akita	1278		unknown			population					NN				by haplotype	doi: 10.1016/j.celrep.2017.03.079	Illumina CanineHD BeadChip array	N/A
Akita	1285		unknown			population					NN				by haplotype	UMN private GWAS database	Axiom Canine HD array	Reference
Akita	12342		unknown			population					NN				by haplotype	doi: 10.1016/j.celrep.2017.03.079	Illumina CanineHD BeadChip array	N/A
Akita	12692		unknown			population					NN				by haplotype	UMN private GWAS database	Axiom Canine HD array	Reference
Akita	12755		unknown			population					NN				by haplotype	UMN private GWAS database	Axiom Canine HD array	Reference
Akita	PFZ4A03		unknown			population					NN				by haplotype	doi: 10.1371/journal.pgen.1007648	Illumina CanineHD BeadChip array	N/A
Akita	PFZ4B03		unknown			population					NN				by haplotype	doi: 10.1371/journal.pgen.1007648	Illumina CanineHD BeadChip array	N/A
Akita	PFZ4D07		unknown			population					NN				by haplotype	doi: 10.1371/journal.pgen.1007648	Illumina CanineHD BeadChip array	N/A
Akita	PFZ4G02		unknown			population					NN				by haplotype	doi: 10.1371/journal.pgen.1007648	Illumina CanineHD BeadChip array	N/A
Akita	PFZ4H02		unknown			population					NN				by haplotype	doi: 10.1371/journal.pgen.1007648	Illumina CanineHD BeadChip array	N/A
Akita	PFZ5A10		unknown			population					NN				by haplotype	doi: 10.1371/journal.pgen.1007648	Illumina CanineHD BeadChip array	N/A
Akita	PFZ5B10		unknown			population					NN				by haplotype	doi: 10.1371/journal.pgen.1007648	Illumina CanineHD BeadChip array	N/A
Akita	PFZ5C10		unknown			population					NN				by haplotype	doi: 10.1371/journal.pgen.1007648	Illumina CanineHD BeadChip array	N/A
Akita	PFZ5D10		unknown			population					NN				by haplotype	doi: 10.1371/journal.pgen.1007648	Illumina CanineHD BeadChip array	N/A
Akita	PFZ5G02		unknown			population					NN				by haplotype	doi: 10.1371/journal.pgen.1007648	Illumina CanineHD BeadChip array	N/A
Akita	PFZ6D01		unknown			population					NN				by haplotype	doi: 10.1371/journal.pgen.1007648	Illumina CanineHD BeadChip array	N/A
Akita	PFZ8F03		unknown			population					NN				by haplotype	doi: 10.1371/journal.pgen.1007648	Illumina CanineHD BeadChip array	N/A
Akita	SID00296		unknown			population					NN				by haplotype	doi: 10.1016/j.cub.2017.04.057	Illumina CanineHD BeadChip array	N/A
Akita	SID01903		unknown			population					NN				by haplotype	doi: 10.1016/j.cub.2017.04.057	Illumina CanineHD BeadChip array	N/A
AlaskanHusky	G058		unknown			population					NN				genotype	N/A	N/A	N/A
AlaskanHusky	SY001		unknown			population		x			NN				genotype	doi: 10.1111/age.12834	WGS	Reference
AlaskanHusky	SY018		unknown			population		x			NN				genotype	doi: 10.1111/age.12834	WGS	Reference
AlaskanMalamute	12615		unknown			population					NN				by haplotype	UMN private GWAS database	Axiom Canine HD array	Reference
AlaskanMalamute	12616		unknown			population					NN				by haplotype	UMN private GWAS database	Axiom Canine HD array	Reference
AlaskanMalamute	12629		unknown			population					NN				by haplotype	UMN private GWAS database	Axiom Canine HD array	Reference
AlaskanMalamute	12633		unknown			population					NN				by haplotype	UMN private GWAS database	Axiom Canine HD array	Reference
AlaskanMalamute	14509		unknown			population					NN				by haplotype	doi: 10.1016/j.celrep.2017.03.079	Illumina CanineHD BeadChip array	N/A
AlaskanMalamute	29540		unknown			population					NN				by haplotype	doi: 10.1016/j.celrep.2017.03.079	Illumina CanineHD BeadChip array	N/A
AlaskanMalamute	29541		unknown			population					NN				by haplotype	doi: 10.1016/j.celrep.2017.03.079	Illumina CanineHD BeadChip array	N/A
AlaskanMalamute	29542		unknown			population					NN				by haplotype	doi: 10.1016/j.celrep.2017.03.079	Illumina CanineHD BeadChip array	N/A
AlaskanMalamute	29543		unknown			population					NN				by haplotype	doi: 10.1016/j.celrep.2017.03.079	Illumina CanineHD BeadChip array	N/A
AlaskanMalamute	29544		unknown			population					NN				by haplotype	doi: 10.1016/j.celrep.2017.03.079	Illumina CanineHD BeadChip array	N/A
AlaskanMalamute	29545		unknown			population					NN				by haplotype	doi: 10.1016/j.celrep.2017.03.079	Illumina CanineHD BeadChip array	N/A
AlaskanMalamute	29546		unknown			population					NN				by haplotype	doi: 10.1016/j.celrep.2017.03.079	Illumina CanineHD BeadChip array	N/A
AlaskanMalamute	29547		unknown			population					NN				by haplotype	doi: 10.1016/j.celrep.2017.03.079	Illumina CanineHD BeadChip array	N/A
AlaskanMalamute	AlaskanMalamute01		unknown			population		x			NN				genotype	doi: 10.1038/s41467-019-09373-w	WGS	Reference
AlaskanMalamute	AlaskanMalamute02		unknown			population		x			NN				genotype	doi: 10.1038/s41467-019-09373-w	WGS	Reference
AlaskanMalamute	AM007		unknown			population		x			NN				genotype	doi: 10.1111/age.12834	WGS	Reference
AlaskanMalamute	AM019		unknown			population		x			NN				genotype	doi: 10.1111/age.12834	WGS	Reference
AlaskanMalamute	AM236B1		unknown			population		x			NN				genotype	doi: 10.1111/age.12834	WGS	Reference
AlaskanMalamute	PFZ6A04		unknown			population					NN				by haplotype	doi: 10.1371/journal.pgen.1007648	Illumina CanineHD BeadChip array	N/A
AlaskanMalamute	PFZ6B11		unknown			population					NN				by haplotype	doi: 10.1371/journal.pgen.1007648	Illumina CanineHD BeadChip array	N/A
AlaskanMalamute	PFZ6D07		unknown			population					NN				by haplotype	doi: 10.1371/journal.pgen.1007648	Illumina CanineHD BeadChip array	N/A
AlaskanMalamute	PFZ6E07		unknown			population					NN				by haplotype	doi: 10.1371/journal.pgen.1007648	Illumina CanineHD BeadChip array	N/A
AlaskanMalamute	PFZ6F11		unknown			population					NN				by haplotype	doi: 10.1371/journal.pgen.1007648	Illumina CanineHD BeadChip array	N/A
AlaskanMalamute	PFZ6G07		unknown			population					NN				by haplotype	doi: 10.1371/journal.pgen.1007648	Illumina CanineHD BeadChip array	N/A
AlaskanMalamute	PFZ6H07		unknown			population					NN				by haplotype	doi: 10.1371/journal.pgen.1007648	Illumina CanineHD BeadChip array	N/A
AlaskanMalamute	PFZ6H10		unknown			population					NN				by haplotype	doi: 10.1371/journal.pgen.1007648	Illumina CanineHD BeadChip array	N/A
AlaskanMalamute	PFZ7C02		unknown			population					NN				by haplotype	doi: 10.1371/journal.pgen.1007648	Illumina CanineHD BeadChip array	N/A
AlaskanMalamute	PFZ7H12		unknown			population					NN				by haplotype	doi: 10.1371/journal.pgen.1007648	Illumina CanineHD BeadChip array	N/A
AlaskanMalamute	PFZ9C11		unknown			population					NN				by haplotype	doi: 10.1371/journal.pgen.1007648	Illumina CanineHD BeadChip array	N/A
AlaskanMalamute	PFZ9D06		unknown			population					NN				by haplotype	doi: 10.1371/journal.pgen.1007648	Illumina CanineHD BeadChip array	N/A
AlpineDachsbracke	AD009		unknown			population		x			NN				genotype	doi: 10.1111/age.12834	WGS	Reference
AlpineDachsbracke	AD034		unknown			population		x			NN				genotype	doi: 10.1111/age.12834	WGS	Reference
AmericanBulldog	ROS.gDNA.SID03009		unknown			population		x			NN				genotype	doi: 10.1111/age.12834	WGS	Reference
AmericanBulldog	SID00110		unknown			population		x			NN				genotype	doi: 10.1111/age.12834	WGS	Reference
AmericanCockerSpaniel	9007		unknown			population					NN				by haplotype	doi: 10.1016/j.celrep.2017.03.079	Illumina CanineHD BeadChip array	N/A
AmericanCockerSpaniel	9030		unknown			population					NN				by haplotype	doi: 10.1016/j.celrep.2017.03.079	Illumina CanineHD BeadChip array	N/A
AmericanCockerSpaniel	9032		unknown			population					NN				by haplotype	doi: 10.1016/j.celrep.2017.03.079	Illumina CanineHD BeadChip array	N/A
AmericanCockerSpaniel	9110		unknown			population					NN				by haplotype	doi: 10.1016/j.celrep.2017.03.079	Illumina CanineHD BeadChip array	N/A
AmericanCockerSpaniel	9991		unknown			population					NN				by haplotype	doi: 10.1016/j.celrep.2017.03.079	Illumina CanineHD BeadChip array	N/A
AmericanCockerSpaniel	12451		unknown			population					NN				by haplotype	doi: 10.1016/j.celrep.2017.03.079	Illumina CanineHD BeadChip array	N/A
AmericanCockerSpaniel	12452		unknown			population					NN				by haplotype	doi: 10.1016/j.celrep.2017.03.079	Illumina CanineHD BeadChip array	N/A
AmericanCockerSpaniel	12453		unknown			population					NN				by haplotype	doi: 10.1016/j.celrep.2017.03.079	Illumina CanineHD BeadChip array	N/A
AmericanCockerSpaniel	12566		unknown			population					NN				by haplotype	UMN private GWAS database	Axiom Canine HD array	Reference
AmericanCockerSpaniel	12774		unknown			population					NN				by haplotype	UMN private GWAS database	Axiom Canine HD array	Reference
AmericanCockerSpaniel	13015		unknown			population					NN				by haplotype	UMN private GWAS database	Axiom Canine HD array	Reference
AmericanCockerSpaniel	13029		unknown			population					NN				by haplotype	UMN private GWAS database	Axiom Canine HD array	Reference
AmericanCockerSpaniel	13077		unknown			population					NN				by haplotype	UMN private GWAS database	Axiom Canine HD array	Reference
AmericanCockerSpaniel	13078		unknown			population					NN				by haplotype	UMN private GWAS database	Axiom Canine HD array	Reference
AmericanCockerSpaniel	13091		unknown			population					NN				by haplotype	UMN private GWAS database	Axiom Canine HD array	Reference
AmericanCockerSpaniel	13101		unknown			population					NN				by haplotype	UMN private GWAS database	Axiom Canine HD array	Reference
AmericanCockerSpaniel	13106		unknown			population					NN				by haplotype	UMN private GWAS database	Axiom Canine HD array	Reference
AmericanCockerSpaniel	13110		unknown			population					NN				by haplotype	UMN private GWAS database	Axiom Canine HD array	Reference
AmericanCockerSpaniel	13111		unknown			population					NN				by haplotype	UMN private GWAS database	Axiom Canine HD array	Reference
AmericanCockerSpaniel	13178		unknown			population					NN				by haplotype	UMN private GWAS database	Axiom Canine HD array	Reference
AmericanCockerSpaniel	13183		unknown			population					NN				by haplotype	UMN private GWAS database	Axiom Canine HD array	Reference
AmericanCockerSpaniel	27116		unknown			population					NN				by haplotype	doi: 10.1016/j.celrep.2017.03.079	Illumina CanineHD BeadChip array	N/A
AmericanCockerSpaniel	CockerSpanielAmerican01		unknown			population		x			NN				genotype	doi: 10.1038/s41467-019-09373-w	WGS	N/A
AmericanCockerSpaniel	CockerSpanielAmerican02		unknown			population		x			NN				genotype	doi: 10.1038/s41467-019-09373-w	WGS	N/A
AmericanCockerSpaniel	CockerSpanielAmerican03		unknown			population		x			NN				genotype	doi: 10.1038/s41467-019-09373-w	WGS	N/A
AmericanCockerSpaniel	CockerSpanielAmerican04		unknown			population		x			NN				genotype	doi: 10.1038/s41467-019-09373-w	WGS	N/A
AmericanCockerSpaniel	CockerSpanielAmerican05		unknown			population		x			NN				genotype	doi: 10.1038/s41467-019-09373-w	WGS	N/A
AmericanCockerSpaniel	CockerSpanielAmerican06		unknown			population		x			NN				genotype	doi: 10.1038/s41467-019-09373-w	WGS	N/A
AmericanCockerSpaniel	SID00832		unknown			population					NN				by haplotype	doi: 10.1016/j.cub.2017.04.057	Illumina CanineHD BeadChip array	N/A
AmericanEskimoDog	13079		unknown			population					NN				by haplotype	UMN private GWAS database	Axiom Canine HD array	Reference
AmericanEskimoDog	13092		unknown			population					NN				by haplotype	UMN private GWAS database	Axiom Canine HD array	Reference
AmericanEskimoDog	PFZ14D02		unknown			population					NN				by haplotype	doi: 10.1371/journal.pgen.1007648	Illumina CanineHD BeadChip array	N/A
AmericanEskimoDog	PFZ14D08		unknown			population					NN				by haplotype	doi: 10.1371/journal.pgen.1007648	Illumina CanineHD BeadChip array	N/A
AmericanEskimoDog	PFZ14E07		unknown			population					NN				by haplotype	doi: 10.1371/journal.pgen.1007648	Illumina CanineHD BeadChip array	N/A
AmericanEskimoDog	PFZ14G01		unknown			population					NN				by haplotype	doi: 10.1371/journal.pgen.1007648	Illumina CanineHD BeadChip array	N/A
AmericanEskimoDog	PFZ14G07		unknown			population					NN				by haplotype	doi: 10.1371/journal.pgen.1007648	Illumina CanineHD BeadChip array	N/A
AmericanEskimoDog	PFZ15D02		unknown			population					NN				by haplotype	doi: 10.1371/journal.pgen.1007648	Illumina CanineHD BeadChip array	N/A
AmericanFoxhound	D05944+11742		unknown			population		x			NN				genotype	UMN private WGS database	WGS	Reference
AmericanHairlessTerrier	1079		unknown			population					NN				by haplotype	doi: 10.1016/j.celrep.2017.03.079	Illumina CanineHD BeadChip array	N/A
AmericanHairlessTerrier	1080		unknown			population					NN				by haplotype	doi: 10.1016/j.celrep.2017.03.079	Illumina CanineHD BeadChip array	N/A
AmericanHairlessTerrier	1081		unknown			population					NN				by haplotype	doi: 10.1016/j.celrep.2017.03.079	Illumina CanineHD BeadChip array	N/A
AmericanHairlessTerrier	1117		unknown			population					NN				by haplotype	doi: 10.1016/j.celrep.2017.03.079	Illumina CanineHD BeadChip array	N/A
AmericanHairlessTerrier	1120		unknown			population					NN				by haplotype	doi: 10.1016/j.celrep.2017.03.079	Illumina CanineHD BeadChip array	N/A
AmericanHairlessTerrier	1122		unknown			population					NN				by haplotype	doi: 10.1016/j.celrep.2017.03.079	Illumina CanineHD BeadChip array	N/A
AmericanHairlessTerrier	1123		unknown			population					NN				by haplotype	doi: 10.1016/j.celrep.2017.03.079	Illumina CanineHD BeadChip array	N/A
AmericanHairlessTerrier	24735		unknown			population					NN				by haplotype	doi: 10.1016/j.celrep.2017.03.079	Illumina CanineHD BeadChip array	N/A
AmericanHairlessTerrier	25647		unknown			population					NN				by haplotype	doi: 10.1016/j.celrep.2017.03.079	Illumina CanineHD BeadChip array	N/A
AmericanHairlessTerrier	AmericanHairlessTerrier01		unknown			population		x			NN				genotype	doi: 10.1038/s41467-019-09373-w	WGS	Reference
AmericanStaffordshireTerrier	28499		unknown			population					NN				by haplotype	doi: 10.1016/j.celrep.2017.03.079	Illumina CanineHD BeadChip array	N/A
AmericanStaffordshireTerrier	29567		unknown			population					DN				by haplotype	doi: 10.1016/j.celrep.2017.03.079	Illumina CanineHD BeadChip array	N/A
AmericanStaffordshireTerrier	76N		unknown			population		x			NN				genotype	doi: 10.1038/s41467-019-09373-w	WGS	Reference
AmericanStaffordshireTerrier	AS008		unknown			population		x			NN				genotype	doi: 10.1111/age.12834	WGS	Reference
AmericanStaffordshireTerrier	D01991		unknown			population		x			NN				genotype	UMN private WGS database	WGS	Reference
AmericanStaffordshireTerrier	PFZ35B07		unknown			population					NN				by haplotype	doi: 10.1371/journal.pgen.1007648	Illumina CanineHD BeadChip array	N/A
AmericanStaffordshireTerrier	PFZ35B10		unknown			population					NN				by haplotype	doi: 10.1371/journal.pgen.1007648	Illumina CanineHD BeadChip array	N/A
AmericanStaffordshireTerrier	PFZ35E07		unknown			population					NN				by haplotype	doi: 10.1371/journal.pgen.1007648	Illumina CanineHD BeadChip array	N/A
AmericanStaffordshireTerrier	PFZ35E12		unknown			population					NN				by haplotype	doi: 10.1371/journal.pgen.1007648	Illumina CanineHD BeadChip array	N/A
AmericanStaffordshireTerrier	PFZ35F03		unknown			population					NN				by haplotype	doi: 10.1371/journal.pgen.1007648	Illumina CanineHD BeadChip array	N/A
AmericanStaffordshireTerrier	PFZ36A08		unknown			population					NN				by haplotype	doi: 10.1371/journal.pgen.1007648	Illumina CanineHD BeadChip array	N/A
AmericanStaffordshireTerrier	PFZ36D02		unknown			population					NN				by haplotype	doi: 10.1371/journal.pgen.1007648	Illumina CanineHD BeadChip array	N/A
AmericanStaffordshireTerrier	PFZ6A12		unknown			population					NN				by haplotype	doi: 10.1371/journal.pgen.1007648	Illumina CanineHD BeadChip array	N/A
AmericanStaffordshireTerrier	PFZ6E09		unknown			population					NN				by haplotype	doi: 10.1371/journal.pgen.1007648	Illumina CanineHD BeadChip array	N/A
AmericanStaffordshireTerrier	PFZ7B01		unknown			population					NN				by haplotype	doi: 10.1371/journal.pgen.1007648	Illumina CanineHD BeadChip array	N/A
AnatolianShepherd	7063		unknown			population					NN				by haplotype	doi: 10.1016/j.celrep.2017.03.079	Illumina CanineHD BeadChip array	N/A
AnatolianShepherd	7066		unknown			population					NN				by haplotype	doi: 10.1016/j.celrep.2017.03.079	Illumina CanineHD BeadChip array	N/A
AnatolianShepherd	7069		unknown			population					NN				by haplotype	doi: 10.1016/j.celrep.2017.03.079	Illumina CanineHD BeadChip array	N/A
AnatolianShepherd	7334		unknown			population					NN				by haplotype	doi: 10.1016/j.celrep.2017.03.079	Illumina CanineHD BeadChip array	N/A
AnatolianShepherd	7584		unknown			population					NN				by haplotype	doi: 10.1016/j.celrep.2017.03.079	Illumina CanineHD BeadChip array	N/A
AnatolianShepherd	7680		unknown			population					NN				by haplotype	doi: 10.1016/j.celrep.2017.03.079	Illumina CanineHD BeadChip array	N/A
AppenzellerCattleDog	SID00941		unknown			population					NN				by haplotype	doi: 10.1016/j.cub.2017.04.057	Illumina CanineHD BeadChip array	N/A
AustralianCattleDog	9994		unknown			population					NN				by haplotype	doi: 10.1016/j.celrep.2017.03.079	Illumina CanineHD BeadChip array	N/A
AustralianCattleDog	25269		unknown			population					NN				by haplotype	doi: 10.1016/j.celrep.2017.03.079	Illumina CanineHD BeadChip array	N/A
AustralianCattleDog	AC023		unknown			population		x			NN				genotype	doi: 10.1111/age.12834	WGS	Reference
AustralianCattleDog	AC046		unknown			population		x			NN				genotype	doi: 10.1111/age.12834	WGS	Reference
AustralianCattledog	AC065		unknown			population		x			NN				genotype	doi: 10.1111/age.12834	WGS	Reference
AustralianCattledog	AC108		unknown			population		x			NN				genotype	doi: 10.1111/age.12834	WGS	Reference
AustralianCattleDog	AC364		unknown			population		x			NN				genotype	doi: 10.1111/age.12834	WGS	Reference
AustralianCattleDog	AustralianCattleDog01		unknown			population		x			NN				genotype	doi: 10.1038/s41467-019-09373-w	WGS	Reference
AustralianCattleDog	PFZ15C05		unknown			population					NN				by haplotype	doi: 10.1371/journal.pgen.1007648	Illumina CanineHD BeadChip array	N/A
AustralianCattleDog	PFZ15C07		unknown			population					NN				by haplotype	doi: 10.1371/journal.pgen.1007648	Illumina CanineHD BeadChip array	N/A
AustralianCattleDog	PFZ15C09		unknown			population					NN				by haplotype	doi: 10.1371/journal.pgen.1007648	Illumina CanineHD BeadChip array	N/A
AustralianCattleDog	PFZ15D09		unknown			population					NN				by haplotype	doi: 10.1371/journal.pgen.1007648	Illumina CanineHD BeadChip array	N/A
AustralianCattleDog	PFZ18G11		unknown			population					NN				by haplotype	doi: 10.1371/journal.pgen.1007648	Illumina CanineHD BeadChip array	N/A
AustralianCattleDog	PFZ19A10		unknown			population					NN				by haplotype	doi: 10.1371/journal.pgen.1007648	Illumina CanineHD BeadChip array	N/A
AustralianCattleDog	PFZ19H09		unknown			population					NN				by haplotype	doi: 10.1371/journal.pgen.1007648	Illumina CanineHD BeadChip array	N/A
AustralianCattleDog	PFZ31H04		unknown			population					NN				by haplotype	doi: 10.1371/journal.pgen.1007648	Illumina CanineHD BeadChip array	N/A
AustralianCattleDog	PFZ42A04		unknown			population					NN				by haplotype	doi: 10.1371/journal.pgen.1007648	Illumina CanineHD BeadChip array	N/A
AustralianCattleDog	SID00838		unknown			population					NN				by haplotype	doi: 10.1016/j.cub.2017.04.057	Illumina CanineHD BeadChip array	N/A
AustralianKelpie	9320		unknown			population					NN				by haplotype	doi: 10.1016/j.celrep.2017.03.079	Illumina CanineHD BeadChip array	N/A
AustralianKelpie	9350		unknown			population					NN				by haplotype	doi: 10.1016/j.celrep.2017.03.079	Illumina CanineHD BeadChip array	N/A
AustralianKelpie	BC0276		unknown			population					NN				by haplotype	UMN private GWAS database	Illumina CanineHD BeadChip array	N/A
AustralianShepherd	7314		unknown			population					NN				by haplotype	doi: 10.1016/j.celrep.2017.03.079	Illumina CanineHD BeadChip array	N/A
AustralianShepherd	11425		unknown			population					NN				by haplotype	doi: 10.1016/j.celrep.2017.03.079	Illumina CanineHD BeadChip array	N/A
AustralianShepherd	11428		unknown			population					NN				by haplotype	doi: 10.1016/j.celrep.2017.03.079	Illumina CanineHD BeadChip array	N/A
AustralianShepherd	11429		unknown			population					NN				by haplotype	doi: 10.1016/j.celrep.2017.03.079	Illumina CanineHD BeadChip array	N/A
AustralianShepherd	12506		unknown			population					NN				by haplotype	UMN private GWAS database	Axiom Canine HD array	Reference
AustralianShepherd	12513		unknown			population					NN				by haplotype	UMN private GWAS database	Axiom Canine HD array	Reference
AustralianShepherd	12524		unknown			population					NN				by haplotype	UMN private GWAS database	Axiom Canine HD array	Reference
AustralianShepherd	12525		unknown			population					NN				by haplotype	UMN private GWAS database	Axiom Canine HD array	N/A
AustralianShepherd	13081		unknown			population					DN				by haplotype	UMN private GWAS database	Axiom Canine HD array	Reference
AustralianShepherd	13095		unknown			population					NN				by haplotype	UMN private GWAS database	Axiom Canine HD array	Reference
AustralianShepherd	13157		unknown			population					NN				by haplotype	doi: 10.1016/j.celrep.2017.03.079	Illumina CanineHD BeadChip array	N/A
AustralianShepherd	27104		unknown			population					NN				by haplotype	doi: 10.1016/j.celrep.2017.03.079	Illumina CanineHD BeadChip array	N/A
AustralianShepherd	27573		unknown			population					NN				by haplotype	doi: 10.1016/j.celrep.2017.03.079	Illumina CanineHD BeadChip array	N/A
AustralianShepherd	28454		unknown			population					NN				by haplotype	doi: 10.1016/j.celrep.2017.03.079	Illumina CanineHD BeadChip array	N/A
AustralianShepherd	28465		unknown			population					NN				by haplotype	doi: 10.1016/j.celrep.2017.03.079	Illumina CanineHD BeadChip array	N/A
AustralianShepherd	28472		unknown			population					NN				by haplotype	doi: 10.1016/j.celrep.2017.03.079	Illumina CanineHD BeadChip array	N/A
AustralianShepherd	AU178		unknown			population		x			NN				genotype	doi: 10.1111/age.12834	WGS	N/A
AustralianShepherd	AU184		unknown			population		x			NN				genotype	doi: 10.1111/age.12834	WGS	N/A
AustralianShepherd	BC0210		unknown			population					NN				by haplotype	UMN private GWAS database	Axiom Canine HD array	Reference
AustralianShepherd	BC0265		unknown			population					NN				by haplotype	UMN private GWAS database	Axiom Canine HD array	Reference
AustralianShepherd	BC0275		unknown			population					NN				by haplotype	UMN private GWAS database	Axiom Canine HD array	Reference
AustralianShepherd	BC0277		unknown			population					NN				by haplotype	UMN private GWAS database	Illumina CanineHD BeadChip array	N/A
AustralianShepherd	BC0324		unknown			population					NN				by haplotype	UMN private GWAS database	Illumina CanineHD BeadChip array	N/A
AustralianShepherd	BC0379		unknown			population					NN				by haplotype	UMN private GWAS database	Illumina CanineHD BeadChip array	N/A
AustralianShepherd	BC0421		unknown			population					NN				by haplotype	UMN private GWAS database	Axiom Canine HD array	Reference
AustralianShepherd	BC0431		unknown			population					NN				by haplotype	UMN private GWAS database	Axiom Canine HD array	Reference
AustralianShepherd	BC0507		unknown			population					NN				by haplotype	UMN private GWAS database	Axiom Canine HD array	Reference
AustralianShepherd	BC0534		unknown			population					NN				by haplotype	UMN private GWAS database	Axiom Canine HD array	Reference
AustralianShepherd	BC0536		unknown			population					NN				by haplotype	UMN private GWAS database	Axiom Canine HD array	Reference
AustralianShepherd	BC0558		unknown			population					NN				by haplotype	UMN private GWAS database	Axiom Canine HD array	Reference
AustralianShepherd	BC0569		unknown			population					NN				by haplotype	UMN private GWAS database	Axiom Canine HD array	Reference
AustralianShepherd	BC0572		unknown			population					NN				by haplotype	UMN private GWAS database	Axiom Canine HD array	Reference
AustralianShepherd	BC0665		unknown			population					NN				by haplotype	UMN private GWAS database	Axiom Canine HD array	Reference
AustralianShepherd	BC0692		unknown			population					NN				by haplotype	UMN private GWAS database	Axiom Canine HD array	Reference
AustralianShepherd	BC0718		unknown			population					NN				by haplotype	UMN private GWAS database	Axiom Canine HD array	Reference
AustralianShepherd	BC0735		unknown			population					NN				by haplotype	UMN private GWAS database	Axiom Canine HD array	Reference
AustralianShepherd	BC0738		unknown			population					NN				by haplotype	UMN private GWAS database	Axiom Canine HD array	Reference
AustralianShepherd	BC0747		unknown			population					NN				by haplotype	UMN private GWAS database	Axiom Canine HD array	Reference
AustralianShepherd	BC0764		unknown			population					NN				by haplotype	UMN private GWAS database	Axiom Canine HD array	Reference
AustralianShepherd	BC0786		unknown			population					NN				by haplotype	UMN private GWAS database	Axiom Canine HD array	Reference
AustralianShepherd	BC0787		unknown			population					NN				by haplotype	UMN private GWAS database	Axiom Canine HD array	Reference
AustralianShepherd	BC0788		unknown			population					NN				by haplotype	UMN private GWAS database	Axiom Canine HD array	Reference
AustralianShepherd	BC0794		unknown			population					NN				by haplotype	UMN private GWAS database	Axiom Canine HD array	Reference
AustralianShepherd	BC0832		unknown			population					NN				by haplotype	UMN private GWAS database	Axiom Canine HD array	Reference
AustralianShepherd	BC0845		unknown			population					NN				by haplotype	UMN private GWAS database	Axiom Canine HD array	Reference
AustralianShepherd	BC1331		unknown			population					NN				by haplotype	UMN private GWAS database	Axiom Canine HD array	Reference
AustralianShepherd	BC1435		unknown			population					NN				by haplotype	UMN private GWAS database	Axiom Canine HD array	Reference
AustralianShepherd	BC1443		unknown			population					NN				by haplotype	UMN private GWAS database	Axiom Canine HD array	Reference
AustralianShepherd	BC1444		unknown			population					NN				by haplotype	UMN private GWAS database	Axiom Canine HD array	Reference
AustralianShepherd	BC1457		unknown			population					NN				by haplotype	UMN private GWAS database	Axiom Canine HD array	Reference
AustralianShepherd	BC1558		unknown			population					NN				by haplotype	UMN private GWAS database	Axiom Canine HD array	Reference
AustralianShepherd	BC1571		unknown			population					NN				by haplotype	UMN private GWAS database	Axiom Canine HD array	Reference
AustralianShepherd	BC1660		unknown			population					NN				by haplotype	UMN private GWAS database	Axiom Canine HD array	Reference
AustralianShepherd	BC1672		unknown			population					NN				by haplotype	UMN private GWAS database	Axiom Canine HD array	Reference
AustralianShepherd	BC1673		unknown			population					NN				by haplotype	UMN private GWAS database	Axiom Canine HD array	Reference
AustralianShepherd	BC1737		unknown			population					NN				by haplotype	UMN private GWAS database	Illumina CanineHD BeadChip array	N/A
AustralianShepherd	D04513+BC0213		unknown			population		x			NN				genotype	UMN private WGS database	WGS	N/A
AustralianShepherd	D04514+BC0742		unknown			population		x			NN				genotype	UMN private WGS database	WGS	N/A
AustralianShepherd	D04515+BC1568		unknown			population		x			NN				genotype	UMN private WGS database	WGS	N/A
AustralianShepherd	G072		unknown			population					NN				genotype	N/A	N/A	N/A
AustralianShepherd	G110		unknown			population					NN				genotype	N/A	N/A	N/A
AustralianShepherd	MISC125		unknown			population					NN				by haplotype	UMN private GWAS database	Illumina CanineHD BeadChip array	N/A
AustralianShepherd	MISC126		unknown			population					NN				by haplotype	UMN private GWAS database	Illumina CanineHD BeadChip array	N/A
AustralianShepherd	Misc129		unknown			population					NN				by haplotype	UMN private GWAS database	Axiom Canine HD array	Reference
AustralianShepherd	Misc132		unknown			population					NN				by haplotype	UMN private GWAS database	Axiom Canine HD array	Reference
AustralianShepherd	MISC133		unknown			population					NN				by haplotype	UMN private GWAS database	Illumina CanineHD BeadChip array	N/A
AustralianShepherd	MISC135		unknown			population					NN				by haplotype	UMN private GWAS database	Illumina CanineHD BeadChip array	N/A
AustralianShepherd	MISC137		unknown			population					NN				by haplotype	UMN private GWAS database	Illumina CanineHD BeadChip array	N/A
AustralianShepherd	MISC145		unknown			population					NN				by haplotype	UMN private GWAS database	Illumina CanineHD BeadChip array	N/A
AustralianShepherd	MISC146		unknown			population					NN				by haplotype	UMN private GWAS database	Illumina CanineHD BeadChip array	N/A
AustralianShepherd	MISC150		unknown			population					NN				by haplotype	UMN private GWAS database	Illumina CanineHD BeadChip array	N/A
AustralianShepherd	MISC151		unknown			population					NN				by haplotype	UMN private GWAS database	Illumina CanineHD BeadChip array	N/A
AustralianShepherd	Misc152		unknown			population					NN				by haplotype	UMN private GWAS database	Axiom Canine HD array	Reference
AustralianShepherd	MISC154		unknown			population					NN				by haplotype	UMN private GWAS database	Illumina CanineHD BeadChip array	N/A
AustralianShepherd	MISC155		unknown			population					NN				by haplotype	UMN private GWAS database	Illumina CanineHD BeadChip array	N/A
AustralianShepherd	MISC156		unknown			population					NN				by haplotype	UMN private GWAS database	Illumina CanineHD BeadChip array	N/A
AustralianShepherd	MISC157		unknown			population					NN				by haplotype	UMN private GWAS database	Illumina CanineHD BeadChip array	N/A
AustralianShepherd	MISC158		unknown			population					NN				by haplotype	UMN private GWAS database	Illumina CanineHD BeadChip array	N/A
AustralianShepherd	Misc159		unknown			population					NN				by haplotype	UMN private GWAS database	Axiom Canine HD array	Reference
AustralianShepherd	MISC160		unknown			population					NN				by haplotype	UMN private GWAS database	Illumina CanineHD BeadChip array	N/A
AustralianShepherd	Misc161		unknown			population					NN				by haplotype	UMN private GWAS database	Axiom Canine HD array	Reference
AustralianShepherd	MISC162		unknown			population					NN				by haplotype	UMN private GWAS database	Illumina CanineHD BeadChip array	N/A
AustralianShepherd	Misc163		unknown			population					NN				by haplotype	UMN private GWAS database	Axiom Canine HD array	Reference
AustralianShepherd	MISC166		unknown			population					NN				by haplotype	UMN private GWAS database	Illumina CanineHD BeadChip array	N/A
AustralianShepherd	MISC167		unknown			population					NN				by haplotype	UMN private GWAS database	Illumina CanineHD BeadChip array	N/A
AustralianShepherd	MISC170		unknown			population					NN				by haplotype	UMN private GWAS database	Illumina CanineHD BeadChip array	N/A
AustralianShepherd	MISC171		unknown			population					NN				by haplotype	UMN private GWAS database	Illumina CanineHD BeadChip array	N/A
AustralianShepherd	MISC172		unknown			population					NN				by haplotype	UMN private GWAS database	Illumina CanineHD BeadChip array	N/A
AustralianShepherd	MISC173		unknown			population					NN				by haplotype	UMN private GWAS database	Illumina CanineHD BeadChip array	N/A
AustralianShepherd	MISC174		unknown			population					NN				by haplotype	UMN private GWAS database	Illumina CanineHD BeadChip array	N/A
AustralianShepherd	Misc176		unknown			population					NN				by haplotype	UMN private GWAS database	Axiom Canine HD array	Reference
AustralianShepherd	MISC178		unknown			population					NN				by haplotype	UMN private GWAS database	Illumina CanineHD BeadChip array	N/A
AustralianShepherd	MISC180		unknown			population					NN				by haplotype	UMN private GWAS database	Illumina CanineHD BeadChip array	N/A
AustralianShepherd	MISC181		unknown			population					NN				by haplotype	UMN private GWAS database	Illumina CanineHD BeadChip array	N/A
AustralianShepherd	MISC182		unknown			population					NN				by haplotype	UMN private GWAS database	Illumina CanineHD BeadChip array	N/A
AustralianShepherd	MISC183		unknown			population					NN				by haplotype	UMN private GWAS database	Illumina CanineHD BeadChip array	N/A
AustralianShepherd	MISC184		unknown			population					NN				by haplotype	UMN private GWAS database	Illumina CanineHD BeadChip array	N/A
AustralianShepherd	MISC202		unknown			population					NN				by haplotype	UMN private GWAS database	Illumina CanineHD BeadChip array	N/A
AustralianShepherd	Misc203		unknown			population					NN				by haplotype	UMN private GWAS database	Axiom Canine HD array	Reference
AustralianShepherd	MISC204		unknown			population					NN				by haplotype	UMN private GWAS database	Illumina CanineHD BeadChip array	N/A
AustralianShepherd	Misc205		unknown			population					NN				by haplotype	UMN private GWAS database	Axiom Canine HD array	N/A
AustralianShepherd	MISC206		unknown			population					NN				by haplotype	UMN private GWAS database	Illumina CanineHD BeadChip array	N/A
AustralianShepherd	MISC209		unknown			population					NN				by haplotype	UMN private GWAS database	Illumina CanineHD BeadChip array	N/A
AustralianShepherd	Misc214		unknown			population					NN				by haplotype	UMN private GWAS database	Axiom Canine HD array	Reference
AustralianShepherd	MISC215		unknown			population					NN				by haplotype	UMN private GWAS database	Illumina CanineHD BeadChip array	N/A
AustralianShepherd	MISC216		unknown			population					NN				by haplotype	UMN private GWAS database	Illumina CanineHD BeadChip array	N/A
AustralianShepherd	MISC218		unknown			population					NN				by haplotype	UMN private GWAS database	Illumina CanineHD BeadChip array	N/A
AustralianShepherd	MISC219		unknown			population					NN				by haplotype	UMN private GWAS database	Illumina CanineHD BeadChip array	N/A
AustralianShepherd	Misc243		unknown			population					NN				by haplotype	UMN private GWAS database	Axiom Canine HD array	Reference
AustralianShepherd	MISC255		unknown			population					NN				by haplotype	UMN private GWAS database	Illumina CanineHD BeadChip array	N/A
AustralianShepherd	MISC256		unknown			population					NN				by haplotype	UMN private GWAS database	Illumina CanineHD BeadChip array	N/A
AustralianShepherd	MISC260		unknown			population					DN				genotype	UMN private GWAS database	Illumina CanineHD BeadChip array	N/A
AustralianShepherd	Misc261		unknown			population					NN				by haplotype	UMN private GWAS database	Axiom Canine HD array	Reference
AustralianShepherd	MISC264		unknown			population					NN				by haplotype	UMN private GWAS database	Illumina CanineHD BeadChip array	N/A
AustralianShepherd	MISC271		unknown			population					NN				by haplotype	UMN private GWAS database	Illumina CanineHD BeadChip array	N/A
AustralianShepherd	MISC274		unknown			population					NN				by haplotype	UMN private GWAS database	Illumina CanineHD BeadChip array	N/A
AustralianShepherd	MISC275		unknown			population					NN				by haplotype	UMN private GWAS database	Illumina CanineHD BeadChip array	N/A
AustralianShepherd	MISC276		unknown			population					NN				by haplotype	UMN private GWAS database	Illumina CanineHD BeadChip array	N/A
AustralianShepherd	MISC279		unknown			population					NN				by haplotype	UMN private GWAS database	Illumina CanineHD BeadChip array	N/A
AustralianShepherd	MISC280		unknown			population					NN				by haplotype	UMN private GWAS database	Illumina CanineHD BeadChip array	N/A
AustralianShepherd	MISC285		unknown			population					NN				by haplotype	UMN private GWAS database	Illumina CanineHD BeadChip array	N/A
AustralianShepherd	MISC286		unknown			population					NN				by haplotype	UMN private GWAS database	Illumina CanineHD BeadChip array	N/A
AustralianShepherd	Misc292		unknown			population					NN				by haplotype	UMN private GWAS database	Axiom Canine HD array	Reference
AustralianShepherd	MISC295		unknown			population					NN				by haplotype	UMN private GWAS database	Illumina CanineHD BeadChip array	N/A
AustralianShepherd	MISC296		unknown			population					NN				by haplotype	UMN private GWAS database	Illumina CanineHD BeadChip array	N/A
AustralianShepherd	MISC297		unknown			population					NN				by haplotype	UMN private GWAS database	Illumina CanineHD BeadChip array	N/A
AustralianShepherd	MISC299		unknown			population					NN				by haplotype	UMN private GWAS database	Illumina CanineHD BeadChip array	N/A
AustralianShepherd	MISC300		unknown			population					NN				by haplotype	UMN private GWAS database	Illumina CanineHD BeadChip array	N/A
AustralianShepherd	MISC301		unknown			population					NN				by haplotype	UMN private GWAS database	Illumina CanineHD BeadChip array	N/A
AustralianShepherd	MISC302		unknown			population					NN				by haplotype	UMN private GWAS database	Illumina CanineHD BeadChip array	N/A
AustralianShepherd	MISC304		unknown			population					NN				by haplotype	UMN private GWAS database	Illumina CanineHD BeadChip array	N/A
AustralianShepherd	MISC306		unknown			population					NN				by haplotype	UMN private GWAS database	Illumina CanineHD BeadChip array	N/A
AustralianShepherd	MISC308		unknown			population					NN				by haplotype	UMN private GWAS database	Illumina CanineHD BeadChip array	N/A
AustralianShepherd	MISC342		unknown			population					NN				by haplotype	UMN private GWAS database	Illumina CanineHD BeadChip array	N/A
AustralianShepherd	Misc343		unknown			population					NN				by haplotype	UMN private GWAS database	Axiom Canine HD array	Reference
AustralianShepherd	MISC344		unknown			population					NN				by haplotype	UMN private GWAS database	Illumina CanineHD BeadChip array	N/A
AustralianShepherd	MISC350		unknown			population					NN				by haplotype	UMN private GWAS database	Illumina CanineHD BeadChip array	N/A
AustralianShepherd	MISC351		unknown			population					NN				by haplotype	UMN private GWAS database	Illumina CanineHD BeadChip array	N/A
AustralianShepherd	MISC352		unknown			population					NN				by haplotype	UMN private GWAS database	Illumina CanineHD BeadChip array	N/A
AustralianShepherd	MISC353		unknown			population					NN				by haplotype	UMN private GWAS database	Illumina CanineHD BeadChip array	N/A
AustralianShepherd	MISC354		unknown			population					NN				by haplotype	UMN private GWAS database	Illumina CanineHD BeadChip array	N/A
AustralianShepherd	MISC355		unknown			population					DN				genotype	UMN private GWAS database	Illumina CanineHD BeadChip array	N/A
AustralianShepherd	MISC357		unknown			population					NN				by haplotype	UMN private GWAS database	Illumina CanineHD BeadChip array	N/A
AustralianShepherd	MISC358		unknown			population					NN				by haplotype	UMN private GWAS database	Illumina CanineHD BeadChip array	N/A
AustralianShepherd	MISC360		unknown			population					NN				by haplotype	UMN private GWAS database	Illumina CanineHD BeadChip array	N/A
AustralianShepherd	MISC361		unknown			population					NN				by haplotype	UMN private GWAS database	Illumina CanineHD BeadChip array	N/A
AustralianShepherd	Misc362		unknown			population					NN				by haplotype	UMN private GWAS database	Axiom Canine HD array	Reference
AustralianShepherd	MISC363		unknown			population					NN				by haplotype	UMN private GWAS database	Illumina CanineHD BeadChip array	N/A
AustralianShepherd	MISC371		unknown			population					NN				by haplotype	UMN private GWAS database	Illumina CanineHD BeadChip array	N/A
AustralianShepherd	MISC372		unknown			population					NN				by haplotype	UMN private GWAS database	Illumina CanineHD BeadChip array	N/A
AustralianShepherd	MISC373		unknown			population					NN				by haplotype	UMN private GWAS database	Illumina CanineHD BeadChip array	N/A
AustralianShepherd	MISC375		unknown			population					NN				by haplotype	UMN private GWAS database	Illumina CanineHD BeadChip array	N/A
AustralianShepherd	MISC378		unknown			population					NN				by haplotype	UMN private GWAS database	Illumina CanineHD BeadChip array	N/A
AustralianShepherd	MISC379		unknown			population					NN				by haplotype	UMN private GWAS database	Illumina CanineHD BeadChip array	N/A
AustralianShepherd	MISC383		unknown			population					NN				by haplotype	UMN private GWAS database	Illumina CanineHD BeadChip array	N/A
AustralianShepherd	MISC385		unknown			population					NN				by haplotype	UMN private GWAS database	Illumina CanineHD BeadChip array	N/A
AustralianShepherd	MISC386		unknown			population					NN				by haplotype	UMN private GWAS database	Illumina CanineHD BeadChip array	N/A
AustralianShepherd	MISC391		unknown			population					NN				by haplotype	UMN private GWAS database	Illumina CanineHD BeadChip array	N/A
AustralianShepherd	MISC396		unknown			population					NN				by haplotype	UMN private GWAS database	Illumina CanineHD BeadChip array	N/A
AustralianShepherd	MISC397		unknown			population					NN				by haplotype	UMN private GWAS database	Illumina CanineHD BeadChip array	N/A
AustralianShepherd	MISC398		unknown			population					NN				by haplotype	UMN private GWAS database	Illumina CanineHD BeadChip array	N/A
AustralianShepherd	MISC399		unknown			population					NN				by haplotype	UMN private GWAS database	Illumina CanineHD BeadChip array	N/A
AustralianShepherd	MISC402		unknown			population					NN				by haplotype	UMN private GWAS database	Illumina CanineHD BeadChip array	N/A
AustralianShepherd	MISC403		unknown			population					NN				by haplotype	UMN private GWAS database	Illumina CanineHD BeadChip array	N/A
AustralianShepherd	MISC404		unknown			population					NN				by haplotype	UMN private GWAS database	Illumina CanineHD BeadChip array	N/A
AustralianShepherd	Misc406		unknown			population					NN				by haplotype	UMN private GWAS database	Axiom Canine HD array	Reference
AustralianShepherd	MISC407		unknown			population					NN				by haplotype	UMN private GWAS database	Illumina CanineHD BeadChip array	N/A
AustralianShepherd	MISC408		unknown			population					NN				by haplotype	UMN private GWAS database	Illumina CanineHD BeadChip array	N/A
AustralianShepherd	MISC409		unknown			population					NN				by haplotype	UMN private GWAS database	Illumina CanineHD BeadChip array	N/A
AustralianShepherd	Misc416		unknown			population					NN				by haplotype	UMN private GWAS database	Axiom Canine HD array	Reference
AustralianShepherd	MISC418		unknown			population					NN				by haplotype	UMN private GWAS database	Illumina CanineHD BeadChip array	N/A
AustralianShepherd	MISC419		unknown			population					NN				by haplotype	UMN private GWAS database	Illumina CanineHD BeadChip array	N/A
AustralianShepherd	MISC424		unknown			population					NN				by haplotype	UMN private GWAS database	Illumina CanineHD BeadChip array	N/A
AustralianShepherd	MISC440		unknown			population					NN				by haplotype	UMN private GWAS database	Illumina CanineHD BeadChip array	N/A
AustralianShepherd	MISC449		unknown			population					NN				by haplotype	UMN private GWAS database	Illumina CanineHD BeadChip array	N/A
AustralianShepherd	Misc451		unknown			population					NN				by haplotype	UMN private GWAS database	Axiom Canine HD array	Reference
AustralianShepherd	MISC452		unknown			population					NN				by haplotype	UMN private GWAS database	Illumina CanineHD BeadChip array	N/A
AustralianShepherd	MISC453		unknown			population					NN				by haplotype	UMN private GWAS database	Illumina CanineHD BeadChip array	N/A
AustralianShepherd	Misc454		unknown			population					NN				by haplotype	UMN private GWAS database	Axiom Canine HD array	Reference
AustralianShepherd	MISC456		unknown			population					NN				by haplotype	UMN private GWAS database	Illumina CanineHD BeadChip array	N/A
AustralianShepherd	MISC457		unknown			population					NN				by haplotype	UMN private GWAS database	Illumina CanineHD BeadChip array	N/A
AustralianShepherd	MISC458		unknown			population					NN				by haplotype	UMN private GWAS database	Illumina CanineHD BeadChip array	N/A
AustralianShepherd	MISC459		unknown			population					NN				by haplotype	UMN private GWAS database	Illumina CanineHD BeadChip array	N/A
AustralianShepherd	Misc460		unknown			population					NN				by haplotype	UMN private GWAS database	Axiom Canine HD array	Reference
AustralianShepherd	MISC461		unknown			population					NN				by haplotype	UMN private GWAS database	Illumina CanineHD BeadChip array	N/A
AustralianShepherd	MISC464		unknown			population					NN				by haplotype	UMN private GWAS database	Illumina CanineHD BeadChip array	N/A
AustralianShepherd	MISC465		unknown			population					NN				by haplotype	UMN private GWAS database	Illumina CanineHD BeadChip array	N/A
AustralianShepherd	MISC478		unknown			population					NN				by haplotype	UMN private GWAS database	Illumina CanineHD BeadChip array	N/A
AustralianShepherd	MISC483		unknown			population					NN				by haplotype	UMN private GWAS database	Illumina CanineHD BeadChip array	N/A
AustralianShepherd	MISC484		unknown			population					NN				by haplotype	UMN private GWAS database	Illumina CanineHD BeadChip array	N/A
AustralianShepherd	MISC487		unknown			population					NN				by haplotype	UMN private GWAS database	Illumina CanineHD BeadChip array	N/A
AustralianShepherd	MISC488		unknown			population					NN				by haplotype	UMN private GWAS database	Illumina CanineHD BeadChip array	N/A
AustralianShepherd	MISC492		unknown			population					NN				by haplotype	UMN private GWAS database	Illumina CanineHD BeadChip array	N/A
AustralianShepherd	MISC494		unknown			population					NN				by haplotype	UMN private GWAS database	Illumina CanineHD BeadChip array	N/A
AustralianShepherd	MISC495		unknown			population					NN				by haplotype	UMN private GWAS database	Illumina CanineHD BeadChip array	N/A
AustralianShepherd	MISC508		unknown			population					NN				by haplotype	UMN private GWAS database	Illumina CanineHD BeadChip array	N/A
AustralianShepherd	MISC509		unknown			population					NN				by haplotype	UMN private GWAS database	Illumina CanineHD BeadChip array	N/A
AustralianShepherd	MISC510		unknown			population					NN				by haplotype	UMN private GWAS database	Illumina CanineHD BeadChip array	N/A
AustralianShepherd	MISC511		unknown			population					NN				by haplotype	UMN private GWAS database	Illumina CanineHD BeadChip array	N/A
AustralianShepherd	MISC512		unknown			population					NN				by haplotype	UMN private GWAS database	Illumina CanineHD BeadChip array	N/A
AustralianShepherd	MISC513		unknown			population					NN				by haplotype	UMN private GWAS database	Illumina CanineHD BeadChip array	N/A
AustralianShepherd	MISC514		unknown			population					NN				by haplotype	UMN private GWAS database	Illumina CanineHD BeadChip array	N/A
AustralianShepherd	MISC515		unknown			population					NN				by haplotype	UMN private GWAS database	Illumina CanineHD BeadChip array	N/A
AustralianShepherd	MISC516		unknown			population					NN				by haplotype	UMN private GWAS database	Illumina CanineHD BeadChip array	N/A
AustralianShepherd	MISC517		unknown			population					NN				by haplotype	UMN private GWAS database	Illumina CanineHD BeadChip array	N/A
AustralianShepherd	MISC518		unknown			population					NN				by haplotype	UMN private GWAS database	Illumina CanineHD BeadChip array	N/A
AustralianShepherd	MISC519		unknown			population					NN				by haplotype	UMN private GWAS database	Illumina CanineHD BeadChip array	N/A
AustralianShepherd	MISC520		unknown			population					NN				by haplotype	UMN private GWAS database	Illumina CanineHD BeadChip array	N/A
AustralianShepherd	MISC521		unknown			population					NN				by haplotype	UMN private GWAS database	Illumina CanineHD BeadChip array	N/A
[truncated: 13,764 more rows]

## Sheet: Data citations
Source of SNP data	Citation
doi: 10.1016/j.celrep.2017.03.079	Parker HG, Dreger DL, Rimbault M, Davis BW, Mullen AB, Carpintero-Ramirez G, Ostrander EA. Genomic Analyses Reveal the Influence of Geographic Origin, Migration, and Hybridization on Modern Dog Breed Development. Cell Rep. 2017 Apr 25;19(4):697-708.
doi: 10.1016/j.cub.2017.04.057	Marchant TW, Johnson EJ, McTeir L, Johnson CI, Gow A, Liuti T, Kuehn D, Svenson K, Bermingham ML, Drögemüller M, Nussbaumer M, Davey MG, Argyle DJ, Powell RM, Guilherme S, Lang J, Ter Haar G, Leeb T, Schwarz T, Mellanby RJ, Clements DN, Schoenebeck JJ. Canine Brachycephaly Is Associated with a Retrotransposon-Mediated Missplicing of SMOC2. Curr Biol. 2017 Jun 5;27(11):1573-1584.e6.
doi: 10.1016/j.tvjl.2011.06.013	Lequarré AS, Andersson L, André C, Fredholm M, Hitte C, Leeb T, Lohi H, Lindblad-Toh K, Georges M. LUPA: a European initiative taking advantage of the canine genome architecture for unravelling complex disorders in both human and dogs. Vet J. 2011 Aug;189(2):155-9.
doi: 10.1038/s41467-019-09373-w	Plassais, J., Kim, J., Davis, B.W. et al. Whole genome sequencing of canids reveals genomic regions under selection and variants influencing morphology. Nat Commun 10, 1489 (2019).
doi: 10.1111/age.12834	Jagannathan V, Drögemüller C, Leeb T; Dog Biomedical Variant Database Consortium (DBVDC). A comprehensive biomedical variant catalogue based on whole genome sequences of 582 dogs and eight wolves. Anim Genet. 2019 Dec;50(6):695-704.
doi: 10.1186/gb-2013-14-12-r132	Karlsson, E.K., Sigurdsson, S., Ivansson, E. et al. Genome-wide analyses implicate 33 loci in heritable dog osteosarcoma, including regulatory variants near CDKN2A/B. Genome Biol 14, R132 (2013).
doi: 10.1371/journal.pgen.1007648	Deane-Coe PE, Chu ET, Slavney A, Boyko AR, Sams AJ (2018) Direct-to-consumer DNA testing of 6,000 dogs reveals 98.6-kb duplication associated with blue eyes and heterochromia in Siberian Huskies. PLoS Genet 14(10): e1007648.
doi: 10.1371/journal.pone.0173810	Baker LA, Kirkpatrick B, Rosa GJM, Gianola D, Valente B, Sumner JP, et al. (2017) Genome-wide association analysis in dogs implicates 99 loci as risk variants for anterior cruciate ligament rupture. PLoS ONE 12(4): e0173810.
