# Supplementary material for: A CNTNAP1 Missense Variant Is Associated with Canine Laryngeal Paralysis and Polyneuropathy
Source: Genes (Basel). 2020 Nov 27;11(12):1426. doi: 10.3390/genes11121426 (PMC7761076; doi:10.3390/genes11121426)
Supplement: Supplementary file 1 [file genes-11-01426-s001.zip › TableS2_WGS.xlsx]

## Sheet: Table S2
Supplementary Table S2. Sample designations and affection status of all whole-genome sequences used for filtering variants.
Sample ID	Sex	Breed	Study accession	Sample accession	Affection status
BC1893	f	Bearded Collie	PRJEB28877	SAMEA4949388	control
BC1895	f	Bearded Collie	PRJEB28877	SAMEA4949389	control
BC1896	f	Bearded Collie	PRJEB28877	SAMEA4949390	control
SID00101	f	Cavalier King Charles Spaniel	PRJEB17926	SAMEA104379882	control
SID00110	m	American bulldog	PRJEB17926	SAMEA104379885	control
SID00122	f	Boxer	PRJEB17926	SAMEA104379880	control
SID00142	m	Affenpinscher	PRJEB17926	SAMEA104379879	control
SID00176	m	Bullmastiff	PRJEB17926	SAMEA104379881	control
SID00225	m	French Bulldog	PRJEB17926	SAMEA104379883	control
SID00354	m	Dogue de Bordeaux	PRJEB17926	SAMEA104379884	control
BC1028	m	Border Collie	PRJNA319610	SRR3466766	control
BC1029	m	Border Collie	PRJNA319610	SRR3466767	control
BC222	m	Border Collie	PRJNA319610	SRR3466763	control
BC387	m	Border Collie	PRJNA319610	SRR3466764	control
BC578	f	Border Collie	PRJNA319610	SRR3466765	control
MS32	f	Miniature Schnauzer	PRJEB16012	SAMEA5059499	control
MS77	m	Miniature Schnauzer	PRJEB16012	SAMEA5059500	control
LJ1	m	Chinese Indigenous Dog	PRJNA233638	SAMN02585171	control
LJ2	m	Chinese Indigenous Dog	PRJNA233638	SAMN02585172	control
LJ3	m	Chinese Indigenous Dog	PRJNA233638	SAMN02585173	control
LJ4	m	Chinese Indigenous Dog	PRJNA233638	SAMN02585174	control
LJ5	m	Chinese Indigenous Dog	PRJNA233638	SAMN02585175	control
LJ6	f	Chinese Indigenous Dog	PRJNA233638	SAMN02585176	control
LJ7	m	Chinese Indigenous Dog	PRJNA233638	SAMN02585177	control
LJ8	f	Chinese Indigenous Dog	PRJNA233638	SAMN02585178	control
LJ9	m	Chinese Indigenous Dog	PRJNA233638	SAMN02585179	control
LJ10	f	Chinese Indigenous Dog	PRJNA233638	SAMN02585180	control
DQ1	m	Chinese Indigenous Dog	PRJNA233638	SAMN02585161	control
DQ2	f	Chinese Indigenous Dog	PRJNA233638	SAMN02585162	control
DQ3	f	Chinese Indigenous Dog	PRJNA233638	SAMN02585163	control
DQ4	m	Chinese Indigenous Dog	PRJNA233638	SAMN02585164	control
DQ5	f	Chinese Indigenous Dog	PRJNA233638	SAMN02585165	control
DQ6	f	Chinese Indigenous Dog	PRJNA233638	SAMN02585166	control
DQ7	m	Chinese Indigenous Dog	PRJNA233638	SAMN02585167	control
DQ8	m	Chinese Indigenous Dog	PRJNA233638	SAMN02585168	control
DQ9	m	Chinese Indigenous Dog	PRJNA233638	SAMN02585169	control
DQ10	m	Chinese Indigenous Dog	PRJNA233638	SAMN02585170	control
GS1	m	German Shepherd	PRJNA233638	SAMN02585201	control
GS10	m	German Shepherd	PRJNA233638	SAMN02585210	control
GS2	m	German Shepherd	PRJNA233638	SAMN02585202	control
GS3	m	German Shepherd	PRJNA233638	SAMN02585203	control
GS4	m	German Shepherd	PRJNA233638	SAMN02585204	control
GS5	m	German Shepherd	PRJNA233638	SAMN02585205	control
GS6	m	German Shepherd	PRJNA233638	SAMN02585206	control
GS7	m	German Shepherd	PRJNA233638	SAMN02585207	control
GS8	m	German Shepherd	PRJNA233638	SAMN02585208	control
GS9	m	German Shepherd	PRJNA233638	SAMN02585209	control
KM1	f	Kunming Dog	PRJNA233638	SAMN02585191	control
KM2	m	Kunming Dog	PRJNA233638	SAMN02585192	control
KM3	f	Kunming Dog	PRJNA233638	SAMN02585193	control
KM4	f	Kunming Dog	PRJNA233638	SAMN02585194	control
KM5	f	Kunming Dog	PRJNA233638	SAMN02585195	control
KM6	m	Kunming Dog	PRJNA233638	SAMN02585196	control
KM7	m	Kunming Dog	PRJNA233638	SAMN02585197	control
KM8	m	Kunming Dog	PRJNA233638	SAMN02585198	control
KM9	m	Kunming Dog	PRJNA233638	SAMN02585199	control
KM10	m	Kunming Dog	PRJNA233638	SAMN02585200	control
TM1	f	Tibetan Mastiff	PRJNA233638	SAMN02570458	control
TM2	m	Tibetan Mastiff	PRJNA233638	SAMN02585152	control
TM3	m	Tibetan Mastiff	PRJNA233638	SAMN02585153	control
TM4	m	Tibetan Mastiff	PRJNA233638	SAMN02585154	control
TM5	f	Tibetan Mastiff	PRJNA233638	SAMN02585155	control
TM6	m	Tibetan Mastiff	PRJNA233638	SAMN02585156	control
TM7	m	Tibetan Mastiff	PRJNA233638	SAMN02585157	control
TM8	m	Tibetan Mastiff	PRJNA233638	SAMN02585158	control
TM9	m	Tibetan Mastiff	PRJNA233638	SAMN02585159	control
TM10	m	Tibetan Mastiff	PRJNA233638	SAMN02585160	control
YJ1	f	Chinese Indigenous Dog	PRJNA233638	SAMN02585181	control
YJ2	f	Chinese Indigenous Dog	PRJNA233638	SAMN02585182	control
YJ3	f	Chinese Indigenous Dog	PRJNA233638	SAMN02585183	control
YJ4	m	Chinese Indigenous Dog	PRJNA233638	SAMN02585184	control
YJ5	m	Chinese Indigenous Dog	PRJNA233638	SAMN02585185	control
YJ6	m	Chinese Indigenous Dog	PRJNA233638	SAMN02585186	control
YJ7	m	Chinese Indigenous Dog	PRJNA233638	SAMN02585187	control
YJ9	m	Chinese Indigenous Dog	PRJNA233638	SAMN02585189	control
LA882	m	Labrador Retriever	PRJEB5874	SAMEA2417015	control
DO242	f	Doberman Pinscher	PRJEB16012	SAMEA4505489	control
LA900	m	Labrador Retriever	PRJEB5875	SAMEA2417016	control
LB0214	m	Leonberger	PRJEB16012	SAMEA4867936	case
LN47	m	Border Collie	PRJEB16012	SAMEA4504821	control
WW64	f	West Highland White Terrier	PRJEB13723	SAMEA3940300	control
ZS14	m	Landseer	PRJEB7734	SAMEA3121328	control
RO2	m	Rottweiler	PRJEB7735	SAMEA3121337	control
LB0111	f	Leonberger	PRJEB16012	SAMEA47266168	control
BC272	f	Border Collie	PRJEB4544 / PRJNA188158	SAMEA2177732 / SAMN01908107	control
KKH2684	m	Siberian Husky	PRJEB10823	SAMEA3539249	control
RR123	f	Rhodesian Ridgeback	PRJEB16012	SAMEA4504822	control
LR433	m	Lagotto Romagnolo	PRJEB16012	SAMEA4505491	control
MA008	f	Malinois	PRJEB16012	SAMEA4504823	control
YT003	m	Yorkshire Terrier	PRJEB13468	SAMEA3928145	control
LB1919	f	Leonberger	PRJEB16012	SAMEA103935360	control
BE020	f	Beagle	PRJEB5500	SAMEA2376414	control
BD016	f	Bearded Collie	PRJEB13468	SAMEA3928140	control
BD036	m	Bearded Collie	PRJEB16012	SAMEA4505492	control
BD052	m	Bearded Collie	PRJEB16012	SAMEA4504824	control
BD085	f	Bearded Collie	PRJEB16012	SAMEA4505493	control
SY001	m	Alaskan Husky	PRJEB9590	SAMEA3449656	control
PE002	m	Perro de Agua Español	PRJEB7903	SAMEA3164479	control
SL006	m	Saluki	PRJEB16012	SAMEA4504825	control
LR494	f	Lagotto Romagnolo	PRJEB16012	SAMEA4505494	control
MA094	f	Malinois	PRJEB16012	SAMEA4504826	control
RR224	f	Rhodesian Ridgeback	PRJEB16012	SAMEA4505495	control
DS032	m	Mixed breed	PRJEB14110	SAMEA3994036	control
DH098	m	Dachshund	PRJEB7736	SAMEA3121338	control
KF042	m	Kromfohrländer	PRJEB6076	SAMEA2446055	control
BD089	m	Bearded Collie	PRJEB16012	SAMEA4504827	control
BD091	m	Bearded Collie	PRJEB16012	SAMEA4505496	control
EN091	m	Entlebucher Sennenhund	PRJEB16012	SAMEA4504828	control
EN154	m	Entlebucher Sennenhund	PRJEB16012	SAMEA4505497	control
EN221	m	Entlebucher Sennenhund	PRJEB16012	SAMEA4504829	control
EN247	m	Entlebucher Sennenhund	PRJEB16012	SAMEA4505498	control
EN261	m	Entlebucher Sennenhund	PRJEB16012	SAMEA4504830	control
EN262	m	Entlebucher Sennenhund	PRJEB16012	SAMEA4505499	control
EN263	m	Entlebucher Sennenhund	PRJEB16012	SAMEA4505500	control
EN264	m	Entlebucher Sennenhund	PRJEB16012	SAMEA4505501	control
EU008	f	Eurasier	PRJEB6079	SAMEA2446720	control
AS006	m	American Staffordshire Terrier	PRJEB16012	SAMEA4504831	control
LN048	f	Landseer	PRJEB9437	SAMEA3402917	control
SG006	f	Sloughi	PRJEB16012	SAMEA4506885	control
FB046	m	French Bulldog	PRJEB13468	SAMEA3928146	control
GW004	f	German Wirehaired Pointer	PRJEB13468	SAMEA3928144	control
WH083	m	Whippet	PRJEB16012	SAMEA4506886	control
BB011	m	White Shepherd	PRJEB16012	SAMEA4506887	control
AC108	f	Australian Cattle dog	PRJEB16012	SAMEA4504820	control
SG005	f	Sloughi	PRJEB13468	SAMEA3928143	control
SG008	m	Sloughi	PRJEB16012	SAMEA4506888	control
LB0013	m	Leonberger	PRJEB16012	SAMEA4848665	case
LB0139	m	Leonberger	PRJEB16012	SAMEA4848666	case
LB0203	m	Leonberger	PRJEB16012	SAMEA4848667	case
LB0268	m	Leonberger	PRJEB16012	SAMEA4848668	case
LB0304	m	Leonberger	PRJEB16012	SAMEA4848669	case
LB0305	m	Leonberger	PRJEB16012	SAMEA4848670	case
LB0339	m	Leonberger	PRJEB16012	SAMEA4848671	case
LB0418	f	Leonberger	PRJEB16012	SAMEA4848672	case
LB0482	m	Leonberger	PRJEB16012	SAMEA4848673	case
LB0683	m	Leonberger	PRJEB16012	SAMEA4848674	case
LB1848	f	Leonberger	PRJEB16012	SAMEA104656180	control
LB1961	m	Leonberger	PRJEB16012	SAMEA4848675	case
BD093	m	Bearded Collie	PRJEB16012	SAMEA4504832	control
SY018	m	Alaskan Husky	PRJEB9591	SAMEA3449657	control
IT221	m	Irish Terrier	PRJEB13468	SAMEA3928141	control
LB0197	m	Leonberger	PRJEB16012	SAMEA4848676	case
LE0051	m	Leonberger	PRJEB16012	SAMEA4848677	case
LE0237	m	Leonberger	PRJEB16012	SAMEA4848678	case
LE0269	m	Leonberger	PRJEB16012	SAMEA4848679	case
LE0512	m	Leonberger	PRJEB16012	SAMEA4848680	case
LE0738	m	Leonberger	PRJEB16012	SAMEA4848681	case
LE1294	m	Leonberger	PRJEB16012	SAMEA4848682	case
LE1301	m	Leonberger	PRJEB16012	SAMEA4848683	case
EU035	m	Eurasier	PRJEB16012	SAMEA4506889	control
LR753	m	Lagotto Romagnolo	PRJEB16012	SAMEA4504833	control
EL565	m	Elo	PRJEB16012	SAMEA4506890	control
6455RE	f	Greater Swiss Mountain Dog	PRJEB16012 / PRJEB30571	SAMEA104658568 / SAMEA5205217	control
6958RE	m	Border Collie	PRJEB30571	SAMEA5205222	control
LA1869	m	Labrador Retriever	PRJEB16012	SAMEA4504834	control
AC065	f	Australian Cattle dog	PRJEB13468	SAMEA3928139	control
12559RE	m	Cane corso	PRJEB30571	SAMEA5205212	control
PL116	f	Poodle	PRJEB16012 / PRJEB30571	SAMEA4506891 / SAMEA5205225	control
ZS14_2	m	Pomeranian	PRJEB16012	SAMEA4506892	control
MI016	f	Mixed Breed	PRJEB16012	SAMEA4506893	control
LJP027A2	m	Swedish Vallhund	PRJNA394814	SRR5834681	control
LJP030A2	m	Swedish Vallhund	PRJNA394814	SRR5834680	control
12675RE	m	Border Collie	PRJEB30571	SAMEA5205221	control
NW062	f	Norwich Terrier	PRJEB16012	SAMEA104091550	control
NW152	f	Norwich Terrier	PRJEB16012	SAMEA104091551	control
NW206	f	Norwich Terrier	PRJEB16012	SAMEA104091552	control
NW255	f	Norwich Terrier	PRJEB16012	SAMEA104091553	control
FB065	m	French Bulldog	PRJEB16012	SAMEA4504835	control
HW1706	f	Hovawart	PRJEB16012	SAMEA4506894	control
KEP033K1	f	Central Asian Shepherd dog	PRJNA380744	SRR5381785	control
DAL162K1	f	Dalmatian dog	PRJNA360671	SRR5161902	control
WW364	f	West Highland White Terrier	PRJEB16012	SAMEA4504836	control
DS043	f	German Shepherd	PRJEB16012	SAMEA4506895	control
TA001	m	Airedale Terrier	PRJEB16012	SAMEA4506896	control
BT007	m	Miniature Bull terrier	PRJEB16012	SAMEA4506897	control
SH008	f	Greater Swiss Mountain Dog	PRJEB16012	SAMEA4504837	control
MA152	m	Malinois	PRJEB16012	SAMEA4506898	control
2M2	m	Beagle	PRJEB16012	SAMEA5204132	control
3M2	m	Beagle	PRJEB16012	SAMEA5204133	control
6F4	f	Beagle	PRJEB16012	SAMEA5204134	control
7F1	f	Beagle	PRJEB16012	SAMEA5204135	control
RR098	f	Rhodesian Ridgeback	PRJEB16012	SAMEA104091554	control
GR0855	f	Golden Retriever	PRJEB16012	SAMEA4504838	control
GR0859	m	Golden Retriever	PRJEB16012	SAMEA4506899	control
GR0860	m	Golden Retriever	PRJEB16012	SAMEA4509487	control
DS041	m	Mixed breed	PRJEB14110	SAMEA3994037	control
DS042	m	Mixed breed	PRJEB14110	SAMEA3994038	control
CP003	m	Cocker Spaniel	PRJEB16012	SAMEA4506900	control
BD098	m	Bearded Collie	PRJEB16012	SAMEA4504839	control
WW174	f	West Highland White Terrier	PRJEB16012	SAMEA4506901	control
RR320	f	Rhodesian Ridgeback	PRJNA357866	SRR5117439	control
CE073	f	Cairn Terrier	PRJEB16012	SAMEA104091555	control
CR039	f	Curly Coated Retriever	PRJEB16012	SAMEA104091556	control
AR001	m	Australian Terrier	PRJEB16012	SAMEA4504840	control
BH003	f	Basset Hound	PRJEB16012	SAMEA4509488	control
OS001	f	Old English Sheepdog	PRJEB16012	SAMEA4504841	control
WE006	m	Weimaraner	PRJEB16012	SAMEA4506902	control
LB3506	m	Leonberger	PRJEB16012	SAMEA4848684	case
LB3601	m	Leonberger	PRJEB16012	SAMEA4848685	case
LB3659	m	Leonberger	PRJEB16012	SAMEA4848686	case
LB3906	m	Leonberger	PRJEB16012	SAMEA4848688	case
LB4183	f	Leonberger	PRJEB16012	SAMEA4848689	case
WW361	f	West Highland White Terrier	PRJEB16012	SAMEA4504842	control
WW362	m	West Highland White Terrier	PRJEB16012	SAMEA4509489	control
WW363	m	West Highland White Terrier	PRJEB16012	SAMEA4504843	control
ZZ16_MS06	f	Miniature Schnauzer	PRJEB16012	SAMEA3444493	control
ZZ17_MS07	f	Miniature Schnauzer	PRJEB16012	SAMEA1066474	control
ZZ18_MS08	f	Miniature Schnauzer	PRJEB16012	SAMEA1066475	control
ZZ19_MS09	f	Miniature Schnauzer	PRJEB16012	SAMEA1066476	control
LR1030	m	Lagotto Romagnolo	PRJEB16012	SAMEA4509490	control
BT012	f	Bull Terrier	PRJEB16012	SAMEA104125116	control
LR390	m	Lagotto Romagnolo	PRJEB13468	SAMEA3928142	control
DO159	f	Doberman Pinscher	PRJEB16012	SAMEA4509491	control
DO263	m	Doberman Pinscher	PRJEB16012	SAMEA4509492	control
HT001	f	Heideterrier	PRJEB16012	SAMEA103135918	control
AD009	m	Alpine Dachsbracke	PRJEB14840	SAMEA4346711	control
GR0892	m	Golden Retriever	PRJEB16012	SAMEA104016307	control
MA0163	f	Malinois	PRJEB16012	SAMEA104032048	control
CH019	m	Chihuahua	PRJEB13139	SAMEA3905753	control
DD116	m	Great Dane	PRJEB16012	SAMEA104091557	control
SH010	m	Greater Swiss Mountain Dog	PRJEB16012 / PRJEB30571	SAMEA104658569 / SAMEA5205218	control
SH011	f	Greater Swiss Mountain Dog	PRJEB16012 / PRJEB30571	SAMEA104658570 / SAMEA5205219	control
JR0034	m	Jack Russell Terrier	PRJEB16012	SAMEA104125119	control
BC0480	f	Border Collie	PRJEB16012	SAMEA104091558	control
SY046	m	Siberian Husky	PRJEB16012	SAMEA104091559	control
WO001_895	m	wolf	PRJEB16012	SAMEA104091563	control
WO002_732	m	wolf	PRJEB16012	SAMEA104091564	control
WO003_636	m	wolf	PRJEB16012	SAMEA104091565	control
AC023	m	Australian Cattle Dog	PRJEB16012	SAMEA104091560	control
GP3	m	Great Pyrenees	PRJEB16012	SAMEA4848700	control
NF187000	m	Newfoundland	PRJEB16012	SAMEA4848701	control
STB24	m	Saint Bernard	PRJEB16012	SAMEA4848702	case
STB27	m	Saint Bernard	PRJEB16012	SAMEA4848703	case
WW558	f	West Highland White Terrier	PRJEB16012	SAMEA104091561	control
BG064	m	Bavarian Hound	PRJEB16012	SAMEA104091562	control
BC547	f	Border Collie	PRJEB30571	SAMEA5205229	control
BC548	m	Border Collie	PRJEB30571	SAMEA5205228	control
BC549	m	Border Collie	PRJEB30571	SAMEA5205227	control
LA2382	f	Mixed Breed	PRJEB16012	SAMEA104125075	control
CW011	f	Chow Chow	PRJEB16012	SAMEA104091566	control
DH0117	m	Dachshund	PRJEB16012	SAMEA104091567	control
CK023	f	Cavalier King Charles Spaniel	PRJEB16012	SAMEA104091569	control
CK006	f	Cavalier King Charles Spaniel	PRJEB16012	SAMEA104091570	control
BC604__BC_24093	f	Border Collie	PRJEB12337	ERR1210832	control
PG002__BGVP_17289	m	Petit Basset Griffon Vendeen	PRJEB11835	SAMEA3723573	control
SV_25951	m	Swedish Vallhund	PRJEB21485	ERR2834335	control
V_23005	f	Vizsla	PRJEB12340	ERR1210830	control
WW635__West04	m	West Highland White Terrier	PRJEB16012	SAMEA5059501	control
WW637__West06		West Highland White Terrier	PRJEB16012	SAMEA5059502	control
WW639__West10		West Highland White Terrier	PRJEB16012	SAMEA5059503	control
WW640__West13	m	West Highland White Terrier	PRJEB16012	SAMEA5059504	control
WW641__West16	m	West Highland White Terrier	PRJEB16012	SAMEA5059505	control
WW642__West19		West Highland White Terrier	PRJEB16012	SAMEA5059506	control
WW643__West24	m	West Highland White Terrier	PRJEB16012	SAMEA5059507	control
WW644__West25	m	West Highland White Terrier	PRJEB16012	SAMEA5059508	control
WW645__West26		West Highland White Terrier	PRJEB16012	SAMEA5059509	control
WW646__West30	f	West Highland White Terrier	PRJEB16012	SAMEA5059510	control
WW647__Zombie	m	Dutch Shepherd	PRJEB16012	SAMEA5059511	control
PL150__D00105	m	Poodle	PRJNA503969	SAMN10386546	control
PL152__D00270	m	Poodle	PRJNA503969	SAMN10386547	control
PL153__D00271	m	Poodle	PRJNA503969	SAMN10386548	control
PL154__D00285	m	Poodle	PRJNA503969	SAMN10386549	control
PL156__D00353	m	Poodle	PRJNA503969	SAMN10386550	control
PL157__D00354	m	Poodle	PRJNA503969	SAMN10386551	control
PL158__D00373	m	Poodle	PRJNA503969	SAMN10386552	control
PL159__D00382	f	Poodle	PRJNA503969	SAMN10386553	control
PL160__D00392	f	Poodle	PRJNA503969	SAMN10386554	control
PL161__D00397	f	Poodle	PRJNA503969	SAMN10386555	control
PL162__D00477	f	Poodle	PRJNA503969	SAMN10386556	control
PL163__D00530	m	Poodle	PRJNA503969	SAMN10386557	control
PL164__D00817	m	Poodle	PRJNA503969	SAMN10386558	control
PL165__D00868	m	Poodle	PRJNA503969	SAMN10386559	control
AM007	m	Alaskan Malamute	PRJEB16012	SAMEA104091571	control
BU002	m	Bullmastiff	PRJEB16012	SAMEA103949042	control
IT0390	f	Irish Terrier	PRJEB16012	SAMEA104283467	control
GR1078	f	Mixed Breed	PRJEB16012	SAMEA104091572	control
LA2443	m	Labrador Retriever	PRJEB16012	SAMEA104091568	control
SS004	f	Shetland Sheepdog	PRJEB16012	SAMEA104091573	control
MA142	m	Malinois	PRJEB16012	SAMEA104125121	control
PW05__PWD01	m	Portuguese Water Dog	PRJEB16012	SAMEA6245499	control
PW06__PWD02	f	Portuguese Water Dog	PRJEB16012	SAMEA6245500	control
PW07__PWD21	m	Portuguese Water Dog	PRJEB16012	SAMEA6245501	control
DS051	f	German Shepherd	PRJEB16012	SAMEA72802168	control
DS053	m	German Shepherd	PRJEB16012	SAMEA72802918	control
MA324	m	Malinois	PRJEB16012	SAMEA104125122	control
JT007	m	German Hunting Terrier	PRJEB16012	SAMEA104125120	control
GY432	f	Greyhound	PRJEB16012	SAMEA104125118	control
GS104	f	Spitz	PRJEB16012	SAMEA104105252	control
BC485	m	Border Collie	PRJEB16012	SAMEA104125112	control
BC597	m	Border Collie	PRJEB16012	SAMEA104125115	control
BC555	m	Border Collie	PRJEB16012	SAMEA104125114	control
BC518	f	Border Collie	PRJEB16012	SAMEA104125113	control
DH126	f	Dachshund	PRJEB16012	SAMEA104125117	control
BJ001	m	Basenji	PRJEB16012	SAMEA104283473	control
BJ002	m	Basenji	PRJEB16012	SAMEA104283472	control
BJ003	m	Basenji	PRJEB16012	SAMEA104283471	control
BJ004	f	Basenji	PRJEB16012	SAMEA104283470	control
BJ005	f	Basenji	PRJEB16012	SAMEA104283469	control
BJ006	f	Basenji	PRJEB16012	SAMEA104283468	control
LB0147	m	Leonberger	PRJEB16012	SAMEA4848690	case
LB0507	m	Leonberger	PRJEB16012	SAMEA4848691	case
LB0554	m	Leonberger	PRJEB16012	SAMEA4848692	case
LB0656	m	Leonberger	PRJEB16012	SAMEA4848693	control
LB3521	m	Leonberger	PRJEB16012	SAMEA4848694	case
LB4693	m	Leonberger	PRJEB16012	SAMEA4848695	case
LE0896	m	Leonberger	PRJEB16012	SAMEA4848696	case
LE1302	f	Leonberger	PRJEB16012	SAMEA4848697	case
LE1355	m	Leonberger	PRJEB16012	SAMEA4848698	case
LE2450	f	Leonberger	PRJEB16012	SAMEA104656181	control
SH012	f	Greater Swiss Mountain Dog	PRJEB16012 / PRJEB30571	SAMEA104656182 / SAMEA5205220	control
SH013	m	Greater Swiss Mountain Dog	PRJEB16012 / PRJEB30571	SAMEA104656183 / SAMEA5205226	control
BX002	m	Dogue de Bordeaux	PRJEB30571	SAMEA5205223	control
BX003	f	Dogue de Bordeaux	PRJEB30571	SAMEA5205224	control
CI001	m	Cane corso	PRJEB30571	SAMEA5205213	control
CI002	m	Cane corso	PRJEB30571	SAMEA5205214	control
CI003	m	Cane corso	PRJEB30571	SAMEA5205215	control
CI004	f	Cane corso	PRJEB30571	SAMEA5205216	control
WE008	m	Weimaraner	PRJEB16012	SAMEA104283466	control
LA2439__PER00177	f	Labrador Retriever	PRJEB16012	SAMEA5209183	control
PL148__PER_BAN00024	f	Miniature Poodle	PRJEB16012	SAMEA5209193	control
ROS.gDNA.SID00115	m	Pug	PRJEB17926	SAMEA104389202	control
ROS.gDNA.SID00400	m	Whippet	PRJEB17926	SAMEA104389243	control
ROS.gDNA.SID00434	m	Bichon Frisé	PRJEB17926	SAMEA104388844	control
ROS.gDNA.SID00436	f	Pug	PRJEB17926	SAMEA104389203	control
ROS.gDNA.SID00437	m	Pug	PRJEB17926	SAMEA104389204	control
ROS.gDNA.SID00439	f	Pug	PRJEB17926	SAMEA104389205	control
ROS.gDNA.SID00464	f	Bichon Frisé	PRJEB17926	SAMEA104388845	control
ROS.gDNA.SID00488	f	Pug	PRJEB17926	SAMEA104389206	control
ROS.gDNA.SID00539	f	Bichon Frisé	PRJEB17926	SAMEA104388846	control
ROS.gDNA.SID00860	m	Saluki	PRJEB17926	SAMEA104389241	control
ROS.gDNA.SID01138	f	Kerry Blue Terrier	PRJEB17926	SAMEA104389201	control
ROS.gDNA.SID01166	m	Pug	PRJEB17926	SAMEA104389207	control
ROS.gDNA.SID01169	m	Pug	PRJEB17926	SAMEA104389208	control
ROS.gDNA.SID01170	m	Pug	PRJEB17926	SAMEA104389209	control
ROS.gDNA.SID01171	m	Pug	PRJEB17926	SAMEA104389210	control
ROS.gDNA.SID01221	f	Pug	PRJEB17926	SAMEA104389211	control
ROS.gDNA.SID01232	m	Bull Terrier	PRJEB17926	SAMEA104388849	control
ROS.gDNA.SID01237	f	Pug	PRJEB17926	SAMEA104389212	control
ROS.gDNA.SID01578	f	Shih Tzu	PRJEB17926	SAMEA104389242	control
ROS.gDNA.SID01682	f	Pug	PRJEB17926	SAMEA104389213	control
ROS.gDNA.SID01737	m	Dogue de Bordeaux	PRJEB17926	SAMEA104388851	control
ROS.gDNA.SID01899	m	Japanese Chin	PRJEB17926	SAMEA104388850	control
ROS.gDNA.SID01940	f	Airedale Terrier	PRJEB17926	SAMEA104388843	control
ROS.gDNA.SID02492	m	Pug	PRJEB17926	SAMEA104389237	control
ROS.gDNA.SID02765	m	Pug	PRJEB17926	SAMEA104389238	control
ROS.gDNA.SID02770	m	Pug	PRJEB17926	SAMEA104389239	control
ROS.gDNA.SID02832	f	Pug	PRJEB17926	SAMEA104389240	control
ROS.gDNA.SID02920	m	Bichon Frisé	PRJEB17926	SAMEA104388847	control
ROS.gDNA.SID03009	m	American Bulldog	PRJEB17926	SAMEA104388842	control
ROS.gDNA.SID03103	m	Brussels Griffon	PRJEB17926	SAMEA104388848	control
SZ004__PER00751	m	Shih Tzu	PRJNA448733	SRR7120214	control
YT024__PER_BAN00032	f	Yorkshire Terrier	PRJNA448733	SRR7120237	control
YT025__PER_BAN00040	m	Yorkshire Terrier	PRJNA448733	SRR7120238	control
YT027__PER_BAN00079	m	Yorkshire Terrier	PRJNA448733	SRR7120239	control
YT028__PER_BAN00119	m	Yorkshire Terrier	PRJEB16012	SAMEA5209196	control
YT030__PER_BAN00133	m	Yorkshire Terrier	PRJNA448733	SRR7120241	control
YT031__PER_BAN00136	m	Yorkshire Terrier	PRJNA448733	SRR7120242	control
YT032__PER_BAN00140	m	Yorkshire Terrier	PRJEB16012	SAMEA5209197	control
YT033__PER_BAN00142	m	Yorkshire Terrier	PRJEB16012	SAMEA5209198	control
YT036__PER_BAN00183	m	Yorkshire Terrier	PRJNA448733	SRR7120244	control
YT040__PER_BAN00283	m	Yorkshire Terrier	PRJNA448733	SRR7120246	control
YT041__PER_BAN00289	m	Yorkshire Terrier	PRJNA448733	SRR7120247	control
YT044__PER_BAN00368	m	Yorkshire Terrier	PRJNA448733	SRR7120248	control
YT046__PER_BAN00380	f	Yorkshire Terrier	PRJNA448733	SRR7120249	control
YT048__PER_BAN00437	m	Yorkshire Terrier	PRJNA448733	SRR7120250	control
YT049__PER_BAN00449	m	Yorkshire Terrier	PRJNA448733	SRR7120251	control
YT050__PER_BAN00461	m	Yorkshire Terrier	PRJNA448733	SRR7120252	control
YT052__PER00016	m	Yorkshire Terrier	PRJNA448733	SRR7120253	control
YT053__PER00018	m	Yorkshire Terrier	PRJNA448733	SRR7120254	control
YT055__PER00061	m	Yorkshire Terrier	PRJNA448733	SRR7120256	control
YT056__PER00064	m	Yorkshire Terrier	PRJNA448733	SRR7120257	control
YT058__PER00107	m	Yorkshire Terrier	PRJNA448733	SRR7120259	control
YT059__PER00138	m	Yorkshire Terrier	PRJNA448733	SRR7120260	control
YT062__PER00144	m	Yorkshire Terrier	PRJNA448733	SRR7120262	control
YT065__PER00204	m	Yorkshire Terrier	PRJNA448733	SRR7120264	control
YT066__PER00226	m	Yorkshire Terrier	PRJNA448733	SRR7120265	control
YT067__PER00259	m	Yorkshire Terrier	PRJNA448733	SRR7120266	control
YT068__PER00274	m	Yorkshire Terrier	PRJNA448733	SRR7120267	control
YT070__PER00314	m	Yorkshire Terrier	PRJNA448733	SRR7120269	control
YT073__PER00327	m	Yorkshire Terrier	PRJNA448733	SRR7120272	control
YT074__PER00344	m	Yorkshire Terrier	PRJNA448733	SRR7120273	control
YT076__PER00361	m	Yorkshire Terrier	PRJNA448733	SRR7120274	control
YT077__PER00393	m	Yorkshire Terrier	PRJNA448733	SRR7120275	control
YT078__PER00394	m	Yorkshire Terrier	PRJNA448733	SRR7120276	control
YT079__PER00408	m	Yorkshire Terrier	PRJNA448733	SRR7120277	control
YT080__PER00409	m	Yorkshire Terrier	PRJNA448733	SRR7120278	control
YT081__PER00419	m	Yorkshire Terrier	PRJEB16012	SAMEA5209199	control
YT082__PER00425	m	Yorkshire Terrier	PRJNA448733	SRR7120279	control
YT085__PER00449	m	Yorkshire Terrier	PRJEB16012	SAMEA5209200	control
YT087__PER00462	m	Yorkshire Terrier	PRJNA448733	SRR7120283	control
YT088__PER00465	m	Yorkshire Terrier	PRJNA448733	SRR7120284	control
YT089__PER00481	m	Yorkshire Terrier	PRJNA448733	SRR7120285	control
YT090__PER00484	m	Yorkshire Terrier	PRJNA448733	SRR7120286	control
YT091__PER00550	m	Yorkshire Terrier	PRJNA448733	SRR7120287	control
YT092__PER00594	m	Yorkshire Terrier	PRJNA448733	SRR7120288	control
YT094__PER00605	m	Yorkshire Terrier	PRJNA448733	SRR7120290	control
YT095__PER00606	m	Yorkshire Terrier	PRJNA448733	SRR7120291	control
YT096__PER00607	m	Yorkshire Terrier	PRJNA448733	SRR7120292	control
YT097__PER00622	m	Yorkshire Terrier	PRJNA448733	SRR7120293	control
YT098__PER00626	m	Yorkshire Terrier	PRJNA448733	SRR7120294	control
YT101__PER00642	m	Yorkshire Terrier	PRJNA448733	SRR7120296	control
YT102__PER00646	m	Yorkshire Terrier	PRJNA448733	SRR7120297	control
YT103__PER00650	m	Yorkshire Terrier	PRJNA448733	SRR7120298	control
YT104__PER00658	m	Yorkshire Terrier	PRJNA448733	SRR7120299	control
YT105__PER00738	m	Yorkshire Terrier	PRJNA448733	SRR7120300	control
YT106__PER00739	f	Yorkshire Terrier	PRJNA448733	SRR7120301	control
YT108__PER00750	f	Yorkshire Terrier	PRJNA448733	SRR7120303	control
YT109__PER00758	m	Yorkshire Terrier	PRJNA448733	SRR7120304	control
YT110__PER00777	m	Yorkshire Terrier	PRJNA448733	SRR7120305	control
YT111__PER00806	m	Yorkshire Terrier	PRJNA448733	SRR7120306	control
YT112__PER00816	m	Yorkshire Terrier	PRJNA448733	SRR7120307	control
ZZ023__MS04593	m	Pomeranian	PRJEB16012	SAMEA5209202	control
DS064	m	German Shepherd	PRJEB16012	SAMEA104283465	control
AC046	m	Australian Cattle Dog	PRJEB16012	SAMEA104283464	control
JT011	m	German Hunting Terrier	PRJEB16012	SAMEA104283460	control
AU178	f	Australian Shepherd	PRJEB16012	SAMEA104283461	control
LR538	f	Lagotto Romagnolo	PRJEB16012	SAMEA104283462	control
LR654	m	Lagotto Romagnolo	PRJEB16012	SAMEA104283463	control
NF492	m	Newfoundland	PRJEB16012	SAMEA104500411	control
SM010	f	Standard Schnauzer	PRJEB16012	SAMEA104500412	control
AC364	m	Australian Cattle Dog	PRJEB16012	SAMEA104500413	control
SRS713815	m	Chinese Crested dog	PRJNA261736	SAMN03075611	control
SRS732550	f	Pembroke Welsh Corgi	PRJNA263947	SAMN03145703	control
SRS732551	f	Pembroke Welsh Corgi	PRJNA263947	SAMN03145704	control
SRS833812	f	Black Russian Terrier	PRJNA263947	SAMN03323668	control
SRS932164	m	Kerry Blue Terrier	PRJNA263947	SAMN03580387	control
SRS932163		Portuguese Podengo	PRJNA263947	SAMN03580388	control
SRS932162	m	Border Collie	PRJNA263947	SAMN03580389	control
SRS932161	m	Airedale Terrier	PRJNA263947	SAMN03580390	control
SRS932160	m	English Springer Spaniel	PRJNA263947	SAMN03580391	control
SRS932159	m	German Shepherd	PRJNA263947	SAMN03580392	control
SRS932158	m	Basenji	PRJNA263947	SAMN03580393	control
SRS932157	m	Scottish Terrier	PRJNA263947	SAMN03580394	control
SRS932153	m	West Highland White Terrier	PRJNA263947	SAMN03580398	control
SRS932152	m	Labrador Retriever	PRJNA263947	SAMN03580399	control
SRS932151	m	Jack Russell Terrier	PRJNA263947	SAMN03580400	control
SRS932150	m	Scottish Deerhound	PRJNA263947	SAMN03580401	control
SRS932149	m	Golden Retriever	PRJNA263947	SAMN03580402	control
SRS932148	m	Tibetan Terrier	PRJNA263947	SAMN03580403	control
SRS932147	m	Jack Russell Terrier	PRJNA263947	SAMN03580404	control
SRS932146	m	Berger Picard	PRJNA263947	SAMN03580405	control
SRS932145	f	Tibetan Terrier	PRJNA263947	SAMN03580406	control
SRS932144	m	Border Terrier	PRJNA263947	SAMN03580407	control
SRS932143	m	Standard Poodle	PRJNA263947	SAMN03580408	control
SRS932138	m	Shetland Sheepdog	PRJNA263947	SAMN03580413	control
SRS661486	m	wolf	PRJNA255370	SAMN02921310	control
SRS661488	m	wolf	PRJNA255370	SAMN02921312	control
SRS661492	m	wolf	PRJNA255370	SAMN02921316	control
SRS661495	m	wolf	PRJNA255370	SAMN02921319	control
SRS661496	m	wolf	PRJNA255370	SAMN02921320	control
MI020	f	Mixed breed	PRJEB16012	SAMEA4867919	control
MB003	f	Miniature Bull terrier	PRJEB16012	SAMEA4867920	control
SS096	f	Shetland Sheepdog	PRJEB16012	SAMEA4867921	control
BC621	m	Border Collie	PRJEB16012	SAMEA4867922	control
MI025	m	mixed breed	PRJEB16012	SAMEA4867923	control
GR1161	m	Golden Retriever	PRJEB16012	SAMEA4867924	control
BH005_SEA04046	f	Basset Hound	PRJEB16012	SAMEA5209170	control
BI005_HCS01268	m	Brussels Griffon	PRJEB16012	SAMEA5209171	control
BI006_HCS01271	f	Brussels Griffon	PRJEB16012	SAMEA5209172	control
CH022_LCR05127	f	Chihuahua	PRJEB16012	SAMEA5209173	control
CH023_LCR05128	m	Chihuahua	PRJEB16012	SAMEA5209174	control
CP010_SEA04160	f	English Cocker Spaniel	PRJEB16012	SAMEA5209204	control
DH136_SEA04054	m	Dachshund	PRJEB16012	SAMEA5209175	control
DH137_SEA04056	f	Dachshund	PRJEB16012	SAMEA5209176	control
HA008_SEA02120	f	Havanese	PRJEB16012	SAMEA5209177	control
HA009_SEA02121	m	Havanese	PRJEB16012	SAMEA5209178	control
HA010_GER00024	m	Havanese	PRJEB16012	SAMEA5209179	control
JR043_SEA02220	m	Jack Russell Terrier	PRJEB16012	SAMEA5209180	control
JR044_SEA02225	f	Jack Russell Terrier	PRJEB16012	SAMEA5209181	control
LA2438	m	Labrador Retriever	PRJEB16012	SAMEA5209182	control
MP011_CAN00015	f	Pug	PRJEB16012	SAMEA5209184	control
MP012_CAN00016	m	Pug	PRJEB16012	SAMEA5209185	control
MP013_CAN00017	f	Pug	PRJEB16012	SAMEA5209186	control
PA073_AMY00153	m	Papillon	PRJEB16012	SAMEA5209187	control
PA074_AMY00157	f	Papillon	PRJEB16012	SAMEA5209188	control
PA075_AMY00158	m	Papillon	PRJEB16012	SAMEA5209189	control
PG003_GENEBANK0060	m	Petit Basset Griffon Vendeen	PRJEB16012	SAMEA5209190	control
PG004_GENEBANK00143	f	Petit Basset Griffon Vendeen	PRJEB16012	SAMEA5209191	control
PG005_GENEBANK00199	f	Petit Basset Griffon Vendeen	PRJEB16012	SAMEA5209192	control
SZ005_SEA05009	m	Shih Tzu	PRJEB16012	SAMEA5209194	control
SZ006_SEA05080	m	Shih Tzu	PRJEB16012	SAMEA5209195	control
ZS554_SEA05298	m	Pomeranian	PRJEB16012	SAMEA5209201	control
ZS555_PLM00063	m	Pomeranian	PRJEB16012	SAMEA5209203	control
ZZ024_MS13	m	Miniature Schnauzer	PRJEB16012	SAMEA5059514	control
ZZ025_MS25	m	Miniature Schnauzer	PRJEB16012	SAMEA5059515	control
ZZ026_MS80	m	Miniature Schnauzer	PRJEB16012	SAMEA5059516	control
ZZ028_MS171	m	Miniature Schnauzer	PRJEB16012	SAMEA5059517	control
ZZ029_MS190	f	Miniature Schnauzer	PRJEB16012	SAMEA5059518	control
ZZ030_MS241	m	Miniature Schnauzer	PRJEB16012	SAMEA5059519	control
ZZ031_MS249	m	Miniature Schnauzer	PRJEB16012	SAMEA5059520	control
ZZ032_MS251	m	Miniature Schnauzer	PRJEB16012	SAMEA5059521	control
ZZ034_MS260	f	Miniature Schnauzer	PRJEB16012	SAMEA5059522	control
ZZ035_MS279	f	Miniature Schnauzer	PRJEB16012	SAMEA5059523	control
JR045	m	Jack Russell Terrier	PRJEB16012	SAMEA4867925	control
MA437	m	Malinois	PRJEB16012	SAMEA4848704	control
CL013	m	Collie	PRJEB16012	SAMEA4867926	control
HW1872	f	Hovawart	PRJEB16012	SAMEA4848705	control
HW1979	f	Hovawart	PRJEB16012	SAMEA4867928	control
WW665	m	West Highland White Terrier	PRJEB16012	SAMEA4848706	control
AS008	m	American Staffordshire Terrier	PRJEB16012	SAMEA4867927	control
AM019	f	Alaskan Malamute	PRJEB16012	SAMEA4848707	control
LR1149	f	Lagotto Romagnolo	PRJEB16012	SAMEA4867929	control
EB003	m	English Bulldog	PRJEB16012	SAMEA4848708	control
CR023	m	Curly Coated Retriever	PRJEB16012	SAMEA4867930	control
CR040	m	Curly Coated Retriever	PRJEB16012	SAMEA4848709	control
CR018	f	Curly Coated Retriever	PRJEB16012	SAMEA4867931	control
CR101	f	Curly Coated Retriever	PRJEB16012	SAMEA4848710	control
GY415	f	Greyhound	PRJEB16012	SAMEA4867932	control
GY393	m	Greyhound	PRJEB16012	SAMEA4848711	control
GY391	f	Greyhound	PRJEB16012	SAMEA4867933	control
GY416	f	Greyhound	PRJEB16012	SAMEA4848712	control
AU184	f	Australian Shepherd	PRJEB16012	SAMEA4867934	control
AD034	m	Alpine Dachsbracke	PRJEB16012	SAMEA4848713	control
LB5751	f	Leonberger	PRJEB16012	SAMEA4848699	control
CH027	f	Chihuahua	PRJEB16012	SAMEA4848714	control
LR416	f	Lagotto Romagnolo	PRJEB16012	SAMEA4867935	control
LB5378	m	Leonberger	PRJEB16012	SAMEA4873254	case
BS2168		Bernese Mountain Dog	PRJEB16012	SAMEA6249477	control
CI005	m	Cane Corso	PRJEB16012	SAMEA6249478	control
DS077	f	German Shepherd	PRJEB16012	SAMEA5657392	control
WH118	f	Whippet	PRJEB16012	SAMEA5657394	control
WH122	f	Whippet	PRJEB16012	SAMEA5657395	control
AC0258	f	Australian Cattle Dog	PRJEB16012	SAMEA5657396	control
SRR2094385	m	Beagle	PRJNA288568	SRR2094385	control
SRR2094386	m	Beagle	PRJNA288568	SRR2094386	control
SRR2094387	m	Border Collie	PRJNA288568	SRR2094387	control
SRR2094388	m	Border Collie	PRJNA288568	SRR2094388	control
SRR2094389		Border Collie	PRJNA288568	SRR2094389	control
SRR2094390		Brittany Spaniel	PRJNA288568	SRR2094390	control
SRR2094392	m	Chow Chow	PRJNA288568	SRR2094392	control
SRR2094393	m	Clumber Spaniel	PRJNA288568	SRR2094393	control
SRR2094396	m	English Mastiff	PRJNA288568	SRR2094396	control
SRR2094398	f	English Pointer	PRJNA288568	SRR2094398	control
SRR2094399	m	Greyhound	PRJNA288568	SRR2094399	control
SRR2094400	m	Irish Wolfhound	PRJNA288568	SRR2094400	control
SRR2094401	m	Italian Greyhound	PRJNA288568	SRR2094401	control
SRR2094404		Pug	PRJNA288568	SRR2094404	control
SRR2094406		Pug	PRJNA288568	SRR2094406	control
SRR2094407	m	Rhodesian Ridgeback	PRJNA288568	SRR2094407	control
SRR2094408	m	Saluki	PRJNA288568	SRR2094408	control
SRR2094409	m	Scottish Terrier	PRJNA288568	SRR2094409	control
SRR2095316	f	English Cocker Spaniel	PRJNA288568	SRR2095316	control
SRR2095317	m	Cavalier King Charles Spaniel	PRJNA288568	SRR2095317	control
SRR2095318	f	Doberman Pinscher	PRJNA288568	SRR2095318	control
SRR2095320	m	Golden Retriever	PRJNA288568	SRR2095320	control
SRR2095321	m	Great Pyrenees	PRJNA288568	SRR2095321	control
SRR2095322	m	Italian Greyhound	PRJNA288568	SRR2095322	control
SRR2095323	f	Labrador Retriever	PRJNA288568	SRR2095323	control
SRR2095324		Portuguese Pointer	PRJNA288568	SRR2095324	control
SRR2095325	m	Poodle	PRJNA288568	SRR2095325	control
SRR2095330	m	West Highland White Terrier	PRJNA288568	SRR2095330	control
SRR2095362		wolf	PRJNA288568	SRR2095362	control
SRR2095368	m	Belgian Sheepdog	PRJNA288568	SRR2095368	control
SRR2095457	m	Belgian Sheepdog	PRJNA288568	SRR2095457	control
SRR2095463	m	Bernese Mountain Dog	PRJNA288568	SRR2095463	control
SRR2095469	m	Bloodhound	PRJNA288568	SRR2095469	control
SRR2095477	m	Bulldog	PRJNA288568	SRR2095477	control
SRR2095478	m	Chihuahua	PRJNA288568	SRR2095478	control
SRR2095479	m	English Cocker Spaniel	PRJNA288568	SRR2095479	control
SRR2095480	m	Flat Coated Retriever	PRJNA288568	SRR2095480	control
SRR2095487	m	Flat Coated Retriever	PRJNA288568	SRR2095487	control
SRR2095497	f	Great Dane	PRJNA288568	SRR2095497	control
SRR2095500	m	Pekingese	PRJNA288568	SRR2095500	control
SRR2095501	m	Rottweiler	PRJNA288568	SRR2095501	control
SRR2095502	m	Saint Bernard	PRJNA288568	SRR2095502	control
SRR2095503	m	Saluki	PRJNA288568	SRR2095503	control
SRR2095504	m	Shetland Sheepdog	PRJNA288568	SRR2095504	control
SRR2095539	m	Siberian Husky	PRJNA288568	SRR2095539	control
SRR2095540	m	Poodle	PRJNA288568	SRR2095540	control
SRR2827577	m	Chinese Indigenous Dog	PRJNA266585	SRR2827577	control
SRR2827578	m	Chinese Indigenous Dog	PRJNA266585	SRR2827578	control
SRR2827579	m	Chinese Indigenous Dog	PRJNA266585	SRR2827579	control
SRR2827580	m	Chinese Indigenous Dog	PRJNA266585	SRR2827580	control
SRR2827581	m	Chinese Indigenous Dog	PRJNA266585	SRR2827581	control
SRR2827582	m	Chinese Indigenous Dog	PRJNA266585	SRR2827582	control
SRR2827583	m	Chinese Indigenous Dog	PRJNA266585	SRR2827583	control
SRR2827584	m	Chinese Indigenous Dog	PRJNA266585	SRR2827584	control
SRR2827585	m	Chinese Indigenous Dog	PRJNA266585	SRR2827585	control
SRR2827586	m	Chinese Indigenous Dog	PRJNA266585	SRR2827586	control
SRR2827587	m	Chinese Indigenous Dog	PRJNA266585	SRR2827587	control
SRR2827588	m	Chinese Indigenous Dog	PRJNA266585	SRR2827588	control
SRR2827589	m	Chinese Indigenous Dog	PRJNA266585	SRR2827589	control
SRR2827590		Chinese Indigenous Dog	PRJNA266585	SRR2827590	control
SRR2827591	f	Nigerian Indigenous Dog	PRJNA266585	SRR2827591	control
SRR2827592	f	Nigerian Indigenous Dog	PRJNA266585	SRR2827592	control
SRR2827593	m	Nigerian Indigenous Dog	PRJNA266585	SRR2827593	control
SRR2827594	f	Nigerian Indigenous Dog	PRJNA266585	SRR2827594	control
SRR2827595	m	Vietnamese Indigenous Dog	PRJNA266585	SRR2827595	control
SRR2827596	f	Vietnamese Indigenous Dog	PRJNA266585	SRR2827596	control
SRR2827597	f	Vietnamese Indigenous Dog	PRJNA266585	SRR2827597	control
SRR2827598	m	Vietnamese Indigenous Dog	PRJNA266585	SRR2827598	control
SRR2827599	m	Vietnamese Indigenous Dog	PRJNA266585	SRR2827599	control
SRR2827604	m	Jamthund	PRJNA266585	SRR2827604	control
SRR2827605	m	Jamthund	PRJNA266585	SRR2827605	control
SRR2827606		Chinese Indigenous Dog	PRJNA266585	SRR2827606	control
SRR2827607	m	Chinese Indigenous Dog	PRJNA266585	SRR2827607	control
SRR4011154	f	Shetland Sheepdog	PRJNA338147	SRR4011154	control
SRR4011155	m	German Shepherd	PRJNA338147	SRR4011155	control
SRR5190659	m	Collie	PRJNA338147	SRR5190659	control
SRR5190660	m	Collie	PRJNA338147	SRR5190660	control
SRR5190661	m	Collie	PRJNA338147	SRR5190661	control
SRR5190662	m	Collie	PRJNA338147	SRR5190662	control
SRR5190663	m	Collie	PRJNA338147	SRR5190663	control
SRR7120157	m	Dalmatian dog	PRJNA448733	SRR7120157	control
SRR7120158	m	Flat Coated Retriever	PRJNA448733	SRR7120158	control
SRR7120159	m	Fonni Dog	PRJNA448733	SRR7120159	control
SRR7120196	m	Portuguese Water Dog	PRJNA448733	SRR7120196	control
SRR7120198	m	Portuguese Water Dog	PRJNA448733	SRR7120198	control
SRR7120199	m	Portuguese Water Dog	PRJNA448733	SRR7120199	control
SRR7120200	m	Portuguese Water Dog	PRJNA448733	SRR7120200	control
SRR7120201	m	Portuguese Water Dog	PRJNA448733	SRR7120201	control
SRR7120203	m	Portuguese Water Dog	PRJNA448733	SRR7120203	control
SRR7120204	m	Rottweiler	PRJNA448733	SRR7120204	control
SRR7120205	m	Rottweiler	PRJNA448733	SRR7120205	control
SRR7120206	m	Rottweiler	PRJNA448733	SRR7120206	control
SRR7120207	m	Rottweiler	PRJNA448733	SRR7120207	control
SRR7120208	f	Rottweiler	PRJNA448733	SRR7120208	control
SRR7120211	m	Samoyed	PRJNA448733	SRR7120211	control
SRR7120212	m	Scottish Terrier	PRJNA448733	SRR7120212	control
SRR7120213	f	Scottish Terrier	PRJNA448733	SRR7120213	control
SRR7120232	f	West Highland White Terrier	PRJNA448733	SRR7120232	control
SRR7120233	m	West Highland White Terrier	PRJNA448733	SRR7120233	control
SRR7120234	m	West Highland White Terrier	PRJNA448733	SRR7120234	control
BC655		Border Collie	PRJEB16012	SAMEA5657397	control
DK008	m	German Shorthaired Pointer	PRJEB16012	SAMEA5657398	control
FB081	f	French Bulldog	PRJEB16012	SAMEA6249479	control
LR1248	m	Lagotto Romagnolo	PRJEB16012	SAMEA5657400	control
LE3212	m	Leonberger	PRJEB16012	SAMEA5657399	control
AS011	m	American Staffordshire Terrier	PRJEB16012	SAMEA6249480	control
BT134	m	Bull Terrier	PRJEB16012	SAMEA6249481	control
BY010	m	Berger des Pyrénées	PRJEB16012	SAMEA6249482	control
BY014	f	Berger des Pyrénées	PRJEB16012	SAMEA6249483	control
BY015	m	Berger des Pyrénées	PRJEB16012	SAMEA6249484	control
CH030	m	Chihuahua	PRJEB16012	SAMEA6249485	control
DO665	m	Doberman Pinscher	PRJEB16012	SAMEA6249486	control
EM003	m	Mastiff	PRJEB16012	SAMEA6249487	control
IST011	f	Irish Soft Coated Wheaten Terrier	PRJEB16012	SAMEA6249488	control
IST012	f	Irish Soft Coated Wheaten Terrier	PRJEB16012	SAMEA6249489	control
IST013		Irish Soft Coated Wheaten Terrier	PRJEB16012	SAMEA6249490	control
IST014		Irish Soft Coated Wheaten Terrier	PRJEB16012	SAMEA6249491	control
IST015		Irish Soft Coated Wheaten Terrier	PRJEB16012	SAMEA6249492	control
IST016		Irish Soft Coated Wheaten Terrier	PRJEB16012	SAMEA6249493	control
IST017	f	Irish Soft Coated Wheaten Terrier	PRJEB16012	SAMEA6249494	control
IST018	f	Irish Soft Coated Wheaten Terrier	PRJEB16012	SAMEA6249495	control
IST019		Irish Soft Coated Wheaten Terrier	PRJEB16012	SAMEA6258987	control
IST020		Irish Soft Coated Wheaten Terrier	PRJEB16012	SAMEA6249496	control
JR048	m	Jack Russell Terrier	PRJEB16012	SAMEA6249497	control
JR052	f	Jack Russell Terrier	PRJEB16012	SAMEA6249498	control
MA446	m	Malinois	PRJEB16012	SAMEA6249499	control
MA471	f	Malinois	PRJEB16012	SAMEA6249500	control
RO015	m	Rottweiler	PRJEB16012	SAMEA6249501	control
SH050	m	Greater Swiss Mountain Dog	PRJEB16012	SAMEA6249502	control
GR1301		Golden Retriever	PRJEB16012	SAMEA6249503	control
DK398	f	German Shorthaired Pointer	PRJEB16012	SAMEA6249504	control
LA2928	m	Labrador Retriever	PRJEB16012	SAMEA6862915	control
BX004		Dogue de Bordeaux	PRJEB16012	SAMEA6862916	control
BX005		Dogue de Bordeaux	PRJEB16012	SAMEA6862917	control
BX006		Dogue de Bordeaux	PRJEB16012	SAMEA6862919	control
BX007		Dogue de Bordeaux	PRJEB16012	SAMEA6862920	control
BX008		Dogue de Bordeaux	PRJEB16012	SAMEA6862921	control
BS2556		Bernese Mountain Dog	PRJEB16012	SAMEA6862922	control
BS2557		Bernese Mountain Dog	PRJEB16012	SAMEA6862923	control
BS2558		Bernese Mountain Dog	PRJEB16012	SAMEA6862924	control
BS2559		Bernese Mountain Dog	PRJEB16012	SAMEA6862925	control
BS2560		Bernese Mountain Dog	PRJEB16012	SAMEA6862926	control
LR1268	f	Lagotto Romagnolo	PRJEB16012	SAMEA6862927	control
BF003	f	Beauceron	PRJEB16012	SAMEA6862928	control
AU247	m	Australian Shepherd	PRJEB16012	SAMEA6862929	control
ACS082	m	American Cocker Spaniel	PRJEB16012	SAMEA6862930	control
ACS100	m	American Cocker Spaniel	PRJEB16012	SAMEA6862931	control
ACS176	m	American Cocker Spaniel	PRJEB16012	SAMEA6862932	control
ACS222	m	American Cocker Spaniel	PRJEB16012	SAMEA6862933	control
ACS230	f	American Cocker Spaniel	PRJEB16012	SAMEA6862934	control
ACS231	f	American Cocker Spaniel	PRJEB16012	SAMEA6862935	control
ACS302	f	American Cocker Spaniel	PRJEB16012	SAMEA6862936	control
ACS322	m	American Cocker Spaniel	PRJEB16012	SAMEA6862937	control
EMC_4	m	Mixed breed of Lapponian Herder origin	PRJEB16012	SAMEA6862938	control
H29	m	Mixed breed of Siberian Husky origin	PRJEB16012	SAMEA6862939	control
H38	m	Mixed breed of Siberian Husky origin	PRJEB16012	SAMEA6862940	control
H59	f	Mixed breed of Siberian Husky origin	PRJEB16012	SAMEA6862941	control
LH22_M	m	Mixed breed of Lapponian Herder origin	PRJEB16012	SAMEA6862942	control
MP166	m	Miniature Poodle	PRJEB16012	SAMEA6862943	control
MP167	f	Miniature Poodle	PRJEB16012	SAMEA6862944	control
MP168	m	Miniature Poodle	PRJEB16012	SAMEA6862945	control
MP170	f	Miniature Poodle	PRJEB16012	SAMEA6862946	control
PWD_J	f	Portuguese Water Dog	PRJEB16012	SAMEA6862947	control
SP045	m	Standard Poodle	PRJEB16012	SAMEA6862948	control
SP059	f	Standard Poodle	PRJEB16012	SAMEA6862949	control
SP060	f	Standard Poodle	PRJEB16012	SAMEA6862950	control
TA006	f	Airedale Terrier	PRJEB16012	SAMEA6862951	control
TM001	f	Tamaskan	PRJEB16012	SAMEA6862952	control
BH010	m	Basset Hound	PRJEB16012	SAMEA6862953	control
LR1278	f	Lagotto Romagnolo	PRJEB16012	SAMEA6862954	control
WE012	m	Weimaraner	PRJEB16012	SAMEA6862955	control
WE015	m	Weimaraner	PRJEB16012	SAMEA6862956	control
AU190		Australian Shepherd	PRJEB16012	SAMEA6862957	control
BT001	f	Miniature Bull terrier	PRJEB16012	SAMEA6862958	control
BT008	f	Miniature Bull terrier	PRJEB16012	SAMEA6862959	control
SC001	m	Scottish Terrier	PRJEB16012	SAMEA6862960	control
SC022	m	Scottish Terrier	PRJEB16012	SAMEA6862961	control
GW005	f	German Wirehaired Pointer	PRJEB16012	SAMEA6862962	control
GW026	f	German Wirehaired Pointer	PRJEB16012	SAMEA6862963	control
GW028	f	German Wirehaired Pointer	PRJEB16012	SAMEA6862964	control
GW029	f	German Wirehaired Pointer	PRJEB16012	SAMEA6862965	control
GW030	m	German Wirehaired Pointer	PRJEB16012	SAMEA6862966	control
GW041	m	German Wirehaired Pointer	PRJEB16012	SAMEA6862967	control
GW045	f	German Wirehaired Pointer	PRJEB16012	SAMEA6862968	control
GW046	m	German Wirehaired Pointer	PRJEB16012	SAMEA6862969	control
GW048	f	German Wirehaired Pointer	PRJEB16012	SAMEA6862970	control
FX002	m	Foxterrier	PRJEB16012	SAMEA6862971	control
FX003	f	Foxterrier	PRJEB16012	SAMEA6862972	control
FX004	m	Foxterrier	PRJEB16012	SAMEA6862973	control
FB100	f	French Bulldog	PRJEB16012	SAMEA6862974	control
LR1310	f	Lagotto Romagnolo	PRJEB16012	SAMEA6862975	control
BT002	f	Bull Terrier	PRJEB16012	SAMEA6862976	control
GW043	f	German Wirehaired Pointer	PRJEB16012	SAMEA6862977	control
20191520		Brandlbracke	PRJEB16012	SAMEA6862978	control
AU193	f	Australian Shepherd	PRJEB16012	SAMEA6862979	control
AU254	f	Australian Shepherd	PRJEB16012	SAMEA6862980	control
HO013	f	Dutch Shepherd	PRJEB16012	SAMEA6862981	control
BH013		Basset Hound	PRJEB16012	SAMEA6862982	control
BH014		Basset Hound	PRJEB16012	SAMEA6862983	control
BH015		Basset Hound	PRJEB16012	SAMEA6862984	control
BH016		Basset Hound	PRJEB16012	SAMEA6862985	control
MI034	m	Mixed Breed	PRJEB16012	SAMEA6862986	control
