# Supplementary material for: A CNTNAP1 Missense Variant Is Associated with Canine Laryngeal Paralysis and Polyneuropathy
Source: Genes (Basel). 2020 Nov 27;11(12):1426. doi: 10.3390/genes11121426 (PMC7761076; doi:10.3390/genes11121426)
Supplement: Supplementary file 1 [file genes-11-01426-s001.zip › TableS3_GWASresults.xlsx]

## Sheet: Table S3
Supplementary Table S3. The 10,000 most significant markers sorted by p-value obtained from the across-breed genome-wide association study.
Chromosome	SNP ID	Position	Minor allele	Major allele	Allele frequency	Beta estimates	Standard errors for beta	Restricted maximum likelihood estimates for lambda	P value of score test
9	9:20271681	20271681	G	T	0.106	0.235594	0.0369416	4.96584	2.79942e-09
9	9:19100384	19100384	A	G	0.091	0.25111	0.039546	4.87811	3.5095e-09
9	9:20303454	20303454	T	C	0.105	0.236051	0.0373721	4.94343	3.94358e-09
9	9:19440593	19440593	A	C	0.1	0.235848	0.0384453	5.07538	9.00779e-09
9	9:19993729	19993729	C	G	0.115	0.20834	0.037256	5.24241	1.20744e-07
9	9:20081590	20081590	T	C	0.115	0.20834	0.037256	5.24241	1.20744e-07
9	9:19777062	19777062	C	T	0.449	0.161768	0.0294374	6.01025	1.38335e-07
9	9:19845068	19845068	T	C	0.449	0.161768	0.0294374	6.01025	1.38335e-07
9	9:19811505	19811505	T	C	0.451	0.159401	0.0294087	6.03779	1.97171e-07
9	9:20311976	20311976	A	C	0.441	0.156408	0.028923	5.95107	2.13263e-07
9	9:19855274	19855274	T	C	0.452	0.157465	0.0294095	6.01992	2.70895e-07
39	39:41644429	41644429	T	C	0.059	0.208222	0.0387413	7.56936	2.86109e-07
9	9:19514367	19514367	C	T	0.113	0.19448	0.0369817	5.56656	4.92461e-07
9	9:19769005	19769005	T	C	0.353	-0.160163	0.0307368	5.49793	6.3992e-07
9	9:23648085	23648085	A	C	0.203	0.169092	0.0325314	5.46638	6.91353e-07
9	9:19910853	19910853	G	T	0.467	0.147133	0.0288335	6.08416	8.6355e-07
9	9:18407693	18407693	T	C	0.117	0.189418	0.0374441	5.5007	1.29034e-06
9	9:19936567	19936567	C	T	0.469	0.143659	0.0288023	6.05856	1.46709e-06
9	9:18393628	18393628	A	G	0.117	0.188118	0.0374407	5.49575	1.51255e-06
9	9:9397289	9397289	C	G	0.139	0.185156	0.0373347	5.57904	1.94899e-06
9	9:18772604	18772604	A	G	0.151	0.17997	0.0363965	5.602	2.0586e-06
9	9:18844495	18844495	G	T	0.151	0.17997	0.0363965	5.602	2.0586e-06
9	9:19096408	19096408	T	G	0.133	0.177141	0.0371515	5.57867	4.56858e-06
9	9:9363265	9363265	A	G	0.138	0.177482	0.0373045	5.61725	4.69886e-06
9	9:9603934	9603934	T	C	0.142	0.175285	0.0369826	5.63446	5.04732e-06
9	9:9276641	9276641	A	G	0.138	0.17501	0.0370766	5.60364	5.56948e-06
9	9:18784659	18784659	G	A	0.156	0.169372	0.0362934	5.78236	6.53048e-06
9	9:18789484	18789484	G	T	0.156	0.169372	0.0362934	5.78236	6.53048e-06
9	9:18796755	18796755	C	A	0.155	0.164885	0.0363228	5.76505	1.1343e-05
33	33:28764820	28764820	T	C	0.489	-0.11604	0.0262218	6.87465	1.67563e-05
9	9:19740426	19740426	C	A	0.49	0.135497	0.0309449	6.26285	1.99572e-05
33	33:28359239	28359239	T	C	0.47	-0.114634	0.0262873	6.88787	2.19411e-05
33	33:28435825	28435825	T	C	0.487	-0.11463	0.0266483	6.27465	2.72852e-05
39	39:55475071	55475071	G	A	0.506	0.0951074	0.0223164	6.93899	3.31925e-05
39	39:55478609	55478609	G	A	0.505	0.0947575	0.0222438	6.91458	3.33014e-05
9	9:9281911	9281911	G	A	0.141	0.157685	0.0368905	5.71967	3.47799e-05
9	9:20210121	20210121	G	T	0.423	-0.121417	0.0286066	6.10655	3.52535e-05
9	9:10461357	10461357	T	C	0.136	0.153982	0.0364183	5.79902	4.07686e-05
9	9:10467848	10467848	A	G	0.136	0.153982	0.0364183	5.79902	4.07686e-05
33	33:28382825	28382825	A	G	0.368	-0.120644	0.0291477	6.87664	5.38031e-05
9	9:27515573	27515573	A	G	0.126	-0.173186	0.0418137	5.68976	6.01611e-05
39	39:26337607	26337607	G	T	0.056	0.159716	0.0389883	6.36569	6.17202e-05
9	9:22872293	22872293	A	G	0.389	-0.116503	0.0282311	5.51342	6.96611e-05
9	9:9149805	9149805	G	A	0.167	0.151082	0.0371593	5.87634	7.58863e-05
9	9:11463731	11463731	T	G	0.059	0.200128	0.0494509	5.76489	8.45103e-05
9	9:22611092	22611092	A	G	0.078	0.194575	0.0482748	5.59569	9.76464e-05
21	21:47597170	47597170	T	A	0.243	-0.12751	0.0320558	6.59612	9.83545e-05
39	39:84958998	84958998	T	A	0.297	-0.0966479	0.0242527	7.15047	0.00010401
33	33:28769798	28769798	T	C	0.495	0.107273	0.0270892	6.97955	0.000110327
9	9:27483746	27483746	T	C	0.123	-0.16852	0.0423344	5.69108	0.000113223
33	33:28261192	28261192	C	T	0.447	-0.106006	0.0269565	6.52771	0.000116766
13	13:60296290	60296290	A	T	0.073	0.188066	0.0481343	6.421	0.000128628
21	21:31811693	31811693	C	T	0.405	0.119803	0.029948	5.30326	0.000129601
9	9:19130733	19130733	A	G	0.31	0.1197	0.0304762	5.8505	0.00013065
9	9:18562412	18562412	A	G	0.25	0.12737	0.0324371	5.61297	0.000145365
39	39:23274045	23274045	A	G	0.317	0.0846359	0.0217557	7.09222	0.00014756
15	15:13651576	13651576	C	G	0.086	0.203783	0.0526601	6.36107	0.000148622
9	9:20215665	20215665	A	G	0.125	-0.160843	0.0414872	5.84884	0.000158638
33	33:19394020	19394020	T	G	0.332	0.11117	0.0285516	5.62042	0.000162179
9	9:24720956	24720956	T	C	0.446	0.106892	0.0276231	5.83978	0.000163919
33	33:28659037	28659037	T	C	0.373	-0.109886	0.0286835	6.94897	0.000179289
29	29:14323361	14323361	A	G	0.338	-0.113631	0.0298375	6.30053	0.000188184
9	9:19624187	19624187	T	C	0.493	-0.116458	0.030594	6.36651	0.000188639
2	2:67341406	67341406	T	C	0.445	0.106924	0.0281771	6.08351	0.000203737
37	37:27757217	27757217	C	T	0.153	0.141944	0.0374226	5.95819	0.000210284
15	15:13711994	13711994	G	A	0.089	0.191451	0.0507531	6.3501	0.000214406
17	17:5401140	5401140	C	T	0.12	-0.169541	0.0450518	6.60522	0.000221643
9	9:18905515	18905515	C	G	0.473	-0.111663	0.0296979	6.50515	0.000223673
9	9:27200984	27200984	C	T	0.144	-0.14671	0.0387275	5.80072	0.000225209
3	3:45522779	45522779	T	C	0.456	0.109202	0.0286661	5.54769	0.000233221
3	3:45527385	45527385	T	C	0.456	0.109202	0.0286661	5.54769	0.000233221
15	15:13510103	13510103	G	A	0.087	0.194537	0.0520213	6.34332	0.00024207
38	38:11567720	11567720	G	A	0.384	0.1045	0.0276489	5.68511	0.000242768
33	33:28655218	28655218	T	C	0.374	-0.107672	0.0287485	6.9684	0.000247663
29	29:14325643	14325643	G	A	0.337	-0.111875	0.02997	6.3052	0.000248916
33	33:29040118	29040118	T	C	0.353	0.10189	0.0273703	6.46472	0.000256544
9	9:18478014	18478014	A	C	0.257	0.120131	0.0320791	5.83319	0.000262851
21	21:35154746	35154746	T	G	0.458	0.101422	0.0268576	5.5317	0.000264413
33	33:19408950	19408950	T	C	0.33	0.10707	0.028489	5.64671	0.000266637
39	39:21126814	21126814	A	G	0.13	0.110495	0.029765	6.71934	0.000270029
9	9:16465240	16465240	A	C	0.277	0.115256	0.0308906	5.78396	0.000280931
2	2:68216557	68216557	A	G	0.488	0.109137	0.0292591	5.77147	0.000283557
34	34:21118081	21118081	C	T	0.145	-0.149471	0.0404897	6.67462	0.000289974
24	24:45690300	45690300	A	G	0.426	-0.0973275	0.0263057	6.00026	0.000293586
17	17:17947712	17947712	T	C	0.086	0.178334	0.048005	5.80362	0.000295994
2	2:68217472	68217472	C	A	0.488	0.10858	0.0291884	5.73465	0.000298538
9	9:22371990	22371990	T	G	0.437	-0.109134	0.0294572	5.76709	0.000311298
15	15:47492941	47492941	A	G	0.261	0.119873	0.0321261	5.53407	0.000313101
27	27:551908	551908	A	G	0.069	-0.173915	0.0473995	6.75003	0.000317336
23	23:29598335	29598335	G	T	0.455	-0.108813	0.0290135	5.32978	0.000329035
21	21:35665683	35665683	G	A	0.464	0.103332	0.0272676	5.11834	0.000334989
21	21:47625163	47625163	T	C	0.289	-0.108845	0.0298529	6.53946	0.000339672
9	9:22275690	22275690	T	C	0.439	-0.10821	0.0293702	5.72137	0.000341843
33	33:28627031	28627031	T	C	0.392	-0.108528	0.0297997	6.56677	0.000345087
29	29:36475317	36475317	A	G	0.399	0.107091	0.0293773	6.20298	0.000346346
9	9:23828954	23828954	G	C	0.294	-0.111976	0.0306826	6.04114	0.00035045
9	9:23094079	23094079	C	T	0.216	0.128915	0.0353791	6.08093	0.00035497
29	29:41462429	41462429	G	A	0.303	-0.106881	0.0293942	6.68302	0.00035507
9	9:18496765	18496765	T	C	0.255	0.119276	0.0325342	5.73386	0.00036437
2	2:25275401	25275401	C	T	0.487	-0.103756	0.0284734	5.88712	0.000372571
36	36:23508363	23508363	A	G	0.293	0.112503	0.0308203	5.80977	0.000373669
2	2:25338944	25338944	C	T	0.411	-0.10937	0.0301456	6.08103	0.000376115
9	9:23777288	23777288	T	C	0.167	0.123939	0.0342418	6.15595	0.000382276
9	9:23381278	23381278	A	G	0.056	0.199339	0.0547209	5.81682	0.000382653
2	2:25333016	25333016	A	G	0.416	-0.107458	0.0296713	6.05918	0.000386504
29	29:36443111	36443111	A	T	0.405	0.10664	0.0294819	6.11209	0.00038911
38	38:11370400	11370400	T	C	0.259	0.112684	0.0311529	6.08853	0.00039016
9	9:27198685	27198685	C	T	0.145	-0.141336	0.0388951	5.84967	0.000390765
9	9:18421281	18421281	A	C	0.254	0.118336	0.0324835	5.73077	0.000397081
2	2:25329375	25329375	A	G	0.417	-0.107094	0.0297571	6.11187	0.000415209
7	7:50849271	50849271	T	G	0.298	0.115775	0.0321555	6.06491	0.000416609
33	33:16556790	16556790	A	G	0.356	0.108428	0.0299836	5.81208	0.000420128
9	9:26678049	26678049	G	A	0.254	0.124113	0.0342865	5.78125	0.000422261
33	33:19389580	19389580	C	T	0.31	0.102174	0.0281832	5.68238	0.000427459
2	2:67836024	67836024	C	T	0.43	0.101066	0.0279792	5.81219	0.000428603
33	33:28228425	28228425	G	T	0.41	0.099045	0.0276084	6.12715	0.000431117
37	37:14943657	14943657	G	A	0.209	0.123017	0.0340448	7.27142	0.000431146
9	9:23164644	23164644	A	C	0.256	0.114217	0.0318125	6.03773	0.000434169
2	2:25082039	25082039	C	A	0.473	0.0996946	0.0277655	5.92887	0.000445322
2	2:25277569	25277569	T	C	0.437	-0.10303	0.0288181	6.18753	0.000446623
15	15:14040834	14040834	A	G	0.085	0.189527	0.0531243	6.41371	0.000450318
15	15:14056605	14056605	C	G	0.085	0.189527	0.0531243	6.41371	0.000450318
15	15:13054649	13054649	C	T	0.09	0.183198	0.0511826	6.04564	0.000451024
9	9:23376270	23376270	C	T	0.057	0.196415	0.0546875	5.8272	0.000458704
29	29:14321095	14321095	T	C	0.333	-0.107311	0.0300975	6.25579	0.0004589
21	21:47507764	47507764	C	T	0.237	-0.114518	0.0321332	6.6886	0.000460289
39	39:29644370	29644370	C	A	0.07	0.127798	0.0356694	5.85676	0.000465867
29	29:14339248	14339248	T	G	0.332	-0.106107	0.0298102	6.26504	0.000468429
9	9:18379377	18379377	A	G	0.492	-0.108339	0.0304603	6.64025	0.000470258
21	21:47608920	47608920	A	G	0.337	-0.0993957	0.0279589	6.34523	0.000472044
9	9:18473505	18473505	A	C	0.253	0.116869	0.032565	5.77721	0.000473724
29	29:41525894	41525894	G	A	0.356	-0.0998529	0.0281136	6.74917	0.000483673
39	39:28887927	28887927	A	C	0.117	0.102624	0.0289122	6.18616	0.000487964
29	29:41590912	41590912	A	G	0.247	-0.113475	0.0320356	6.55266	0.000493088
29	29:14336505	14336505	T	C	0.331	-0.105877	0.0299056	6.26916	0.000500981
9	9:16584451	16584451	T	C	0.287	0.10786	0.0303714	5.93107	0.00051311
9	9:22381987	22381987	C	A	0.439	-0.104793	0.0293654	5.7497	0.000513516
37	37:14949623	14949623	G	A	0.21	0.120876	0.0339117	7.27774	0.000514728
2	2:25364779	25364779	G	T	0.437	-0.106746	0.0301736	6.12136	0.000515833
29	29:13353078	13353078	T	C	0.132	-0.148364	0.0420204	6.31519	0.000515928
29	29:13364913	13364913	C	T	0.132	-0.148364	0.0420204	6.31519	0.000515928
9	9:18380886	18380886	T	C	0.491	-0.107689	0.0305019	6.64474	0.000516151
37	37:14958016	14958016	T	C	0.182	0.127333	0.0358969	7.07497	0.000519795
16	16:53303704	53303704	T	C	0.19	0.11563	0.0327381	6.15683	0.000522852
2	2:67814049	67814049	T	C	0.429	0.0994008	0.0280097	5.85914	0.000529255
2	2:67814286	67814286	G	A	0.429	0.0994008	0.0280097	5.85914	0.000529255
9	9:18434393	18434393	T	C	0.259	0.114281	0.0320435	5.69107	0.000531809
21	21:47618562	47618562	A	G	0.299	-0.105421	0.0299373	6.6048	0.000531964
39	39:10322732	10322732	G	A	0.489	0.075244	0.0211467	5.72814	0.000534625
39	39:10322779	10322779	C	T	0.489	0.075244	0.0211467	5.72814	0.000534625
39	39:10326392	10326392	A	G	0.489	0.075244	0.0211467	5.72814	0.000534625
23	23:47662097	47662097	T	C	0.178	-0.11898	0.033894	6.46473	0.000550939
2	2:66678171	66678171	G	C	0.105	0.160498	0.0457228	6.58559	0.000552734
29	29:14316928	14316928	G	A	0.331	-0.106109	0.0302105	6.26099	0.00055364
31	31:36118958	36118958	C	T	0.103	0.174945	0.0498541	6.38472	0.000554187
9	9:19504674	19504674	G	A	0.162	0.127582	0.0361962	5.98602	0.000554719
9	9:19505855	19505855	C	A	0.162	0.127582	0.0361962	5.98602	0.000554719
39	39:59881721	59881721	G	A	0.346	-0.0832167	0.0237173	6.40955	0.000554859
37	37:14952502	14952502	A	G	0.199	0.123139	0.0347456	7.30133	0.000557404
33	33:29446465	29446465	C	T	0.407	0.09419	0.0267653	6.93313	0.000557466
2	2:67820903	67820903	A	G	0.429	0.0993753	0.0281167	5.84335	0.00055999
2	2:67833194	67833194	A	G	0.429	0.0993753	0.0281167	5.84335	0.00055999
2	2:67834813	67834813	G	A	0.429	0.0993753	0.0281167	5.84335	0.00055999
2	2:67835628	67835628	A	G	0.429	0.0993753	0.0281167	5.84335	0.00055999
23	23:29144009	29144009	G	A	0.397	-0.103265	0.0291861	5.72454	0.000575161
23	23:29644654	29644654	C	T	0.369	0.104655	0.029887	6.16153	0.000581395
9	9:23346067	23346067	A	C	0.132	-0.140214	0.0393147	5.49535	0.000583205
29	29:41136017	41136017	C	G	0.374	-0.101039	0.0288807	6.75891	0.000584414
29	29:9548509	9548509	A	G	0.355	-0.10327	0.0295974	6.54674	0.000594321
9	9:18445444	18445444	C	T	0.26	0.113259	0.0320557	5.70437	0.000595146
33	33:28272483	28272483	A	G	0.334	-0.102654	0.0294299	6.55309	0.000596708
21	21:19025731	19025731	C	T	0.4	-0.0989938	0.0280428	5.68858	0.000601287
29	29:41081271	41081271	G	A	0.268	-0.109015	0.0312552	6.71133	0.000603542
9	9:23352562	23352562	C	T	0.131	-0.138588	0.0391041	5.54993	0.000612519
11	11:61153410	61153410	C	T	0.249	-0.114495	0.0329078	6.4858	0.000614648
11	11:61153860	61153860	A	G	0.249	-0.114495	0.0329078	6.4858	0.000614648
9	9:47301614	47301614	A	G	0.119	0.161849	0.0463683	6.03804	0.000618831
29	29:41522705	41522705	C	T	0.353	-0.0991476	0.0284964	6.75303	0.0006248
22	22:7875481	7875481	A	G	0.344	0.115231	0.0328744	5.7922	0.000631886
21	21:35760607	35760607	C	G	0.431	0.0963244	0.0271112	5.41682	0.000638069
21	21:47308105	47308105	G	A	0.221	-0.115943	0.0335107	6.65628	0.000662259
9	9:18463969	18463969	T	C	0.258	0.11201	0.032021	5.74475	0.000662344
9	9:18464957	18464957	G	C	0.258	0.11201	0.032021	5.74475	0.000662344
9	9:24670780	24670780	G	A	0.472	0.0942086	0.0270906	5.93664	0.000664459
24	24:46803329	46803329	C	T	0.465	-0.0965994	0.0278959	6.15284	0.000666017
15	15:13473955	13473955	A	G	0.179	0.13067	0.0378367	6.60101	0.00067467
2	2:25588807	25588807	G	A	0.31	-0.119306	0.0344501	6.0837	0.000675097
39	39:28400659	28400659	A	G	0.054	0.14295	0.0413734	6.10603	0.000688866
29	29:14316804	14316804	A	G	0.331	-0.104327	0.030255	6.26878	0.000692237
9	9:26598376	26598376	A	G	0.349	0.109555	0.0316064	5.93238	0.000693564
39	39:8197625	8197625	G	A	0.178	0.0896828	0.0260346	6.56578	0.000694389
37	37:14163225	14163225	A	G	0.283	0.104378	0.0301913	6.95172	0.000695329
15	15:22059169	22059169	T	C	0.185	0.13151	0.0375453	5.60749	0.000695559
36	36:23429254	23429254	T	G	0.351	0.104865	0.0303835	6.07407	0.000704438
11	11:61169344	61169344	G	T	0.308	-0.105224	0.0305866	6.58201	0.000705952
9	9:26617838	26617838	T	G	0.347	0.108665	0.0313965	5.91536	0.00070918
2	2:25264289	25264289	T	C	0.48	-0.0999657	0.0288258	5.81229	0.000714418
9	9:19492202	19492202	T	C	0.162	0.123928	0.0358965	5.98868	0.000714637
9	9:22447155	22447155	A	G	0.251	0.109192	0.0317296	6.14584	0.000719277
9	9:18402222	18402222	T	G	0.261	0.111625	0.0321033	5.71439	0.000722226
9	9:24656581	24656581	G	A	0.47	0.0935626	0.0270988	5.93382	0.000725413
2	2:25235872	25235872	T	C	0.386	-0.102083	0.0296815	6.14415	0.000725626
22	22:7422122	7422122	A	G	0.428	0.100613	0.0289181	5.66052	0.000729945
2	2:68970433	68970433	A	G	0.173	-0.125298	0.0363692	6.00958	0.000730191
21	21:31383601	31383601	C	T	0.438	0.102934	0.0298635	5.98238	0.000730303
39	39:10791813	10791813	A	G	0.478	-0.0732794	0.0212162	5.88274	0.000731567
2	2:67830871	67830871	T	C	0.475	0.100981	0.0291574	5.79413	0.000732532
10	10:10897532	10897532	A	G	0.277	-0.109447	0.0316179	5.80775	0.000732727
21	21:47446781	47446781	A	G	0.281	-0.101895	0.0296865	6.7292	0.000733529
22	22:6588933	6588933	A	G	0.34	0.116055	0.0334836	5.74485	0.000737865
33	33:19323081	19323081	C	G	0.363	0.0966113	0.0279986	5.85947	0.000744426
39	39:67687530	67687530	C	T	0.428	0.084442	0.0246539	6.62521	0.000745627
33	33:19374810	19374810	T	C	0.309	0.0978846	0.0282898	5.72475	0.000755655
15	15:19739940	19739940	A	G	0.114	0.158086	0.0457085	5.74464	0.000758538
39	39:67657596	67657596	T	G	0.428	0.084247	0.0246308	6.67621	0.000760711
37	37:14940639	14940639	G	A	0.19	0.12147	0.0353953	6.96673	0.000762005
21	21:34837531	34837531	C	G	0.495	-0.0926915	0.0265552	5.4866	0.000763608
9	9:20156085	20156085	G	T	0.064	-0.183265	0.0529542	5.69732	0.000764455
9	9:20166411	20166411	A	G	0.064	-0.183265	0.0529542	5.69732	0.000764455
9	9:20170239	20170239	T	G	0.064	-0.183265	0.0529542	5.69732	0.000764455
38	38:14144150	14144150	G	C	0.277	-0.108641	0.0318057	6.47387	0.000766222
9	9:24138482	24138482	C	T	0.078	0.15783	0.0460381	6.01596	0.000772136
38	38:11562929	11562929	C	A	0.333	0.101735	0.0294825	5.732	0.000779665
17	17:50878600	50878600	A	G	0.108	0.160135	0.0467314	7.01501	0.000782449
9	9:18442087	18442087	C	A	0.258	0.110815	0.032057	5.69258	0.000782573
2	2:24811035	24811035	G	A	0.388	-0.0989233	0.0289936	6.21414	0.000788834
2	2:24827180	24827180	G	A	0.388	-0.0989233	0.0289936	6.21414	0.000788834
9	9:27169302	27169302	C	T	0.14	-0.135506	0.0394885	5.88454	0.000791253
15	15:13843952	13843952	A	T	0.084	0.182032	0.0534667	6.48485	0.000796581
15	15:14529772	14529772	T	A	0.084	0.182032	0.0534667	6.48485	0.000796581
15	15:48279555	48279555	G	A	0.243	0.110685	0.0319194	5.55496	0.000799012
39	39:24111609	24111609	T	C	0.282	0.0782967	0.0229833	6.7797	0.000806637
10	10:11142200	11142200	G	A	0.054	0.254228	0.0745533	6.071	0.000814625
9	9:24325588	24325588	G	A	0.076	0.158373	0.0464255	6.02353	0.00081735
9	9:24148790	24148790	T	C	0.078	0.155071	0.0454816	6.04848	0.000817878
15	15:13455113	13455113	A	G	0.183	0.127428	0.0375108	6.62894	0.000821364
29	29:41515499	41515499	C	T	0.376	0.0915193	0.0268914	6.86866	0.000826469
15	15:13445439	13445439	T	C	0.084	0.180643	0.0532535	6.37881	0.000833232
15	15:13709491	13709491	T	C	0.084	0.180643	0.0532535	6.37881	0.000833232
15	15:13739781	13739781	C	T	0.084	0.180643	0.0532535	6.37881	0.000833232
2	2:68665095	68665095	C	A	0.206	-0.113613	0.0333399	5.98236	0.00083717
15	15:14004678	14004678	T	C	0.084	0.180648	0.0532842	6.40401	0.000837746
33	33:29446286	29446286	C	T	0.406	0.0912188	0.0268352	6.92342	0.000845287
39	39:21207043	21207043	T	C	0.113	0.104094	0.0307605	6.44632	0.000854375
15	15:15582690	15582690	G	C	0.176	0.128658	0.0379909	6.253	0.000857732
29	29:13341512	13341512	T	C	0.132	-0.144306	0.0426443	6.28292	0.000862757
15	15:13062513	13062513	T	C	0.089	0.173652	0.0513005	6.09047	0.00088276
39	39:29347558	29347558	C	T	0.071	0.120483	0.0353723	5.8022	0.000883394
9	9:26511624	26511624	C	T	0.127	-0.138676	0.0406236	5.74698	0.000884329
14	14:43707693	43707693	C	T	0.339	-0.102082	0.0301255	6.01147	0.000887016
9	9:22287594	22287594	G	A	0.438	-0.100536	0.0294365	5.72807	0.000887597
15	15:13251969	13251969	T	C	0.09	0.17163	0.0508623	6.293	0.000890247
9	9:23347975	23347975	C	A	0.13	-0.134928	0.0392258	5.53639	0.000890983
9	9:23359030	23359030	A	G	0.13	-0.134928	0.0392258	5.53639	0.000890983
9	9:18443536	18443536	G	A	0.263	0.109664	0.032129	5.74046	0.00089198
33	33:29113124	29113124	A	G	0.364	-0.101901	0.0299597	7.22393	0.000896486
22	22:7444278	7444278	A	T	0.43	0.098914	0.0289326	5.66696	0.000898679
33	33:28276039	28276039	G	A	0.336	-0.0982639	0.029165	6.55732	0.000900427
9	9:9605024	9605024	T	C	0.468	-0.102061	0.0302887	6.62079	0.000901972
5	5:25104911	25104911	T	C	0.17	0.126423	0.0373174	5.94248	0.000904157
9	9:19484793	19484793	A	G	0.166	0.123605	0.0365269	5.98315	0.000906669
2	2:25253405	25253405	G	A	0.477	-0.0976784	0.028794	5.82991	0.000922784
9	9:18493414	18493414	C	T	0.26	0.109006	0.032051	5.75539	0.000924526
33	33:28242180	28242180	C	T	0.493	-0.093283	0.0277528	6.3715	0.000926345
33	33:28242810	28242810	A	G	0.493	-0.093283	0.0277528	6.3715	0.000926345
2	2:67390875	67390875	A	G	0.428	0.095247	0.0281675	5.91691	0.000931425
9	9:26596313	26596313	C	A	0.348	0.107299	0.0317694	5.95982	0.000935734
6	6:76685092	76685092	C	T	0.403	0.0900004	0.026781	6.25979	0.000935897
29	29:13660838	13660838	C	G	0.143	-0.131808	0.0392508	6.35882	0.000936962
38	38:11369637	11369637	A	C	0.264	0.103939	0.0308743	6.09762	0.000938672
9	9:24575377	24575377	G	T	0.471	0.0917647	0.0271537	5.91389	0.00093963
4	4:66372429	66372429	A	C	0.108	-0.143131	0.0425447	6.85155	0.000942343
2	2:25583741	25583741	G	T	0.309	-0.1163	0.0345618	6.09989	0.000944561
29	29:41340037	41340037	C	T	0.228	-0.113008	0.0337129	6.59854	0.000956541
28	28:39779870	39779870	A	G	0.324	-0.0955427	0.0284166	6.0217	0.000967562
21	21:47530301	47530301	G	A	0.417	-0.088994	0.0265743	6.2823	0.000971759
2	2:25248263	25248263	G	A	0.445	-0.0959623	0.0286139	6.15334	0.000972061
16	16:53307931	53307931	G	A	0.221	0.105473	0.031371	5.99191	0.000975619
2	2:68955578	68955578	C	T	0.181	-0.117875	0.0351516	6.06177	0.000990706
15	15:19549578	19549578	C	T	0.216	0.116142	0.0345482	5.94336	0.000991501
9	9:2202674	2202674	A	G	0.061	-0.176118	0.0527151	6.28398	0.000997975
33	33:28736026	28736026	T	G	0.377	-0.0964394	0.0287609	6.99618	0.00100321
9	9:23822359	23822359	A	G	0.077	0.154965	0.0462589	6.0458	0.00100379
9	9:23823710	23823710	T	C	0.077	0.154965	0.0462589	6.0458	0.00100379
9	9:23824834	23824834	A	C	0.077	0.154965	0.0462589	6.0458	0.00100379
9	9:23834670	23834670	G	A	0.077	0.154965	0.0462589	6.0458	0.00100379
21	21:31721515	31721515	A	C	0.385	0.101134	0.0299477	5.72419	0.00101116
9	9:24634732	24634732	C	G	0.469	0.0905505	0.0270221	5.96348	0.00102121
33	33:13159844	13159844	A	T	0.152	0.128096	0.038441	6.36671	0.00102191
5	5:29318826	29318826	A	G	0.178	0.130579	0.0388406	5.78376	0.00104134
5	5:29324505	29324505	C	T	0.178	0.130579	0.0388406	5.78376	0.00104134
3	3:44828129	44828129	G	A	0.4	0.101371	0.0299874	5.63793	0.0010425
33	33:28320078	28320078	T	C	0.332	-0.0975708	0.0293394	6.53528	0.00104375
28	28:7896627	7896627	C	T	0.247	0.107919	0.0318466	5.5638	0.00104409
28	28:11543713	11543713	A	C	0.382	0.0906913	0.0272069	6.07455	0.00105417
22	22:6525885	6525885	T	C	0.426	0.0984255	0.0292553	5.72645	0.00105627
22	22:6529009	6529009	G	T	0.426	0.0984255	0.0292553	5.72645	0.00105627
29	29:14189573	14189573	G	A	0.315	-0.102289	0.0307965	6.35902	0.00106161
15	15:21754203	21754203	T	C	0.263	0.113903	0.0335584	5.52605	0.00106259
22	22:4480627	4480627	A	G	0.293	0.109261	0.0326413	5.85229	0.0010679
11	11:58621349	58621349	C	G	0.324	-0.11105	0.0334662	6.53242	0.00106978
9	9:22384241	22384241	A	T	0.407	-0.0947232	0.0279991	5.56336	0.00107121
39	39:59940880	59940880	C	A	0.347	-0.0791257	0.0238521	6.51757	0.00107283
33	33:28317717	28317717	T	C	0.329	-0.0986677	0.0297906	6.57332	0.00109406
29	29:14435591	14435591	A	C	0.354	-0.0967629	0.0292282	6.37993	0.00109971
17	17:47381351	47381351	T	C	0.145	0.123067	0.0371819	6.54868	0.00110111
5	5:47951647	47951647	C	T	0.492	0.0935113	0.0276755	5.54254	0.00110176
11	11:61030741	61030741	T	C	0.317	-0.10407	0.0314493	6.57281	0.0011048
2	2:67472526	67472526	A	G	0.437	0.0933969	0.0280794	5.94236	0.00111783
23	23:30313629	30313629	G	T	0.356	0.0984712	0.0297459	6.14781	0.00112613
9	9:24141908	24141908	T	C	0.077	0.153534	0.0463141	6.04133	0.00113096
9	9:24150764	24150764	T	C	0.077	0.153534	0.0463141	6.04133	0.00113096
9	9:24152142	24152142	G	A	0.077	0.153534	0.0463141	6.04133	0.00113096
9	9:24153141	24153141	C	G	0.077	0.153534	0.0463141	6.04133	0.00113096
9	9:26507202	26507202	T	C	0.106	-0.144256	0.0433596	5.88774	0.0011311
19	19:15005879	15005879	T	A	0.435	-0.0975454	0.0295299	6.29149	0.00113379
9	9:21113259	21113259	T	G	0.248	-0.106143	0.0318324	5.80303	0.00113531
2	2:67335348	67335348	A	G	0.483	0.0979046	0.0294668	5.93144	0.0011358
9	9:23823284	23823284	T	C	0.076	0.154473	0.0466714	6.08938	0.00113968
2	2:16437942	16437942	C	G	0.488	-0.099666	0.0298951	5.78225	0.00114239
38	38:14144993	14144993	C	T	0.278	-0.104993	0.0318334	6.51429	0.00114411
15	15:10379044	10379044	C	T	0.285	0.10504	0.0317364	6.0405	0.0011525
24	24:20143461	20143461	A	C	0.16	-0.124202	0.0376067	6.12426	0.00116063
39	39:27601168	27601168	T	C	0.115	0.0989184	0.0300005	6.23184	0.00116116
2	2:68972366	68972366	A	G	0.191	-0.113713	0.0344028	6.04395	0.00116979
9	9:19916939	19916939	T	C	0.471	-0.0991788	0.030141	6.45973	0.00117444
2	2:67856795	67856795	G	A	0.444	0.0943324	0.0285087	5.95859	0.00117996
29	29:14343411	14343411	T	C	0.337	-0.0977883	0.0297038	6.2459	0.00118325
2	2:25524155	25524155	A	C	0.311	-0.113547	0.0344508	6.14298	0.00118457
19	19:9563164	9563164	C	G	0.448	0.106272	0.0321898	6.02158	0.00119125
11	11:71934073	71934073	C	T	0.06	0.197543	0.0600647	6.2436	0.00119596
22	22:25537675	25537675	A	G	0.302	0.105966	0.0318015	5.67514	0.00120248
23	23:30182519	30182519	C	T	0.356	0.0980163	0.0297894	6.14521	0.00120549
2	2:67445579	67445579	T	C	0.438	0.0928778	0.0281246	5.95041	0.00120874
9	9:24059692	24059692	T	C	0.081	0.149769	0.04548	6.07138	0.00121033
29	29:14186346	14186346	A	G	0.314	-0.101573	0.0309547	6.35967	0.00121493
16	16:39181107	39181107	G	A	0.413	0.0998757	0.0303522	6.08398	0.00121845
9	9:26422123	26422123	T	C	0.248	0.111403	0.0338079	6.01512	0.00121898
23	23:48991304	48991304	T	A	0.497	0.0898836	0.0272465	7.0497	0.00122072
29	29:13721302	13721302	T	C	0.136	-0.132646	0.0404524	6.35193	0.001224
5	5:2998128	2998128	G	A	0.135	0.136677	0.0417211	6.4801	0.00123264
37	37:13741561	13741561	G	A	0.189	0.115076	0.0351286	6.59038	0.00123651
9	9:20597909	20597909	A	G	0.058	-0.187729	0.0568041	5.83509	0.00123805
33	33:28306495	28306495	C	G	0.333	-0.0958967	0.0293075	6.56265	0.00125062
4	4:55784073	55784073	C	T	0.375	-0.100208	0.0304813	6.01147	0.00125084
2	2:69286337	69286337	T	C	0.185	-0.116595	0.035504	6.06449	0.00125116
15	15:20718919	20718919	A	G	0.247	0.107938	0.0328365	6.0149	0.00125256
15	15:20726087	20726087	T	C	0.247	0.107938	0.0328365	6.0149	0.00125256
33	33:28390014	28390014	T	G	0.378	-0.0943592	0.0288375	6.61486	0.00125384
32	32:21965838	21965838	C	T	0.403	0.0910648	0.0278277	6.27651	0.00125883
4	4:66353324	66353324	A	G	0.105	-0.141901	0.0433059	6.8388	0.00126458
2	2:67445859	67445859	A	G	0.446	0.0938717	0.028549	5.94938	0.00126884
4	4:66367398	66367398	C	T	0.106	-0.140938	0.0430297	6.84122	0.0012706
9	9:21113468	21113468	C	T	0.247	-0.104987	0.0318203	5.81746	0.0012717
12	12:52171817	52171817	G	A	0.431	0.104036	0.0312327	5.56723	0.00127626
28	28:39789200	39789200	C	T	0.325	-0.0930126	0.0283645	6.03388	0.00127769
12	12:52167484	52167484	G	A	0.431	0.103854	0.0311965	5.57671	0.00127833
21	21:34838653	34838653	C	A	0.456	-0.0885374	0.026716	5.66671	0.00128332
7	7:80498216	80498216	A	G	0.448	0.0919865	0.0281012	6.862	0.00128377
10	10:33223993	33223993	C	T	0.101	-0.152942	0.0461382	5.63614	0.00129234
10	10:33227632	33227632	G	A	0.101	-0.152942	0.0461382	5.63614	0.00129234
38	38:11684826	11684826	T	C	0.226	0.104403	0.0319686	6.21704	0.00129475
23	23:29442065	29442065	T	C	0.417	-0.102378	0.0306574	5.47621	0.001299
1	1:64469358	64469358	T	C	0.391	0.0977733	0.0299724	6.26865	0.00130425
11	11:61625375	61625375	C	T	0.259	-0.108228	0.0332089	6.5525	0.00130599
9	9:19122430	19122430	G	A	0.344	0.0974874	0.0298374	6.10967	0.00131052
9	9:9596710	9596710	G	A	0.468	-0.0987962	0.0303379	6.59976	0.00131938
21	21:31393916	31393916	C	T	0.449	0.0965002	0.0295688	6.13535	0.00132113
9	9:20506140	20506140	T	C	0.178	-0.121284	0.0365987	5.60654	0.0013231
9	9:24600063	24600063	C	T	0.477	0.088615	0.0271237	6.04434	0.00132912
5	5:29335031	29335031	T	C	0.179	0.127681	0.0388379	5.80002	0.00133194
5	5:29086395	29086395	A	G	0.179	0.125612	0.0381479	5.75099	0.00133326
22	22:7562736	7562736	G	A	0.341	0.110261	0.0335568	5.81069	0.0013358
22	22:7565193	7565193	G	C	0.341	0.110261	0.0335568	5.81069	0.0013358
10	10:10080300	10080300	A	G	0.265	0.113927	0.0348973	6.98454	0.00134879
19	19:15015157	15015157	T	C	0.434	-0.0960239	0.0295429	6.29318	0.00135346
19	19:15016720	15016720	A	C	0.434	-0.0960239	0.0295429	6.29318	0.00135346
2	2:68637515	68637515	C	A	0.267	0.103382	0.0318352	6.29284	0.00136621
36	36:26131937	26131937	A	C	0.463	0.0941822	0.0288963	6.02853	0.00136703
2	2:25335082	25335082	A	T	0.35	-0.102288	0.0314507	6.11412	0.0013767
29	29:41627167	41627167	C	T	0.245	-0.104319	0.0321739	6.47174	0.0013782
4	4:28019727	28019727	A	G	0.058	0.185908	0.0572134	6.09573	0.00139299
39	39:69157671	69157671	T	C	0.247	-0.0845486	0.0260745	6.23893	0.00139595
15	15:20763593	20763593	A	T	0.25	0.105997	0.0325811	5.99652	0.00140885
29	29:41363594	41363594	G	A	0.248	-0.104017	0.0321518	6.51324	0.00141195
2	2:25105521	25105521	A	G	0.383	-0.097174	0.0299642	6.14779	0.00141239
2	2:25133256	25133256	A	G	0.383	-0.097174	0.0299642	6.14779	0.00141239
2	2:25164615	25164615	T	C	0.383	-0.097174	0.0299642	6.14779	0.00141239
8	8:45934304	45934304	C	G	0.125	-0.139625	0.0427825	7.19596	0.0014209
2	2:25202727	25202727	C	T	0.382	-0.0971112	0.0299771	6.17727	0.00142235
9	9:9570012	9570012	C	T	0.466	-0.0974874	0.0301543	6.50259	0.00142286
8	8:2576330	2576330	A	G	0.301	-0.0984379	0.0304472	6.36634	0.0014255
23	23:45807213	45807213	A	G	0.258	0.104834	0.0323004	6.04229	0.0014272
33	33:19356925	19356925	A	G	0.375	0.0960086	0.0293468	5.7309	0.00143595
39	39:68834520	68834520	A	C	0.481	-0.0729046	0.0225737	6.49466	0.00143807
13	13:21385550	21385550	G	A	0.054	0.187738	0.0581315	6.51146	0.00143875
22	22:8866167	8866167	C	T	0.297	0.106101	0.0325588	5.83976	0.00144553
15	15:14102850	14102850	G	T	0.083	0.172999	0.0535919	6.44735	0.00144575
1	1:64485852	64485852	A	G	0.304	0.106316	0.0329307	6.38879	0.0014469
9	9:23939231	23939231	A	G	0.078	0.148852	0.0459404	6.06135	0.00144737
23	23:45822100	45822100	T	C	0.271	0.103612	0.0319606	6.02348	0.00145161
2	2:24785810	24785810	C	T	0.485	-0.0919071	0.0283694	6.03894	0.00145627
2	2:19455133	19455133	A	C	0.318	0.102998	0.0318844	6.20859	0.0014582
9	9:24792165	24792165	T	G	0.416	0.0934863	0.028859	6.02936	0.00146273
38	38:11482059	11482059	G	A	0.283	0.0967595	0.0300145	6.52787	0.00146691
29	29:36486248	36486248	T	G	0.372	0.0941363	0.0291622	6.21147	0.00147037
4	4:79003646	79003646	A	C	0.21	-0.110581	0.0343418	6.44739	0.00148439
9	9:19316711	19316711	G	A	0.05	-0.218733	0.0678331	6.21462	0.00148643
16	16:32525091	32525091	T	A	0.433	-0.0949341	0.0294401	6.7712	0.00148905
21	21:47374014	47374014	T	C	0.262	-0.0968283	0.0300498	6.70037	0.0014895
22	22:4269373	4269373	T	C	0.28	0.110316	0.0339671	5.85825	0.00149048
9	9:2148989	2148989	C	T	0.06	-0.170948	0.0530784	6.28477	0.00149293
9	9:2157599	2157599	T	C	0.06	-0.170948	0.0530784	6.28477	0.00149293
9	9:23675085	23675085	T	C	0.078	0.148558	0.0459524	6.01143	0.00149902
15	15:19441107	19441107	C	T	0.218	0.111711	0.0344897	5.94369	0.00149913
10	10:10126817	10126817	C	T	0.267	0.111416	0.0345163	6.89445	0.00149917
39	39:87546053	87546053	C	T	0.464	-0.0781856	0.0242248	6.89103	0.00150185
39	39:67666510	67666510	C	T	0.424	0.0793036	0.0246553	6.53866	0.00150303
9	9:19123171	19123171	G	T	0.342	0.0965719	0.0299344	6.10028	0.0015055
11	11:58572118	58572118	A	G	0.318	-0.107551	0.0334542	6.47194	0.0015096
9	9:44645804	44645804	A	G	0.056	0.18728	0.0578443	5.91849	0.00151115
5	5:29330185	29330185	G	A	0.18	0.126196	0.0388558	5.81689	0.00151212
2	2:25443155	25443155	G	A	0.358	-0.105116	0.0325017	5.96413	0.00151286
31	31:36122101	36122101	A	G	0.107	0.155976	0.0484821	6.25859	0.00151399
9	9:2184442	2184442	A	G	0.059	-0.173302	0.0538802	6.28265	0.00151404
9	9:2212401	2212401	T	G	0.059	-0.173302	0.0538802	6.28265	0.00151404
9	9:2214475	2214475	A	G	0.059	-0.173302	0.0538802	6.28265	0.00151404
15	15:17289202	17289202	G	A	0.316	0.101491	0.031556	6.28073	0.00151669
7	7:50428226	50428226	A	G	0.333	-0.103252	0.0318092	5.82447	0.00151817
24	24:45692863	45692863	G	A	0.411	-0.0846287	0.0263388	6.39591	0.00152004
9	9:18482466	18482466	C	T	0.26	0.103774	0.031974	5.82981	0.00152204
17	17:50582169	50582169	G	C	0.124	0.139906	0.043549	6.59944	0.00152616
11	11:60428516	60428516	A	C	0.107	0.140097	0.0435116	6.12791	0.00152996
11	11:61038844	61038844	C	T	0.318	-0.101148	0.0314969	6.59183	0.00153181
2	2:67301998	67301998	A	C	0.462	0.0918075	0.0284175	5.95733	0.00153226
33	33:22464932	22464932	A	T	0.245	0.105314	0.0328077	6.40344	0.00153586
33	33:22467214	22467214	C	T	0.245	0.105314	0.0328077	6.40344	0.00153586
22	22:6449623	6449623	A	C	0.428	0.095427	0.0293277	5.72168	0.0015373
22	22:6482182	6482182	A	G	0.428	0.095427	0.0293277	5.72168	0.0015373
22	22:6507330	6507330	A	G	0.428	0.095427	0.0293277	5.72168	0.0015373
22	22:6510171	6510171	A	G	0.428	0.095427	0.0293277	5.72168	0.0015373
5	5:2940982	2940982	A	C	0.143	0.132367	0.041216	6.30261	0.00153784
5	5:3740149	3740149	C	G	0.085	0.167049	0.052063	6.43851	0.00154164
22	22:7451970	7451970	G	A	0.429	0.0939577	0.0288413	5.68106	0.00154488
22	22:25528476	25528476	G	A	0.302	0.104306	0.0319834	5.64866	0.00154597
39	39:36044054	36044054	G	A	0.209	0.08106	0.0252181	6.14585	0.00154878
21	21:35168038	35168038	T	C	0.438	0.0832891	0.0257491	5.8632	0.00155012
33	33:19315620	19315620	T	A	0.394	0.0928609	0.0287611	5.902	0.00156223
2	2:25702291	25702291	A	G	0.448	-0.0943782	0.0291833	5.85327	0.00156452
9	9:24213666	24213666	T	A	0.079	0.146382	0.045545	6.08122	0.00157155
28	28:39938435	39938435	G	A	0.345	-0.088952	0.0277364	6.2173	0.00157368
14	14:25213527	25213527	A	G	0.309	-0.101923	0.0316856	6.0363	0.00157458
27	27:539305	539305	G	A	0.074	-0.147361	0.0460279	6.48377	0.0015764
22	22:6294176	6294176	C	T	0.483	-0.0945655	0.0289002	5.5382	0.00158118
19	19:9584512	9584512	A	G	0.445	0.103259	0.0321153	6.00832	0.00159277
6	6:11069076	11069076	C	T	0.05	-0.215022	0.0672231	6.51324	0.00159329
15	15:20740833	20740833	G	A	0.249	0.105301	0.0327786	6.04163	0.00159603
13	13:41353240	41353240	A	C	0.261	-0.106868	0.0331295	7.17312	0.00160153
21	21:35202651	35202651	G	A	0.485	0.0879289	0.0270253	5.63001	0.00160215
33	33:16640349	16640349	T	C	0.277	0.0982335	0.0305647	5.97479	0.00160833
38	38:1289698	1289698	A	C	0.315	-0.0983015	0.0305984	5.99369	0.0016091
5	5:2983073	2983073	T	C	0.145	0.130476	0.0408296	6.3721	0.0016129
5	5:2976132	2976132	A	G	0.143	0.131783	0.0412129	6.27037	0.00161459
5	5:2976439	2976439	T	C	0.143	0.131783	0.0412129	6.27037	0.00161459
10	10:10598058	10598058	T	G	0.458	-0.0903852	0.0282432	6.17901	0.00161812
24	24:20140181	20140181	C	A	0.161	-0.121194	0.0378091	6.06874	0.00162145
39	39:95376153	95376153	T	C	0.06	0.129309	0.0404832	6.59856	0.00162192
4	4:66915364	66915364	G	T	0.055	-0.178075	0.0557712	6.43165	0.00162269
15	15:18219509	18219509	C	A	0.212	0.108121	0.0338649	6.40841	0.00162569
23	23:30224005	30224005	C	G	0.358	0.0951747	0.0297502	6.16495	0.00162707
21	21:47314491	47314491	C	A	0.231	-0.103499	0.0323929	6.69785	0.00162838
2	2:19475848	19475848	A	C	0.319	0.101828	0.0318655	6.21881	0.00163359
39	39:60084487	60084487	T	A	0.349	-0.0758172	0.0237679	6.46224	0.00163901
2	2:68373085	68373085	G	C	0.372	0.0950559	0.0292071	5.57825	0.00164068
2	2:68366467	68366467	A	C	0.372	0.0946602	0.0290967	5.58088	0.00164484
29	29:35952191	35952191	T	C	0.316	0.094419	0.0296067	6.37939	0.0016469
18	18:47401665	47401665	T	C	0.115	0.132873	0.0416853	6.3541	0.00165569
15	15:20074770	20074770	G	A	0.187	0.12063	0.0375708	5.91762	0.00166069
7	7:14411159	14411159	G	C	0.356	0.102103	0.0319626	6.08732	0.00167406
11	11:61137877	61137877	G	C	0.293	-0.101136	0.0317806	6.47721	0.00168024
38	38:10578701	10578701	C	T	0.206	0.112048	0.0349011	5.85543	0.00168503
33	33:19383117	19383117	T	C	0.155	0.118927	0.0370238	5.82788	0.0016926
15	15:20932194	20932194	G	A	0.121	0.141913	0.0445347	6.1643	0.00169551
9	9:15642006	15642006	T	C	0.238	0.104669	0.0327494	6.01002	0.00169708
24	24:38736477	38736477	A	C	0.48	0.0877078	0.0275117	6.84815	0.00169838
15	15:10520054	10520054	A	T	0.283	0.102023	0.0319394	6.02464	0.00169897
38	38:11326343	11326343	C	T	0.199	0.113875	0.0358206	6.41083	0.00169952
5	5:13139673	13139673	C	T	0.094	0.142552	0.0448411	6.37973	0.00170077
31	31:26647843	26647843	A	G	0.118	0.135332	0.04257	6.60649	0.00170474
19	19:11740297	11740297	T	C	0.435	-0.101179	0.0316	5.90665	0.00171018
28	28:7867355	7867355	A	C	0.318	0.0954263	0.029265	5.45423	0.00171133
1	1:64483913	64483913	C	T	0.305	0.104397	0.0328648	6.41368	0.00171463
38	38:11471019	11471019	C	T	0.304	0.0946777	0.029345	5.66831	0.00171593
39	39:29494386	29494386	A	G	0.08	0.109706	0.0343064	5.89734	0.0017287
2	2:25445869	25445869	T	C	0.307	-0.109731	0.0344663	6.11069	0.00172897
36	36:19903993	19903993	A	G	0.347	-0.094658	0.0298496	6.46924	0.0017427
39	39:23176338	23176338	G	T	0.141	0.0889694	0.0280269	6.2375	0.00174428
9	9:24150859	24150859	G	A	0.078	0.145422	0.0456955	6.06967	0.001748
33	33:28644836	28644836	G	A	0.206	0.105451	0.0329941	5.8845	0.00175106
9	9:22244116	22244116	T	C	0.347	-0.0957894	0.0300336	5.96868	0.00175111
33	33:16657646	16657646	T	G	0.341	0.0931133	0.0293477	6.25556	0.00175222
39	39:59771944	59771944	G	A	0.349	-0.0753172	0.0237644	6.45704	0.00175322
24	24:45026377	45026377	T	C	0.169	-0.109277	0.0344764	6.57496	0.00175531
23	23:29559003	29559003	G	A	0.415	-0.0993518	0.0306327	5.51494	0.00175715
23	23:29593223	29593223	G	A	0.415	-0.0993518	0.0306327	5.51494	0.00175715
9	9:2120213	2120213	C	T	0.059	-0.168089	0.0530055	6.27635	0.00175754
15	15:23016612	23016612	A	G	0.122	0.142291	0.0448425	6.17078	0.00176982
37	37:12702333	12702333	A	C	0.116	0.132948	0.0419611	6.28925	0.00177191
9	9:23686310	23686310	T	C	0.078	0.1458	0.0459416	6.12436	0.00178004
39	39:39060061	39060061	C	T	0.055	0.125949	0.0397248	6.81559	0.00179299
39	39:62588017	62588017	A	T	0.201	0.077459	0.0244907	6.59079	0.00179619
8	8:2681211	2681211	A	G	0.298	-0.0972107	0.0307229	6.29643	0.0017965
4	4:79032468	79032468	G	A	0.209	-0.108685	0.0343883	6.44993	0.00180399
9	9:27510167	27510167	C	T	0.058	-0.206876	0.0654408	6.33481	0.0018084
17	17:49916320	49916320	G	C	0.12	0.140266	0.0443344	6.74543	0.00181286
5	5:3024973	3024973	T	C	0.132	0.134901	0.0427049	6.40618	0.00181625
9	9:20950846	20950846	C	T	0.077	-0.1544	0.0484924	5.88291	0.0018224
2	2:24790691	24790691	T	C	0.485	-0.0901956	0.0284692	6.08461	0.00182529
33	33:29148573	29148573	C	T	0.385	-0.0948851	0.0297164	7.29991	0.00184617
7	7:67832552	67832552	C	T	0.312	-0.111719	0.0346144	5.51866	0.00184843
39	39:59799192	59799192	T	C	0.347	-0.074914	0.023772	6.48114	0.00185878
9	9:24620497	24620497	T	C	0.453	0.0863572	0.0273587	6.19804	0.00186233
37	37:13728281	13728281	A	G	0.188	0.110556	0.0350876	6.56147	0.0018648
29	29:41261204	41261204	T	C	0.229	-0.106201	0.0337164	6.50507	0.00186803
29	29:41454267	41454267	T	C	0.274	-0.0979432	0.0310666	6.68756	0.00186935
28	28:15965887	15965887	G	A	0.495	-0.0909978	0.0288836	6.28869	0.00188025
9	9:26678338	26678338	G	T	0.306	0.0999457	0.0312742	5.69327	0.00189029
23	23:45799127	45799127	A	G	0.256	0.102948	0.0325713	6.03252	0.00189169
39	39:59802516	59802516	T	C	0.348	-0.0747614	0.023767	6.46461	0.00189391
39	39:59843052	59843052	C	T	0.348	-0.0747614	0.023767	6.46461	0.00189391
39	39:59954415	59954415	C	T	0.348	-0.0747614	0.023767	6.46461	0.00189391
29	29:41534745	41534745	A	C	0.349	-0.0898206	0.0285178	6.72412	0.00189486
2	2:78216334	78216334	C	A	0.331	0.0946751	0.030078	6.29487	0.00189608
2	2:67213541	67213541	C	T	0.428	0.0887097	0.0279846	5.904	0.00189915
8	8:65660560	65660560	C	T	0.405	0.0844876	0.0267782	6.07416	0.00191131
21	21:47277466	47277466	A	G	0.251	-0.0988809	0.0314518	6.68346	0.00192227
9	9:24727059	24727059	C	A	0.43	0.0875777	0.0277371	6.01253	0.00192309
33	33:19067369	19067369	T	A	0.164	0.114481	0.0362191	5.95746	0.00192362
9	9:14900339	14900339	C	T	0.214	0.111633	0.0352548	5.9088	0.00192366
8	8:2610877	2610877	C	T	0.298	-0.0961177	0.030589	6.29279	0.0019295
9	9:44673258	44673258	A	G	0.106	0.149341	0.0471998	5.91137	0.00193074
24	24:20145864	20145864	T	A	0.125	-0.130845	0.0415189	6.0778	0.00193147
11	11:60509704	60509704	T	C	0.313	-0.0966707	0.0307932	6.40456	0.00193481
15	15:48143254	48143254	A	G	0.216	0.106591	0.0335445	5.76329	0.00194508
9	9:26424633	26424633	C	T	0.351	0.0990717	0.0314582	6.07955	0.00194696
9	9:19523868	19523868	A	G	0.055	-0.214456	0.0682226	6.18559	0.00194707
9	9:24157171	24157171	A	G	0.083	0.140895	0.0447424	6.05607	0.00195437
39	39:25503071	25503071	G	A	0.305	0.0693856	0.0221187	6.65034	0.00196106
15	15:19230855	19230855	G	A	0.233	0.112821	0.0356728	5.87823	0.00196566
8	8:2613917	2613917	A	G	0.3	-0.0963688	0.0307328	6.32502	0.00196587
15	15:21759306	21759306	C	T	0.274	0.107491	0.0336262	5.6178	0.00196673
16	16:49463680	49463680	C	T	0.414	-0.0939279	0.0299509	6.29267	0.00196896
5	5:777508	777508	T	C	0.083	0.165541	0.0528437	6.5126	0.00197552
2	2:67237085	67237085	G	A	0.233	0.104132	0.0332425	6.52613	0.00197684
2	2:67238102	67238102	C	T	0.233	0.104132	0.0332425	6.52613	0.00197684
2	2:68770858	68770858	T	C	0.18	-0.11169	0.0354906	6.03988	0.00197795
2	2:68791059	68791059	C	A	0.18	-0.11169	0.0354906	6.03988	0.00197795
1	1:107900968	107900968	C	T	0.429	-0.0905984	0.0289243	6.43479	0.00197838
38	38:11301517	11301517	T	C	0.181	0.116153	0.0370238	6.19869	0.00198095
3	3:44310591	44310591	G	A	0.462	0.097425	0.0308719	5.91651	0.00198397
39	39:68773165	68773165	C	A	0.5	0.070361	0.0224676	6.33601	0.00199027
21	21:31687502	31687502	A	G	0.434	-0.0895675	0.0285713	6.19966	0.0019972
28	28:39784915	39784915	G	A	0.325	-0.0893978	0.0284498	6.04977	0.00199992
39	39:35969197	35969197	T	G	0.178	0.083038	0.0264878	6.16883	0.00200041
9	9:24787693	24787693	T	C	0.08	-0.153969	0.048367	5.64966	0.00200412
29	29:13831878	13831878	G	A	0.206	-0.106506	0.0340579	6.50946	0.00201053
3	3:46053683	46053683	G	T	0.445	0.092745	0.029125	5.6262	0.00202734
9	9:22091607	22091607	G	A	0.247	0.0981109	0.0313524	6.20695	0.00203156
23	23:48969180	48969180	A	G	0.294	0.0853956	0.0273275	6.60144	0.00203232
11	11:61037674	61037674	A	C	0.322	-0.0979952	0.0313753	6.54683	0.00203773
26	26:13965414	13965414	T	C	0.494	0.0931536	0.0297526	6.86313	0.00204948
17	17:51016655	51016655	T	C	0.106	0.146626	0.046852	6.83579	0.00205043
18	18:53968048	53968048	A	G	0.439	-0.0822314	0.0261995	5.98476	0.00205214
2	2:76746414	76746414	T	C	0.472	-0.100129	0.031974	6.88421	0.00205236
21	21:35173405	35173405	A	C	0.493	0.0856693	0.0269063	5.59093	0.00205479
28	28:15291302	15291302	T	A	0.49	0.087294	0.0277492	5.90128	0.00205999
1	1:65546321	65546321	G	A	0.309	0.101658	0.0325849	6.42519	0.00206096
1	1:65553814	65553814	A	G	0.309	0.101658	0.0325849	6.42519	0.00206096
39	39:65792470	65792470	A	T	0.238	-0.0839605	0.0269239	6.41865	0.0020691
29	29:41610071	41610071	G	C	0.229	-0.105089	0.0337119	6.45599	0.00207512
9	9:38252685	38252685	G	A	0.468	-0.0926185	0.029642	6.1455	0.00208153
38	38:11218249	11218249	T	C	0.228	0.10143	0.0323684	5.98698	0.00208729
32	32:28737738	28737738	A	G	0.251	0.107013	0.0343435	6.39943	0.00208764
2	2:25568630	25568630	A	C	0.329	-0.105519	0.0338118	6.19865	0.00209191
28	28:39938071	39938071	A	G	0.385	-0.0860608	0.0275945	6.24437	0.00209201
15	15:19265551	19265551	G	T	0.156	0.124541	0.0395641	5.83421	0.00209258
39	39:25460633	25460633	T	C	0.279	0.074329	0.0235776	7.26624	0.00209258
5	5:25084579	25084579	A	G	0.168	0.11724	0.0374611	6.02947	0.00209318
28	28:7881441	7881441	T	C	0.422	0.0934879	0.0293865	5.56387	0.00209461
9	9:25968226	25968226	T	C	0.062	0.168009	0.0538604	6.21408	0.00209556
9	9:25987610	25987610	G	A	0.062	0.168009	0.0538604	6.21408	0.00209556
9	9:25987835	25987835	A	G	0.062	0.168009	0.0538604	6.21408	0.00209556
21	21:10654529	10654529	C	T	0.421	-0.0894487	0.0287229	6.49596	0.0020961
39	39:67960526	67960526	T	A	0.239	-0.0837767	0.0268659	6.20894	0.00210406
29	29:12427728	12427728	C	A	0.177	-0.11302	0.036296	6.36576	0.00210497
9	9:24379899	24379899	C	A	0.103	-0.137037	0.0430297	5.54231	0.00210677
37	37:28125271	28125271	T	C	0.127	0.131707	0.0423047	6.35871	0.00210728
15	15:13735579	13735579	C	T	0.293	0.102658	0.0329787	6.40655	0.00210783
11	11:73277604	73277604	T	C	0.303	-0.0924429	0.0296601	6.74845	0.0021131
8	8:2525190	2525190	T	C	0.3	-0.0953861	0.0306355	6.31337	0.00211315
9	9:20641781	20641781	T	A	0.059	-0.174675	0.0557306	5.91646	0.00212167
21	21:35183426	35183426	G	A	0.487	0.085737	0.0270431	5.61606	0.00212295
5	5:24936267	24936267	C	T	0.14	0.133681	0.0428128	6.06276	0.00212659
29	29:13421745	13421745	G	A	0.12	-0.133389	0.0428958	6.46404	0.00212785
3	3:45509647	45509647	T	A	0.431	0.0932321	0.0295541	5.72844	0.00212936
2	2:25691983	25691983	C	A	0.175	0.117654	0.0365452	5.33485	0.00212939
2	2:25694843	25694843	G	A	0.175	0.117654	0.0365452	5.33485	0.00212939
2	2:25714215	25714215	C	T	0.175	0.117654	0.0365452	5.33485	0.00212939
19	19:9585571	9585571	C	T	0.447	0.100433	0.0321435	6.02344	0.0021347
29	29:41515050	41515050	G	A	0.177	0.104346	0.0335764	6.51413	0.00214067
24	24:46026734	46026734	C	G	0.492	0.0850677	0.0273364	6.73304	0.0021426
4	4:55781619	55781619	G	A	0.379	-0.0956548	0.030669	6.08696	0.00214368
21	21:32130348	32130348	A	G	0.441	-0.0907498	0.0281418	5.28765	0.00215013
39	39:40134321	40134321	G	A	0.077	0.110537	0.035578	6.59099	0.00215261
39	39:59784804	59784804	C	T	0.352	-0.0736764	0.0237248	6.43842	0.00215662
2	2:24761737	24761737	T	C	0.484	-0.0886642	0.028453	6.08851	0.00215927
21	21:31315796	31315796	C	G	0.404	-0.0917156	0.0294492	6.1054	0.00216743
21	21:31321868	31321868	A	G	0.404	-0.0917156	0.0294492	6.1054	0.00216743
9	9:32547584	32547584	T	G	0.368	-0.0984024	0.0315463	7.01374	0.00218876
21	21:47413286	47413286	G	T	0.271	-0.0926675	0.0298673	6.65062	0.00219031
23	23:37131479	37131479	G	T	0.384	0.0881016	0.0280889	5.79188	0.00219226
2	2:46186270	46186270	T	C	0.426	0.0979162	0.0314304	6.0313	0.00219554
39	39:25464735	25464735	A	G	0.283	0.0733297	0.0234704	7.10137	0.0021969
29	29:41529907	41529907	C	T	0.348	-0.0882292	0.028436	6.71141	0.00220197
15	15:19804241	19804241	T	C	0.39	-0.0942546	0.0303999	6.63235	0.00220221
8	8:2654385	2654385	A	G	0.299	-0.0951013	0.0306846	6.33482	0.00220902
33	33:28380051	28380051	T	C	0.183	0.108702	0.0348735	5.96947	0.00221161
10	10:11534443	11534443	G	A	0.174	-0.115836	0.0373366	6.20507	0.00221773
21	21:31491573	31491573	C	T	0.359	0.0926059	0.0294669	5.70732	0.00222565
21	21:47183022	47183022	A	G	0.266	0.098095	0.0317086	6.50417	0.0022397
37	37:29938010	29938010	A	G	0.172	0.107934	0.0346503	5.9415	0.00223995
15	15:16867309	16867309	T	C	0.255	0.104303	0.0337088	6.38477	0.00224008
19	19:11710578	11710578	A	G	0.465	0.0952542	0.0303606	5.73703	0.00224397
39	39:23210887	23210887	C	A	0.068	0.116464	0.0371631	5.74554	0.0022444
32	32:26433212	26433212	G	A	0.058	0.19309	0.0623073	6.14785	0.00225967
29	29:14381774	14381774	G	A	0.138	-0.125295	0.0404494	6.16866	0.00226153
24	24:20512470	20512470	A	G	0.11	-0.141407	0.0456545	6.15765	0.0022676
33	33:19056552	19056552	C	T	0.165	0.112072	0.0360574	5.98137	0.00226763
5	5:2447822	2447822	T	C	0.121	0.132245	0.0428034	6.48871	0.00226854
9	9:20486805	20486805	C	G	0.055	-0.179922	0.0576789	5.85151	0.00227192
9	9:20640004	20640004	G	A	0.058	-0.174543	0.0561094	5.93658	0.00227698
22	22:4229067	4229067	A	C	0.279	0.105488	0.0338303	5.86039	0.00227829
2	2:25219367	25219367	G	A	0.385	-0.0918988	0.029742	6.29807	0.00228444
39	39:65303258	65303258	T	C	0.24	-0.082409	0.0266832	6.34778	0.00228561
39	39:65356711	65356711	G	T	0.24	-0.082409	0.0266832	6.34778	0.00228561
29	29:13967877	13967877	C	T	0.133	-0.127292	0.0412192	6.30702	0.00229444
6	6:77134767	77134767	T	C	0.283	0.0901465	0.0292146	6.53563	0.00229884
37	37:13992962	13992962	G	T	0.326	0.0882709	0.0284973	6.90461	0.00229904
29	29:36215396	36215396	G	A	0.4	0.0897652	0.0290911	6.39932	0.00230047
9	9:19181703	19181703	C	T	0.303	0.0966326	0.0310073	5.85686	0.00230133
21	21:35456433	35456433	G	A	0.407	0.0857782	0.0270024	5.4285	0.00230174
36	36:20016900	20016900	A	G	0.153	-0.123108	0.0396181	7.08447	0.00230998
36	36:20020012	20020012	A	G	0.153	-0.123108	0.0396181	7.08447	0.00230998
36	36:20021375	20021375	C	T	0.153	-0.123108	0.0396181	7.08447	0.00230998
15	15:20757184	20757184	C	T	0.248	0.101463	0.0327516	6.03304	0.00232155
29	29:36488683	36488683	G	A	0.425	0.0940315	0.0304972	6.31915	0.00232884
7	7:47966105	47966105	G	A	0.343	-0.100022	0.032326	6.0716	0.00233015
15	15:19891814	19891814	C	T	0.091	0.164412	0.0530333	5.96002	0.00234716
23	23:37129242	37129242	G	A	0.399	-0.0945923	0.0306994	6.67544	0.00235017
31	31:26664534	26664534	A	G	0.122	0.128754	0.0418266	6.51606	0.00235257
19	19:11767201	11767201	C	T	0.452	0.0971513	0.031276	5.88349	0.00235512
10	10:10454774	10454774	T	C	0.272	-0.0995798	0.0320492	5.86443	0.00236169
10	10:10468568	10468568	A	G	0.272	-0.0995798	0.0320492	5.86443	0.00236169
22	22:22630734	22630734	T	C	0.155	-0.11681	0.037953	6.33307	0.00236538
2	2:25246234	25246234	T	A	0.427	-0.0884509	0.0287071	6.22315	0.00236681
9	9:39439910	39439910	T	C	0.252	-0.106403	0.0345122	6.17004	0.00237107
36	36:19873521	19873521	T	C	0.322	-0.0983343	0.031957	6.33138	0.00237304
1	1:65389061	65389061	G	A	0.34	0.0956252	0.0310878	6.29534	0.00238977
10	10:32079056	32079056	C	T	0.416	0.0973957	0.0314865	5.96792	0.00239482
39	39:68019562	68019562	A	G	0.237	-0.083041	0.0269839	6.22092	0.00239542
31	31:36401817	36401817	T	C	0.113	0.129151	0.0418256	6.02047	0.00239665
15	15:18557748	18557748	G	A	0.231	0.109747	0.035503	5.97024	0.00240949
36	36:19904598	19904598	G	C	0.344	-0.092824	0.0302315	6.44388	0.00241233
29	29:41421784	41421784	C	A	0.265	0.0919188	0.029832	6.8924	0.00241836
39	39:25589819	25589819	C	T	0.496	0.0656988	0.0213587	6.7872	0.00242031
2	2:25791347	25791347	A	G	0.313	-0.105598	0.0343463	6.21212	0.00242204
2	2:26025723	26025723	T	A	0.446	0.095079	0.0308585	6.06811	0.00242803
38	38:5916211	5916211	T	C	0.269	0.0993639	0.0318898	5.70141	0.00243227
9	9:38286094	38286094	C	G	0.318	-0.0961883	0.031352	6.35918	0.00243867
35	35:26218605	26218605	C	T	0.208	0.098503	0.0319758	6.03883	0.002441
28	28:7877037	7877037	T	G	0.423	0.0922277	0.0294466	5.57587	0.00244504
27	27:534569	534569	A	G	0.064	-0.150789	0.0491878	6.40447	0.00244973
2	2:80996482	80996482	G	A	0.359	0.0934871	0.030493	6.57506	0.00245253
2	2:80997329	80997329	T	C	0.359	0.0934871	0.030493	6.57506	0.00245253
38	38:10585498	10585498	C	T	0.205	0.108302	0.0350618	5.90809	0.00246228
23	23:45799459	45799459	G	A	0.254	0.100544	0.0326604	6.02759	0.00246995
10	10:25586925	25586925	T	C	0.179	0.110677	0.0361271	6.58954	0.00247233
31	31:36458723	36458723	G	A	0.306	0.0942092	0.0307551	6.37421	0.00247268
4	4:82130106	82130106	C	T	0.181	-0.10877	0.0353517	6.03765	0.00247842
7	7:14424324	14424324	A	G	0.358	0.0980927	0.0319268	6.09622	0.00248092
15	15:15649809	15649809	T	G	0.221	0.104215	0.033969	6.18343	0.00248235
15	15:15682334	15682334	A	G	0.221	0.104215	0.033969	6.18343	0.00248235
39	39:60073672	60073672	C	A	0.351	-0.0727425	0.0237618	6.4417	0.00248328
10	10:10080402	10080402	G	C	0.267	0.107581	0.0350129	6.89442	0.00248341
5	5:13152572	13152572	C	T	0.076	0.154261	0.0503716	6.30057	0.00248906
23	23:46866307	46866307	T	C	0.233	-0.0993561	0.0324499	6.26616	0.00250391
9	9:24809728	24809728	G	A	0.088	-0.143828	0.0461412	5.62254	0.00251683
2	2:67395050	67395050	T	C	0.463	0.0876399	0.0285184	6.00582	0.00252695
5	5:24832149	24832149	C	A	0.141	0.130897	0.042672	6.08099	0.00252735
5	5:24860330	24860330	A	G	0.141	0.130897	0.042672	6.08099	0.00252735
5	5:24898796	24898796	C	T	0.141	0.130897	0.042672	6.08099	0.00252735
5	5:24911571	24911571	A	G	0.141	0.130897	0.042672	6.08099	0.00252735
2	2:24638556	24638556	C	T	0.477	0.0986735	0.0320417	5.92591	0.00252922
2	2:24642268	24642268	T	A	0.477	0.0986735	0.0320417	5.92591	0.00252922
2	2:24649545	24649545	T	C	0.477	0.0986735	0.0320417	5.92591	0.00252922
2	2:24652584	24652584	G	A	0.477	0.0986735	0.0320417	5.92591	0.00252922
37	37:29910426	29910426	C	T	0.173	0.106467	0.0346156	5.95646	0.00253076
24	24:38176992	38176992	G	A	0.162	-0.110586	0.0361654	6.69769	0.00253822
22	22:27298373	27298373	G	A	0.292	0.101311	0.0331561	6.31581	0.00254398
5	5:4725788	4725788	G	T	0.132	0.129647	0.0424618	6.51858	0.00254823
5	5:46063541	46063541	A	C	0.268	0.0947256	0.0307868	5.92714	0.00254995
9	9:26424365	26424365	G	C	0.347	0.0965032	0.0314883	6.08926	0.00255124
24	24:46769206	46769206	G	A	0.493	-0.0846303	0.0276841	6.21319	0.00255581
4	4:87583745	87583745	G	C	0.362	0.0908369	0.0293541	5.74758	0.00256011
15	15:17494730	17494730	A	G	0.274	0.102513	0.0335785	6.35067	0.0025605
36	36:23421584	23421584	A	G	0.474	-0.0890239	0.0289822	5.96578	0.00256305
9	9:8052089	8052089	A	G	0.274	0.0964047	0.0311718	5.75767	0.0025656
33	33:28219539	28219539	T	C	0.231	0.101901	0.0331416	5.90823	0.00258072
39	39:95563405	95563405	G	A	0.077	0.110305	0.0361727	6.56553	0.00258299
33	33:23992793	23992793	C	A	0.176	0.109256	0.0357365	6.14089	0.00258567
15	15:21265253	21265253	C	T	0.06	0.17123	0.0560606	6.19511	0.00258643
2	2:16900441	16900441	A	G	0.38	0.0903761	0.0295293	6.04193	0.00260415
5	5:47799071	47799071	A	G	0.386	0.0884871	0.0290345	6.33015	0.00260532
5	5:47804568	47804568	G	A	0.386	0.0884871	0.0290345	6.33015	0.00260532
9	9:15632389	15632389	G	A	0.244	0.0993429	0.0324615	6.05181	0.00260639
33	33:14935461	14935461	G	A	0.233	0.0982955	0.0322713	6.43373	0.00260698
33	33:16701558	16701558	G	A	0.309	0.0938152	0.0305663	5.91866	0.00261126
2	2:25790659	25790659	T	A	0.31	-0.105524	0.0345607	6.14457	0.00261752
22	22:194911	194911	A	G	0.419	0.0880196	0.0283719	5.63986	0.00262066
32	32:29061918	29061918	A	G	0.25	0.105394	0.0346119	6.60326	0.00262395
9	9:20488092	20488092	G	A	0.174	-0.114091	0.0368858	5.7001	0.00262474
23	23:37177786	37177786	G	T	0.233	0.0950964	0.0311436	6.10064	0.00263181
9	9:26496925	26496925	A	G	0.052	-0.204621	0.0670795	6.16144	0.00263477
9	9:27490530	27490530	C	A	0.057	-0.199298	0.0654829	6.33463	0.0026398
9	9:27500850	27500850	T	C	0.057	-0.199298	0.0654829	6.33463	0.0026398
23	23:46327563	46327563	T	G	0.203	0.108085	0.0353547	6.021	0.00264421
33	33:16738013	16738013	A	G	0.276	0.0930722	0.0304812	6.0575	0.00265392
15	15:16862142	16862142	A	C	0.256	0.103456	0.0340025	6.30375	0.00265424
39	39:68741433	68741433	T	C	0.493	-0.0688639	0.0226516	6.4314	0.00265648
2	2:68266576	68266576	A	G	0.364	0.0906081	0.0293237	5.69246	0.00266701
21	21:41725827	41725827	A	G	0.084	0.157014	0.0516761	6.54	0.00267195
3	3:44149680	44149680	C	T	0.47	0.0975962	0.0318694	5.91906	0.00268064
38	38:11191588	11191588	G	T	0.241	0.0968078	0.0318503	6.29129	0.00268094
23	23:18342587	18342587	C	T	0.401	0.0915461	0.030054	6.13476	0.00268181
29	29:9700293	9700293	C	T	0.065	0.190228	0.0625832	6.29275	0.00268267
15	15:19544796	19544796	C	T	0.338	0.0947194	0.0309812	5.97016	0.00268568
9	9:23823897	23823897	T	C	0.077	-0.153855	0.0498876	5.70856	0.0026913
22	22:27230336	27230336	A	G	0.221	0.115491	0.0380346	6.57241	0.00269186
9	9:1953568	1953568	G	A	0.056	-0.164473	0.0541498	6.3069	0.00269429
16	16:55491884	55491884	T	C	0.138	-0.114625	0.0376802	6.17483	0.00269486
38	38:1280096	1280096	A	G	0.31	-0.0941847	0.0309248	6.10565	0.00269567
11	11:61314933	61314933	G	A	0.071	0.149293	0.0491871	6.48219	0.00269676
11	11:61317248	61317248	C	T	0.071	0.149293	0.0491871	6.48219	0.00269676
39	39:11702914	11702914	A	G	0.072	0.10789	0.0351293	5.79063	0.00270145
21	21:28069514	28069514	A	G	0.477	0.0958285	0.031196	5.80103	0.00270235
11	11:60082687	60082687	A	G	0.188	-0.110758	0.0364166	6.16955	0.002704
22	22:28753213	28753213	T	C	0.139	-0.11669	0.0384529	6.54174	0.00270425
22	22:29061185	29061185	C	T	0.139	-0.11669	0.0384529	6.54174	0.00270425
33	33:29051131	29051131	T	C	0.384	-0.0866053	0.0283893	6.97821	0.00270594
28	28:7869052	7869052	T	C	0.424	0.0910309	0.029406	5.59489	0.00272404
20	20:43720147	43720147	G	A	0.05	0.189445	0.0622221	6.06961	0.00272541
2	2:25250264	25250264	G	A	0.347	-0.0951364	0.0312821	6.12531	0.00272723
9	9:18538627	18538627	C	T	0.3	0.0958982	0.0312763	5.83041	0.00273033
11	11:61041984	61041984	G	C	0.319	-0.0951177	0.0313775	6.56727	0.00273468
10	10:32047971	32047971	T	C	0.388	0.100949	0.0330855	5.94046	0.00276089
2	2:46225789	46225789	T	C	0.427	0.0952117	0.0312931	6.04034	0.00276458
5	5:3060083	3060083	A	C	0.135	0.126146	0.0416693	6.40296	0.00276897
2	2:24645019	24645019	C	T	0.478	0.0978484	0.0320808	5.93622	0.00277009
39	39:62573619	62573619	A	G	0.239	0.0727415	0.02404	6.49117	0.00277741
29	29:41599346	41599346	A	G	0.237	-0.0996657	0.0329399	6.52391	0.00278026
39	39:24073908	24073908	T	C	0.359	0.0672356	0.0222213	6.60981	0.00279012
2	2:77139878	77139878	A	G	0.312	0.0946485	0.0313089	6.5107	0.0028033
2	2:77149399	77149399	T	C	0.312	0.0946485	0.0313089	6.5107	0.0028033
9	9:1965299	1965299	A	G	0.057	-0.159945	0.0529071	6.30199	0.00281907
28	28:40057760	40057760	T	C	0.291	-0.0881514	0.0291494	6.25251	0.00282477
33	33:29421211	29421211	C	T	0.403	-0.0827948	0.0271658	7.13379	0.00282658
39	39:116337673	116337673	A	G	0.058	0.113819	0.0376892	6.54424	0.00283237
38	38:10890004	10890004	C	T	0.221	0.102441	0.0335211	5.80675	0.0028337
37	37:14175864	14175864	A	G	0.168	0.112563	0.0372451	6.67484	0.00283452
31	31:36187352	36187352	G	A	0.491	0.0906865	0.0300207	6.30927	0.00284058
3	3:45122509	45122509	A	G	0.463	-0.0927495	0.0301907	5.67878	0.00284549
22	22:6200613	6200613	G	T	0.485	-0.0895088	0.0290498	5.61104	0.00284847
1	1:109936956	109936956	C	A	0.483	-0.087641	0.0290413	6.49074	0.00284925
29	29:13973730	13973730	T	C	0.145	-0.120558	0.0399349	6.34521	0.00285173
36	36:24011789	24011789	T	G	0.381	0.0949449	0.0313449	6.08605	0.00285573
29	29:15611668	15611668	A	G	0.187	-0.1098	0.0360915	5.91617	0.0028583
18	18:47234082	47234082	A	G	0.114	0.124833	0.0413768	6.53991	0.00285841
22	22:6513040	6513040	A	G	0.496	-0.0883668	0.0287683	5.66225	0.00286675
22	22:6515823	6515823	T	C	0.496	-0.0883668	0.0287683	5.66225	0.00286675
16	16:49611014	49611014	G	A	0.432	-0.0891391	0.0295005	6.16857	0.00288073
19	19:14997375	14997375	C	T	0.436	0.0890937	0.02956	6.48761	0.00288388
19	19:14998331	14998331	C	A	0.436	0.0890937	0.02956	6.48761	0.00288388
28	28:40578166	40578166	T	C	0.146	-0.118544	0.0390709	5.96146	0.0028885
4	4:87029103	87029103	C	G	0.439	0.0878524	0.028918	5.91026	0.002898
5	5:25359654	25359654	T	G	0.137	0.132031	0.0435613	5.98147	0.00290159
23	23:37183930	37183930	G	A	0.385	0.0852471	0.0279691	5.80286	0.00290301
28	28:7852587	7852587	G	A	0.318	0.0914458	0.0297632	5.61344	0.00290469
9	9:1933391	1933391	A	G	0.055	-0.165203	0.0548267	6.3167	0.00290594
9	9:1951234	1951234	A	G	0.055	-0.165203	0.0548267	6.3167	0.00290594
36	36:25913286	25913286	T	C	0.385	0.0872455	0.0287874	5.97499	0.0029128
5	5:2773259	2773259	G	A	0.152	0.118819	0.0394616	6.41624	0.00291374
10	10:11308117	11308117	C	T	0.177	-0.112437	0.0372407	6.15254	0.00291375
38	38:5616386	5616386	G	A	0.316	0.0873759	0.0286777	5.80062	0.00291791
5	5:2788437	2788437	A	G	0.163	0.115494	0.0383424	6.30793	0.00292031
28	28:39723799	39723799	C	T	0.157	-0.110959	0.0367424	6.10923	0.0029215
2	2:81019432	81019432	A	G	0.376	0.0912005	0.0302996	6.39918	0.00292421
4	4:18461824	18461824	G	A	0.05	-0.212819	0.0703853	6.03919	0.00293675
2	2:26183824	26183824	T	C	0.443	-0.0919293	0.0301854	5.80462	0.00294203
12	12:42281416	42281416	G	C	0.476	0.0946779	0.0313757	6.10625	0.00295198
4	4:66909634	66909634	C	T	0.052	-0.170706	0.056781	6.43225	0.00295284
31	31:36396435	36396435	T	C	0.11	0.127533	0.0421553	5.97772	0.00295364
18	18:47345441	47345441	T	C	0.21	0.0956004	0.0317906	6.28831	0.00296663
8	8:2419608	2419608	A	T	0.286	-0.0921838	0.0306586	6.31532	0.00296733
21	21:34821035	34821035	C	T	0.415	0.0855181	0.0278285	5.56644	0.0029729
12	12:51888222	51888222	A	G	0.221	0.105234	0.0346889	5.85733	0.002989
7	7:49356221	49356221	G	A	0.347	-0.0965584	0.0318395	5.86733	0.00299163
33	33:22457764	22457764	G	A	0.229	0.100196	0.0333763	6.45587	0.00299409
9	9:38355553	38355553	C	T	0.463	-0.089705	0.0298348	6.19742	0.00300628
2	2:68982834	68982834	C	T	0.162	-0.113436	0.0375989	6.02323	0.00300725
2	2:69049844	69049844	A	C	0.161	-0.114249	0.0378741	6.02707	0.0030085
29	29:9968012	9968012	C	T	0.351	0.0921942	0.0307259	6.38647	0.00301448
20	20:57697323	57697323	C	G	0.295	0.0862635	0.0287559	6.35366	0.00302241
5	5:25163458	25163458	T	C	0.141	0.128752	0.0427195	6.03475	0.0030242
24	24:20141207	20141207	A	G	0.145	-0.119858	0.0398348	6.10466	0.00303107
15	15:14651476	14651476	T	C	0.371	0.0912269	0.0303505	6.8184	0.00303109
24	24:20235811	20235811	G	A	0.145	-0.118898	0.0396019	6.19787	0.00304666
2	2:67235400	67235400	C	T	0.424	0.0888444	0.0296246	6.27954	0.00304861
2	2:77154666	77154666	T	C	0.359	0.0889879	0.0297014	6.55812	0.00305449
5	5:25377766	25377766	A	G	0.139	0.130178	0.0431363	5.93799	0.00305983
29	29:13962275	13962275	A	G	0.145	-0.119069	0.0397364	6.33944	0.00306056
1	1:64471516	64471516	T	C	0.487	0.0873027	0.029135	6.33139	0.00306153
37	37:12196834	12196834	T	G	0.115	0.127551	0.0425349	6.23032	0.00306637
37	37:12352597	12352597	A	T	0.115	0.127551	0.0425349	6.23032	0.00306637
37	37:12739889	12739889	A	G	0.115	0.127551	0.0425349	6.23032	0.00306637
9	9:22459330	22459330	G	A	0.276	-0.0983927	0.0328573	6.53396	0.0030668
15	15:22292669	22292669	T	C	0.183	0.115481	0.0380739	5.79884	0.0030739
9	9:22214277	22214277	A	G	0.345	-0.0908555	0.0301869	6.02652	0.00307396
38	38:6142106	6142106	A	G	0.4	-0.0916735	0.0305019	6.07991	0.00307568
38	38:6142343	6142343	T	A	0.4	-0.0916735	0.0305019	6.07991	0.00307568
15	15:22105522	22105522	A	G	0.189	0.113755	0.0375809	5.84455	0.00308207
14	14:43890905	43890905	C	T	0.484	0.0852747	0.0281147	5.77989	0.00308638
11	11:61860445	61860445	G	A	0.281	-0.0941568	0.0314466	6.28929	0.00309344
22	22:7132918	7132918	A	G	0.491	0.0939516	0.0310913	5.87074	0.00309351
18	18:47668756	47668756	A	G	0.136	0.113209	0.0376503	6.0147	0.00310361
18	18:47670322	47670322	T	G	0.136	0.113209	0.0376503	6.0147	0.00310361
33	33:22491759	22491759	T	G	0.184	0.10877	0.0362479	6.11569	0.00310696
8	8:45831935	45831935	T	G	0.243	-0.10058	0.0335997	6.70695	0.00311088
9	9:24763251	24763251	G	A	0.076	-0.152482	0.0502061	5.719	0.00311314
15	15:19299365	19299365	C	T	0.22	0.103596	0.034457	6.02077	0.00311357
8	8:2574499	2574499	C	T	0.297	-0.0918155	0.0307019	6.34584	0.0031153
22	22:6084148	6084148	C	T	0.5	-0.0883327	0.0290951	5.72913	0.00311755
39	39:87344737	87344737	A	G	0.446	0.0665757	0.0222733	6.51138	0.0031185
22	22:8620621	8620621	G	A	0.352	0.0982281	0.0323683	5.73214	0.00312503
29	29:14459366	14459366	T	C	0.138	-0.121448	0.0405494	6.17829	0.00312567
8	8:65312898	65312898	C	T	0.147	-0.115177	0.0385294	6.32873	0.00313036
29	29:41503113	41503113	A	G	0.236	-0.0986232	0.0330051	6.55715	0.00313132
17	17:5398492	5398492	C	A	0.378	-0.0923318	0.0308964	6.31633	0.00314278
38	38:1270895	1270895	A	G	0.254	-0.0990751	0.0331298	6.22327	0.00314963
23	23:37181188	37181188	C	A	0.489	0.0848342	0.028376	6.24254	0.00315161
31	31:35867078	35867078	C	T	0.424	0.0840833	0.0280916	6.13319	0.00316799
15	15:18541242	18541242	C	G	0.232	0.106305	0.0354342	6.03	0.00316947
7	7:49017964	49017964	C	A	0.269	-0.109631	0.0364762	5.96126	0.00317045
3	3:44295176	44295176	T	C	0.461	0.0932888	0.0309929	5.90201	0.00317831
3	3:44319334	44319334	C	T	0.461	0.0932888	0.0309929	5.90201	0.00317831
9	9:20947299	20947299	T	C	0.073	-0.149909	0.0498931	5.94988	0.0031793
24	24:45944403	45944403	A	G	0.406	-0.0813062	0.0270835	5.97168	0.00318078
22	22:26904944	26904944	A	G	0.23	-0.101866	0.0341542	6.40522	0.00318536
21	21:31292676	31292676	T	C	0.364	0.094824	0.0314011	5.80011	0.00318609
21	21:31299957	31299957	A	G	0.364	0.094824	0.0314011	5.80011	0.00318609
2	2:24585479	24585479	T	C	0.378	-0.0884472	0.0295585	6.11276	0.00318819
28	28:6383179	6383179	T	C	0.175	0.109295	0.0363393	5.89898	0.00319271
2	2:3346956	3346956	G	A	0.444	-0.0789307	0.026124	5.76674	0.00319311
38	38:11236818	11236818	A	G	0.295	0.088563	0.029646	6.77773	0.00319651
5	5:48570281	48570281	C	A	0.29	0.0911762	0.0304235	6.02656	0.00319653
5	5:48576608	48576608	T	C	0.29	0.0911762	0.0304235	6.02656	0.00319653
23	23:45988810	45988810	A	G	0.199	0.106394	0.0355449	6.0713	0.00320114
22	22:28191100	28191100	G	A	0.199	-0.096974	0.0325328	6.55045	0.00320275
21	21:31695374	31695374	C	T	0.435	-0.0853122	0.028554	6.16851	0.00320376
3	3:45084194	45084194	T	C	0.461	-0.0916677	0.0302483	5.70512	0.00320999
3	3:44420900	44420900	C	T	0.476	0.093868	0.0308458	5.62151	0.00321089
11	11:62270517	62270517	T	C	0.326	-0.0931938	0.0310549	5.95678	0.00321139
29	29:15602022	15602022	G	A	0.212	-0.101098	0.0335515	5.8253	0.00322662
10	10:10594584	10594584	G	A	0.46	-0.0831387	0.0278365	6.13228	0.00323263
28	28:40135712	40135712	A	G	0.349	-0.0877757	0.029326	6.03008	0.00323307
29	29:15233189	15233189	T	C	0.182	-0.110986	0.0370133	5.95028	0.00324846
37	37:13469131	13469131	C	A	0.25	0.0991135	0.0332469	6.75438	0.00325119
15	15:20281419	20281419	A	G	0.21	0.106824	0.0355766	5.91259	0.00325133
15	15:22456476	22456476	A	G	0.201	0.110104	0.0365266	5.80021	0.0032591
37	37:29716810	29716810	G	A	0.216	0.0951812	0.0318238	6.01852	0.00326053
9	9:7249178	7249178	C	T	0.236	0.0928047	0.0308237	5.8075	0.00326414
33	33:29288801	29288801	A	G	0.32	-0.0910768	0.0300358	7.45857	0.00326539
11	11:73285319	73285319	A	G	0.36	0.0931048	0.0313032	6.5502	0.00326851
17	17:47174847	47174847	T	G	0.297	0.0857946	0.0288015	6.74324	0.00327009
19	19:15450997	15450997	C	A	0.328	-0.0925989	0.0311155	6.29921	0.00327352
29	29:14256427	14256427	T	G	0.131	-0.123818	0.041576	6.22602	0.00327486
29	29:14259547	14259547	G	A	0.131	-0.123818	0.041576	6.22602	0.00327486
9	9:21085628	21085628	T	C	0.337	-0.0980354	0.0324164	5.69776	0.00328284
9	9:21098864	21098864	G	A	0.337	-0.0980354	0.0324164	5.69776	0.00328284
9	9:21100181	21100181	A	G	0.337	-0.0980354	0.0324164	5.69776	0.00328284
36	36:23959811	23959811	A	G	0.414	0.093462	0.031297	6.0591	0.00328329
5	5:22948088	22948088	A	G	0.071	0.156428	0.052643	6.45908	0.0032934
9	9:22082280	22082280	G	A	0.236	0.0967976	0.0325697	6.37076	0.00329607
28	28:7572081	7572081	A	G	0.387	0.0836546	0.0275231	5.5722	0.00329846
28	28:40100026	40100026	C	T	0.379	-0.0802904	0.0270127	6.29779	0.00330892
32	32:26433024	26433024	T	G	0.059	0.181999	0.0611501	6.19113	0.0033097
38	38:11381064	11381064	C	T	0.276	0.0906838	0.0302945	5.92952	0.00331176
5	5:29091087	29091087	A	G	0.195	0.108282	0.035822	5.68218	0.00331401
22	22:15542448	15542448	T	C	0.354	-0.0897811	0.0301747	6.1958	0.00331599
5	5:25695234	25695234	G	T	0.205	0.107389	0.035951	5.9983	0.00331773
13	13:39347954	39347954	G	T	0.445	-0.0865847	0.0290794	6.15173	0.00331789
29	29:9530301	9530301	G	A	0.058	0.197045	0.0662845	6.25632	0.00332034
15	15:18557253	18557253	T	C	0.229	0.105855	0.0354392	6.00577	0.00332128
15	15:14851652	14851652	T	C	0.079	-0.145877	0.0491357	6.41409	0.00332239
38	38:10934976	10934976	C	T	0.173	0.112592	0.0377191	6.01941	0.00332393
25	25:6019035	6019035	G	A	0.477	-0.0931512	0.0312554	6.08534	0.00332881
15	15:48290414	48290414	C	T	0.183	0.110102	0.0367181	5.86214	0.00332886
4	4:56142528	56142528	G	C	0.494	0.0960675	0.0321532	5.97792	0.00333437
15	15:21267257	21267257	A	T	0.123	0.123454	0.0415461	6.24976	0.00333682
39	39:95869417	95869417	C	T	0.065	0.124311	0.0418624	6.29062	0.00333725
14	14:43726345	43726345	T	C	0.386	-0.0916824	0.0308599	6.25068	0.00333855
15	15:7429444	7429444	A	G	0.256	0.093229	0.0312069	5.96336	0.0033499
9	9:20499465	20499465	C	A	0.173	-0.111904	0.037078	5.67834	0.00336605
23	23:17309035	17309035	C	T	0.409	0.0903047	0.0300934	5.80785	0.00336828
16	16:33543891	33543891	A	C	0.14	0.122998	0.0415012	6.45103	0.00337414
37	37:30636882	30636882	C	T	0.263	0.0898037	0.0299857	5.83896	0.00338429
29	29:41447837	41447837	A	G	0.25	-0.0926392	0.0312524	6.32217	0.00338499
10	10:11213752	11213752	A	G	0.175	-0.108844	0.0366127	6.1172	0.00338929
8	8:46072499	46072499	C	T	0.263	-0.0980061	0.0330742	6.36514	0.00338953
32	32:26542141	26542141	G	A	0.3	0.0935248	0.0315219	6.22568	0.00339168
22	22:8601064	8601064	C	A	0.352	0.0974234	0.0323789	5.73039	0.00339293
15	15:15542359	15542359	C	T	0.173	0.113647	0.0383542	6.35298	0.00339303
15	15:16423545	16423545	A	G	0.156	0.119914	0.0404356	6.24375	0.00339939
39	39:25474528	25474528	T	C	0.293	0.0703467	0.0235288	7.13973	0.00340215
5	5:48892034	48892034	T	C	0.206	0.105072	0.0353952	6.15755	0.0034066
7	7:49527423	49527423	T	C	0.3	-0.102152	0.0341328	5.85469	0.00341179
29	29:41165713	41165713	G	C	0.244	0.0935175	0.0313847	7.02114	0.00341296
5	5:2698650	2698650	C	T	0.153	0.116868	0.0394844	6.42297	0.00341729
5	5:2704562	2704562	T	C	0.153	0.116868	0.0394844	6.42297	0.00341729
5	5:2723245	2723245	G	A	0.153	0.116868	0.0394844	6.42297	0.00341729
5	5:2725144	2725144	A	G	0.153	0.116868	0.0394844	6.42297	0.00341729
5	5:2738496	2738496	T	C	0.153	0.116868	0.0394844	6.42297	0.00341729
5	5:2753050	2753050	A	C	0.153	0.116868	0.0394844	6.42297	0.00341729
5	5:2772317	2772317	C	T	0.153	0.116868	0.0394844	6.42297	0.00341729
38	38:5611634	5611634	C	T	0.317	0.0859485	0.0286974	5.81076	0.00342379
33	33:29061119	29061119	G	T	0.244	0.0969196	0.0324649	7.11283	0.00342384
1	1:65490105	65490105	T	C	0.352	0.0915268	0.03093	6.35812	0.00343557
33	33:19284579	19284579	G	A	0.336	0.0875848	0.0291261	5.69738	0.00344107
28	28:39787024	39787024	T	C	0.322	-0.0840334	0.0282855	6.05949	0.00344132
39	39:87359743	87359743	A	G	0.442	0.0661304	0.022364	6.48809	0.00344439
29	29:39717017	39717017	C	T	0.486	0.0859839	0.0290496	6.27735	0.00344654
28	28:39781879	39781879	G	A	0.321	-0.0838995	0.0282629	6.08283	0.00345
3	3:44183504	44183504	T	C	0.47	0.0931336	0.0312808	5.96969	0.00345292
23	23:49144380	49144380	T	C	0.086	0.135699	0.0458714	6.68248	0.0034641
23	23:49145229	49145229	T	C	0.086	0.135699	0.0458714	6.68248	0.0034641
11	11:55163995	55163995	T	C	0.071	0.149668	0.0505615	6.2144	0.00346643
33	33:13213599	13213599	C	T	0.133	0.119153	0.0402616	6.17575	0.00348909
5	5:2724273	2724273	G	A	0.154	0.11602	0.0392911	6.45198	0.00349033
22	22:16009219	16009219	T	A	0.366	-0.0864891	0.0292052	6.13344	0.00349281
29	29:14166299	14166299	A	G	0.131	-0.122751	0.0415151	6.23826	0.00349444
33	33:23317565	23317565	T	C	0.184	0.103612	0.0350665	6.29589	0.00349527
9	9:22080767	22080767	T	G	0.235	0.0973327	0.0329676	6.40062	0.0034989
19	19:13094263	13094263	A	G	0.318	-0.0942502	0.0314953	5.78508	0.00349986
9	9:23344913	23344913	A	G	0.268	-0.091034	0.0304593	5.80507	0.00350258
29	29:15753072	15753072	C	G	0.188	-0.107267	0.0359816	5.87344	0.00350649
4	4:78852094	78852094	C	T	0.124	-0.126133	0.0425722	6.07616	0.00351493
37	37:30529930	30529930	A	G	0.149	0.108545	0.0366511	6.08841	0.00351716
29	29:9976322	9976322	C	T	0.355	0.0908725	0.030802	6.42947	0.00352037
11	11:61106155	61106155	C	A	0.067	0.151033	0.0511273	6.23197	0.00352378
33	33:14924173	14924173	T	C	0.231	0.0949759	0.0322016	6.4462	0.00352565
2	2:77601297	77601297	C	T	0.261	0.0996286	0.0337359	6.24281	0.0035328
37	37:13504078	13504078	T	C	0.188	0.104376	0.0353941	6.55259	0.00353586
15	15:19598520	19598520	C	T	0.158	0.119891	0.0405526	6.16576	0.00353589
4	4:87050345	87050345	T	C	0.481	-0.0852462	0.0281529	5.51535	0.00353809
23	23:47785105	47785105	G	A	0.25	-0.0923038	0.0313098	6.40002	0.00354437
24	24:46609722	46609722	G	A	0.456	-0.0773838	0.0262495	6.57625	0.00354976
13	13:39365682	39365682	C	T	0.445	-0.0859463	0.029051	6.10452	0.00355043
13	13:39367627	39367627	A	G	0.445	-0.0859463	0.029051	6.10452	0.00355043
13	13:39367910	39367910	G	T	0.445	-0.0859463	0.029051	6.10452	0.00355043
22	22:4669447	4669447	C	T	0.385	0.090802	0.0305183	5.88732	0.0035566
23	23:45990715	45990715	A	C	0.2	0.105207	0.0355639	6.08519	0.00355997
10	10:11268943	11268943	T	C	0.176	-0.110181	0.0372939	6.15796	0.00356402
1	1:109928303	109928303	C	T	0.484	-0.0855275	0.0290329	6.48688	0.00356545
23	23:49339146	49339146	G	A	0.051	0.177527	0.0602563	6.54908	0.00356574
21	21:31290873	31290873	G	A	0.388	0.0915374	0.0308787	5.99111	0.00357365
11	11:61023299	61023299	G	T	0.323	-0.0920649	0.0312591	6.52497	0.00357449
11	11:61040938	61040938	G	A	0.323	-0.0920649	0.0312591	6.52497	0.00357449
15	15:15512096	15512096	C	T	0.252	0.0976625	0.033164	6.48956	0.00357713
39	39:68530207	68530207	A	G	0.227	0.0833202	0.0282639	6.69076	0.00357928
37	37:30534333	30534333	G	A	0.152	0.106903	0.0361907	6.11138	0.00358656
2	2:18579713	18579713	T	C	0.362	0.0864845	0.0293171	6.18785	0.00358976
8	8:65705427	65705427	C	T	0.204	0.0929406	0.031351	5.96195	0.00359361
28	28:36938606	36938606	G	A	0.055	0.159645	0.0542388	6.3978	0.00359602
2	2:14386910	14386910	A	G	0.198	0.0998002	0.0335604	5.85886	0.003598
2	2:14418326	14418326	T	C	0.198	0.0998002	0.0335604	5.85886	0.003598
37	37:29470629	29470629	G	A	0.178	0.101732	0.0344419	6.0911	0.00360304
16	16:39601012	39601012	C	T	0.307	0.0939156	0.031763	6.05397	0.00360351
27	27:12516726	12516726	C	T	0.054	0.160721	0.0546261	6.40689	0.00360558
2	2:25777192	25777192	G	C	0.309	-0.102678	0.0347948	6.14505	0.00360754
2	2:25780227	25780227	A	T	0.309	-0.102678	0.0347948	6.14505	0.00360754
39	39:73033785	73033785	T	C	0.127	0.092714	0.0314538	6.1871	0.00361279
37	37:13460177	13460177	T	G	0.251	0.0979669	0.033239	6.76053	0.00361355
21	21:35348935	35348935	G	A	0.498	0.0817217	0.0270735	5.53308	0.00361862
39	39:23498899	23498899	C	T	0.176	0.078196	0.026408	7.02417	0.00362203
16	16:49614169	49614169	C	T	0.415	-0.089136	0.0302079	6.12095	0.00362263
39	39:10804204	10804204	T	C	0.285	0.0704008	0.0235911	5.75437	0.00362451
38	38:5954774	5954774	G	A	0.306	0.0868432	0.0290846	5.7338	0.00362748
9	9:38360705	38360705	A	G	0.465	-0.0878225	0.029814	6.21319	0.0036279
16	16:39182891	39182891	C	T	0.386	0.0889764	0.0301494	6.10349	0.0036295
9	9:23992641	23992641	T	A	0.075	-0.151228	0.0506485	5.73359	0.00363412
15	15:47108590	47108590	A	G	0.279	0.0937407	0.0314103	5.74019	0.00364138
33	33:13194570	13194570	G	A	0.185	0.103925	0.0353098	6.22717	0.00364508
7	7:50440667	50440667	A	G	0.29	-0.103958	0.0349717	5.8381	0.00364788
9	9:32540434	32540434	T	G	0.325	-0.0957725	0.0324056	6.97581	0.00364799
12	12:48973044	48973044	A	C	0.36	-0.0896018	0.0302051	5.88859	0.00364984
8	8:45986103	45986103	T	A	0.199	-0.107031	0.0363283	6.81654	0.00365021
15	15:6924617	6924617	C	T	0.413	0.0895366	0.0303971	6.16445	0.00365817
9	9:20541921	20541921	G	A	0.071	-0.153251	0.0519235	6.05373	0.0036605
5	5:2996169	2996169	A	G	0.137	0.123325	0.0419825	6.52599	0.00366069
4	4:87022642	87022642	T	C	0.462	0.0872794	0.0293566	5.81528	0.00366381
29	29:36500183	36500183	T	C	0.463	-0.0852949	0.0290465	6.53011	0.00367242
16	16:32623279	32623279	C	G	0.137	0.125486	0.04272	6.35214	0.00367377
2	2:25724630	25724630	G	A	0.174	0.111294	0.0365742	5.37568	0.00367726
11	11:55216502	55216502	A	T	0.069	0.156147	0.0531131	6.23318	0.00368138
13	13:34857627	34857627	T	C	0.347	-0.0942768	0.0316005	7.35545	0.00368251
14	14:44079390	44079390	T	C	0.402	-0.0946531	0.031948	5.9049	0.00368264
37	37:14232150	14232150	T	G	0.339	0.0909245	0.0307406	7.05335	0.00368275
38	38:5815319	5815319	C	T	0.271	0.0947008	0.03176	5.72771	0.00368395
21	21:47270551	47270551	A	G	0.285	-0.0874664	0.0297682	6.6978	0.00368985
33	33:28125450	28125450	G	A	0.386	-0.083576	0.0284769	6.42716	0.00369005
5	5:12704242	12704242	A	G	0.091	0.128787	0.0438916	6.39776	0.00369914
14	14:43893918	43893918	A	T	0.464	-0.0861259	0.0289643	5.79087	0.00370227
19	19:15023749	15023749	T	C	0.481	0.0897301	0.0305146	6.16967	0.00370875
33	33:22895081	22895081	A	C	0.177	0.103996	0.0353418	6.12746	0.00371118
2	2:19459464	19459464	A	G	0.356	0.0923096	0.0312592	5.96889	0.00371492
22	22:13958331	13958331	A	G	0.28	-0.0881943	0.0298876	5.99239	0.00371519
29	29:9539902	9539902	G	A	0.42	-0.085782	0.0292488	6.61232	0.00372693
39	39:25311305	25311305	C	T	0.348	0.0660052	0.0223428	7.06119	0.00373083
16	16:13598141	13598141	A	G	0.259	-0.0979005	0.033402	6.49775	0.00373295
13	13:34838851	34838851	T	C	0.346	-0.0948245	0.0318184	7.36869	0.00373526
34	34:21314610	21314610	G	A	0.316	-0.0934984	0.0318754	6.67821	0.0037403
22	22:8587086	8587086	A	C	0.353	0.0963965	0.0323928	5.74387	0.00374215
22	22:8608156	8608156	A	G	0.353	0.0963965	0.0323928	5.74387	0.00374215
33	33:19476176	19476176	A	T	0.305	0.0837447	0.028451	6.05802	0.00374297
15	15:16819525	16819525	A	C	0.159	0.11827	0.0403036	6.23945	0.00374454
15	15:16823450	16823450	A	G	0.159	0.11827	0.0403036	6.23945	0.00374454
24	24:46793211	46793211	C	A	0.41	-0.0793326	0.0270731	6.38035	0.00374671
37	37:27853494	27853494	T	C	0.191	0.100234	0.0340802	6.09394	0.0037469
11	11:61707006	61707006	A	G	0.076	0.140922	0.0479962	6.16946	0.00375653
11	11:61707259	61707259	A	G	0.076	0.140922	0.0479962	6.16946	0.00375653
9	9:20604275	20604275	T	C	0.07	-0.155046	0.0526849	6.05094	0.00376066
9	9:20608498	20608498	G	A	0.07	-0.155046	0.0526849	6.05094	0.00376066
21	21:28048998	28048998	C	A	0.378	0.0931807	0.0312118	5.66199	0.00376726
2	2:27422951	27422951	C	T	0.434	-0.0870671	0.0296117	6.07846	0.0037748
31	31:35811634	35811634	A	G	0.315	0.0850585	0.0289587	6.10947	0.00377887
29	29:12026794	12026794	G	A	0.178	-0.109074	0.037275	6.46339	0.00378895
14	14:36094213	36094213	T	A	0.293	-0.0918389	0.0313862	6.42424	0.00379174
5	5:25680464	25680464	T	G	0.16	0.116235	0.0395236	6.03966	0.00379234
16	16:38620794	38620794	G	T	0.254	0.0971475	0.0330465	6.06274	0.00379316
2	2:69005775	69005775	C	A	0.184	-0.103349	0.0351257	6.02691	0.00379421
39	39:60193749	60193749	C	T	0.333	-0.0704287	0.0240768	6.49782	0.00380033
3	3:45405965	45405965	T	C	0.416	0.0900264	0.0302022	5.66877	0.00381555
8	8:1839044	1839044	A	C	0.229	-0.0985522	0.033517	6.00853	0.00382568
38	38:21506763	21506763	C	T	0.433	0.078826	0.0269115	6.18295	0.00382628
22	22:39583435	39583435	G	T	0.492	-0.0831979	0.0282247	5.92799	0.00382697
2	2:68968087	68968087	A	G	0.163	-0.111004	0.0377771	6.04129	0.00382734
2	2:68987311	68987311	G	A	0.163	-0.111004	0.0377771	6.04129	0.00382734
36	36:5596773	5596773	G	A	0.221	-0.0934427	0.031956	6.25617	0.00385341
37	37:28134726	28134726	T	C	0.155	0.110282	0.0377272	6.26858	0.00385752
15	15:10725660	10725660	C	T	0.242	0.0947086	0.032254	6.02089	0.00386699
36	36:5588831	5588831	C	T	0.203	-0.0954176	0.032587	6.13462	0.0038681
36	36:5592412	5592412	C	T	0.203	-0.0954176	0.032587	6.13462	0.0038681
36	36:5607689	5607689	G	A	0.203	-0.0954176	0.032587	6.13462	0.0038681
13	13:60611907	60611907	A	G	0.056	0.160784	0.0550788	6.46432	0.00386929
37	37:14388231	14388231	C	T	0.256	0.090274	0.0309274	6.49611	0.00387389
19	19:13130968	13130968	C	T	0.318	-0.0933279	0.0315242	5.77623	0.00388035
36	36:4944291	4944291	A	T	0.221	-0.0973076	0.0332938	6.22914	0.00388244
39	39:9950968	9950968	A	G	0.49	0.0622029	0.021179	6.99491	0.00388298
21	21:31311345	31311345	C	T	0.405	-0.0864241	0.029495	6.09098	0.00388435
19	19:22095695	22095695	C	T	0.174	-0.109689	0.0375673	6.30239	0.00389075
2	2:68959617	68959617	T	C	0.176	-0.1055	0.0359708	6.02878	0.0039043
28	28:7241434	7241434	C	G	0.197	0.102628	0.034542	5.67019	0.00390941
28	28:11822074	11822074	A	T	0.314	0.0876595	0.0298549	5.9698	0.00391431
29	29:9981360	9981360	G	T	0.356	0.0898676	0.0308214	6.42718	0.00391472
29	29:9984870	9984870	G	A	0.356	0.0898676	0.0308214	6.42718	0.00391472
29	29:9985835	9985835	C	T	0.356	0.0898676	0.0308214	6.42718	0.00391472
29	29:9996390	9996390	C	T	0.356	0.0898676	0.0308214	6.42718	0.00391472
22	22:7007850	7007850	T	C	0.491	0.0917164	0.031181	5.91947	0.00391672
12	12:48995637	48995637	A	T	0.453	0.0878803	0.0301246	6.31855	0.00391828
28	28:40346628	40346628	G	C	0.125	-0.116638	0.0397035	5.94466	0.00391939
2	2:19478286	19478286	C	A	0.36	0.0923449	0.0314285	5.94006	0.0039196
9	9:32490477	32490477	G	T	0.367	-0.0853891	0.0292199	6.80301	0.00392406
10	10:11600630	11600630	T	C	0.175	-0.109041	0.037318	6.17463	0.00392868
5	5:48903871	48903871	A	G	0.191	0.108862	0.0372645	6.1754	0.00393158
9	9:7166477	7166477	G	A	0.222	0.0944831	0.0320302	5.81945	0.00393399
21	21:47409819	47409819	T	C	0.347	-0.0869889	0.0297884	6.77718	0.00393459
30	30:37380330	37380330	T	C	0.258	0.0949458	0.0325028	6.15777	0.00394022
10	10:43368772	43368772	A	G	0.197	0.104039	0.0355151	6.02688	0.0039435
10	10:43447675	43447675	C	T	0.197	0.104039	0.0355151	6.02688	0.0039435
10	10:43460526	43460526	C	A	0.197	0.104039	0.0355151	6.02688	0.0039435
10	10:43468616	43468616	T	G	0.197	0.104039	0.0355151	6.02688	0.0039435
10	10:43492075	43492075	C	A	0.197	0.104039	0.0355151	6.02688	0.0039435
33	33:22415343	22415343	G	A	0.233	0.0987626	0.0339033	6.45045	0.0039445
2	2:76519452	76519452	G	A	0.46	0.0882419	0.030174	6.88848	0.00394699
23	23:17962246	17962246	G	A	0.328	0.0903641	0.0298967	5.36458	0.00394797
2	2:48234004	48234004	C	T	0.366	0.0930068	0.031936	6.42518	0.00395788
1	1:64271712	64271712	T	A	0.303	0.0956346	0.0328196	6.31949	0.00395941
21	21:19053992	19053992	C	A	0.234	-0.0929425	0.0313804	5.71186	0.00396068
5	5:47812181	47812181	G	A	0.24	0.0930959	0.0316057	5.83936	0.00396645
3	3:44123038	44123038	G	C	0.384	0.0902671	0.0308768	6.08341	0.00397321
15	15:10568122	10568122	G	A	0.269	0.0950431	0.0325092	6.06994	0.00397914
19	19:26273706	26273706	G	A	0.196	-0.099791	0.0339935	5.91311	0.00398138
10	10:25184472	25184472	G	A	0.145	0.111363	0.038261	6.56998	0.00398163
2	2:25614475	25614475	A	G	0.201	0.105756	0.0351136	5.40485	0.00398547
2	2:25615353	25615353	G	A	0.201	0.105756	0.0351136	5.40485	0.00398547
2	2:69168309	69168309	T	C	0.24	0.0949559	0.0326344	6.54595	0.00398925
2	2:69168665	69168665	A	G	0.24	0.0949559	0.0326344	6.54595	0.00398925
22	22:26240376	26240376	T	G	0.254	-0.0973116	0.0334322	6.3147	0.00399625
19	19:14988385	14988385	G	A	0.432	0.0865666	0.0297682	6.4695	0.00400615
19	19:14990236	14990236	A	G	0.432	0.0865666	0.0297682	6.4695	0.00400615
15	15:10717600	10717600	T	C	0.156	0.113266	0.0386569	5.95393	0.00400836
10	10:31867373	31867373	C	T	0.353	0.099537	0.0341032	6.1103	0.00401091
15	15:19501958	19501958	T	C	0.151	0.119465	0.040571	5.81829	0.00401183
15	15:19504670	19504670	C	A	0.151	0.119465	0.040571	5.81829	0.00401183
24	24:38121564	38121564	T	C	0.14	-0.114926	0.0393352	6.92841	0.00401235
2	2:69078348	69078348	G	A	0.171	-0.106798	0.0365419	6.04508	0.00401327
27	27:20398992	20398992	C	A	0.154	-0.105987	0.0364488	6.3635	0.00401757
27	27:20429643	20429643	T	C	0.154	-0.105987	0.0364488	6.3635	0.00401757
27	27:20484492	20484492	T	C	0.154	-0.105987	0.0364488	6.3635	0.00401757
27	27:20502711	20502711	C	T	0.154	-0.105987	0.0364488	6.3635	0.00401757
2	2:67124757	67124757	G	A	0.11	0.133922	0.0460511	6.60698	0.00401958
14	14:25747626	25747626	A	G	0.247	-0.100075	0.0344246	6.42599	0.00402103
22	22:25571025	25571025	C	G	0.22	0.114706	0.0394487	6.33482	0.00402976
10	10:11435131	11435131	G	C	0.175	-0.108859	0.0373652	6.1759	0.00403271
10	10:11464773	11464773	A	G	0.175	-0.108859	0.0373652	6.1759	0.00403271
10	10:11554161	11554161	G	C	0.175	-0.108859	0.0373652	6.1759	0.00403271
9	9:19324291	19324291	T	G	0.051	-0.197962	0.0680448	6.25087	0.0040397
15	15:22395281	22395281	G	T	0.195	0.109015	0.0369408	5.75658	0.00404012
29	29:39765235	39765235	G	A	0.469	0.0822938	0.0283234	6.39852	0.0040422
3	3:45389012	45389012	A	T	0.385	0.0922338	0.0311213	5.65809	0.00404582
21	21:31784273	31784273	G	A	0.436	0.0864281	0.0295536	5.98393	0.00404587
3	3:44124182	44124182	G	A	0.375	0.0889237	0.0303065	5.88143	0.00404833
5	5:47838346	47838346	A	G	0.239	0.0951998	0.0324461	5.88201	0.0040518
3	3:45459174	45459174	G	A	0.358	0.0916323	0.0311468	5.81051	0.00405416
3	3:45492942	45492942	A	G	0.358	0.0916323	0.0311468	5.81051	0.00405416
3	3:45496201	45496201	C	T	0.358	0.0916323	0.0311468	5.81051	0.00405416
33	33:14911433	14911433	C	G	0.246	0.0928269	0.0319639	6.5469	0.00405772
5	5:47838524	47838524	T	C	0.239	0.094414	0.0321879	5.88377	0.00406022
36	36:26133842	26133842	A	G	0.471	0.08512	0.0292144	6.11003	0.00406646
5	5:25261336	25261336	A	T	0.142	0.124063	0.0425172	6.03461	0.00407507
17	17:45724857	45724857	T	C	0.198	0.105409	0.0363209	6.43585	0.00407893
39	39:87333233	87333233	C	T	0.439	0.0648358	0.0223027	6.2183	0.00408044
15	15:19284234	19284234	G	A	0.217	0.100721	0.0344489	5.96778	0.00408163
29	29:9508127	9508127	T	C	0.059	0.193329	0.0665362	6.2591	0.00408264
29	29:9522147	9522147	T	C	0.059	0.193329	0.0665362	6.2591	0.00408264
16	16:39151467	39151467	C	T	0.307	0.0909441	0.0312489	6.14795	0.00408487
28	28:8005577	8005577	T	C	0.409	0.0826378	0.0278403	5.58584	0.00409194
28	28:8005887	8005887	T	C	0.409	0.0826378	0.0278403	5.58584	0.00409194
18	18:48060790	48060790	A	G	0.19	0.0973942	0.0335264	6.22332	0.00410175
18	18:49025920	49025920	G	C	0.275	0.0846312	0.0287818	5.77442	0.00410653
3	3:44129942	44129942	G	A	0.345	0.0874649	0.0298932	5.91732	0.00410837
18	18:47799448	47799448	A	G	0.454	0.084303	0.0287402	5.83505	0.00410839
9	9:27006178	27006178	C	T	0.064	0.157294	0.0542494	6.46325	0.00411134
19	19:13124239	13124239	A	G	0.318	-0.0927843	0.0315365	5.77248	0.00411437
19	19:11707801	11707801	T	C	0.452	0.0916352	0.0312116	5.82308	0.00411496
38	38:11617749	11617749	T	C	0.175	0.107804	0.0371169	6.17909	0.00413432
23	23:45975539	45975539	A	G	0.201	0.10294	0.0354022	6.10549	0.0041443
7	7:10839992	10839992	T	C	0.205	-0.100982	0.0348594	6.44156	0.00414633
15	15:13116427	13116427	T	C	0.093	0.145935	0.050179	6.09322	0.00414808
3	3:44995039	44995039	T	C	0.491	-0.086902	0.0295586	5.76822	0.00415188
37	37:14924193	14924193	C	T	0.224	0.0947339	0.0326255	6.79779	0.00415259
17	17:47202564	47202564	A	G	0.135	0.112654	0.0388938	6.39361	0.00415501
5	5:50561378	50561378	C	A	0.329	0.091537	0.0311227	5.75208	0.00415668
21	21:47405633	47405633	T	C	0.26	-0.0879221	0.0303361	6.6798	0.00416457
33	33:16615912	16615912	C	T	0.329	0.0854988	0.029427	6.1084	0.00416804
33	33:22955039	22955039	A	G	0.226	0.0927829	0.031967	6.16734	0.0041707
9	9:24729441	24729441	A	C	0.472	0.0789361	0.0271849	6.13536	0.00417769
21	21:34602613	34602613	C	G	0.405	-0.0832366	0.02808	5.57628	0.0041788
21	21:34603276	34603276	A	C	0.405	-0.0832366	0.02808	5.57628	0.0041788
26	26:15535330	15535330	G	T	0.149	0.112439	0.0388333	6.63932	0.00418693
11	11:73430389	73430389	T	C	0.331	-0.0841951	0.0290561	6.72024	0.00418955
37	37:30425124	30425124	T	C	0.464	-0.0799004	0.0274624	6.00811	0.00419638
11	11:60454441	60454441	A	G	0.104	0.128729	0.044393	6.17755	0.00419732
13	13:41261918	41261918	C	T	0.273	-0.0964199	0.0330782	7.05512	0.00419733
5	5:25149104	25149104	A	G	0.145	0.120877	0.0416223	6.09419	0.00419879
29	29:41557140	41557140	T	C	0.236	-0.0964448	0.0333421	6.5115	0.00419918
22	22:22617183	22617183	A	G	0.145	-0.109476	0.0378526	6.48613	0.00420308
9	9:42768151	42768151	G	A	0.099	0.133457	0.0461469	6.46334	0.00420465
22	22:4159468	4159468	A	G	0.298	0.0916287	0.0314847	5.99854	0.00420814
4	4:81810979	81810979	G	T	0.369	-0.0916932	0.0316729	6.25174	0.00421854
22	22:7109599	7109599	C	T	0.49	0.0908397	0.0311174	5.89919	0.00422023
2	2:69161535	69161535	G	T	0.136	0.113129	0.0391223	6.58478	0.00422158
32	32:26624331	26624331	G	A	0.302	0.0909698	0.031432	6.26326	0.00422472
1	1:107945683	107945683	C	T	0.265	-0.0965707	0.0334048	6.55393	0.00422573
15	15:48207205	48207205	T	C	0.205	0.0992387	0.0340447	5.92926	0.00422968
26	26:14032640	14032640	T	C	0.457	0.0815643	0.0281846	6.72165	0.00423748
15	15:17497392	17497392	G	A	0.331	0.088988	0.0307925	6.40168	0.00423999
15	15:16210757	16210757	A	G	0.156	0.117167	0.0404065	6.11193	0.00424688
38	38:5606619	5606619	T	C	0.314	0.0845961	0.0289221	5.80859	0.00425983
38	38:5607426	5607426	A	G	0.314	0.0845961	0.0289221	5.80859	0.00425983
5	5:2665302	2665302	A	G	0.154	0.114066	0.0394971	6.42588	0.00426158
5	5:2673287	2673287	C	A	0.154	0.114066	0.0394971	6.42588	0.00426158
5	5:2680929	2680929	T	C	0.154	0.114066	0.0394971	6.42588	0.00426158
5	5:2692181	2692181	C	G	0.154	0.114066	0.0394971	6.42588	0.00426158
38	38:10212351	10212351	A	G	0.307	0.0918287	0.031443	5.83925	0.00426638
21	21:19242570	19242570	C	T	0.368	-0.0845074	0.029003	5.90602	0.00426687
36	36:4011799	4011799	T	C	0.108	-0.122002	0.0420515	6.04768	0.00426737
1	1:108103107	108103107	A	C	0.489	0.0807047	0.0279365	6.62782	0.00426859
32	32:22195569	22195569	C	T	0.479	-0.0807637	0.0279183	6.19992	0.0042763
10	10:10333491	10333491	G	A	0.262	0.100463	0.0347173	6.80955	0.00428436
10	10:10334444	10334444	A	T	0.262	0.100463	0.0347173	6.80955	0.00428436
10	10:10344569	10344569	C	T	0.262	0.100463	0.0347173	6.80955	0.00428436
10	10:10356263	10356263	C	A	0.262	0.100463	0.0347173	6.80955	0.00428436
22	22:8629240	8629240	C	T	0.354	0.0945323	0.0322698	5.76452	0.004287
23	23:48727058	48727058	G	A	0.191	-0.0925837	0.0319221	6.93534	0.00429405
10	10:39311404	39311404	C	T	0.284	0.086324	0.029711	5.96795	0.00430102
36	36:23419408	23419408	C	T	0.47	0.0801333	0.0275704	5.9562	0.00430567
19	19:13710090	13710090	A	G	0.205	-0.107464	0.037084	6.07592	0.00430609
36	36:5588899	5588899	T	C	0.204	-0.093736	0.0323875	6.11331	0.00430678
23	23:49826427	49826427	C	T	0.055	0.169455	0.0587508	6.54651	0.0043105
15	15:22459043	22459043	A	G	0.189	0.110459	0.0378853	5.86483	0.0043294
9	9:38321375	38321375	T	G	0.49	-0.090546	0.0313817	6.28089	0.00433343
9	9:38322678	38322678	A	T	0.49	-0.090546	0.0313817	6.28089	0.00433343
10	10:25773129	25773129	A	G	0.16	0.112323	0.0389475	6.63147	0.00433363
22	22:7402230	7402230	A	G	0.487	0.0909296	0.0312264	5.88605	0.00433438
29	29:11793177	11793177	A	G	0.433	-0.0831979	0.0288476	6.6426	0.00433563
28	28:37406270	37406270	G	A	0.445	-0.078766	0.027333	6.45861	0.00434015
2	2:77161180	77161180	G	C	0.452	0.0850496	0.0294931	6.64667	0.00434131
2	2:77176351	77176351	A	G	0.452	0.0850496	0.0294931	6.64667	0.00434131
2	2:77187787	77187787	G	A	0.452	0.0850496	0.0294931	6.64667	0.00434131
7	7:67420831	67420831	T	C	0.232	-0.0994512	0.0338974	5.69296	0.00434669
28	28:13149672	13149672	A	G	0.368	0.0828436	0.0285356	5.95845	0.00434696
18	18:48935356	48935356	T	C	0.05	0.169219	0.0582023	5.90013	0.00435059
12	12:55256099	55256099	G	A	0.06	0.186753	0.0644322	6.01578	0.00435288
37	37:30482780	30482780	A	G	0.157	0.103029	0.0356253	6.088	0.00435616
21	21:16679685	16679685	T	C	0.159	0.111266	0.0386344	6.46638	0.00436347
37	37:13462660	13462660	A	C	0.296	0.0869376	0.0301753	6.6254	0.00437024
21	21:31822880	31822880	G	C	0.324	0.093208	0.0316821	5.62543	0.00437561
21	21:31278198	31278198	C	T	0.387	0.0900765	0.0310373	5.94942	0.00437778
32	32:28555507	28555507	C	T	0.232	0.104698	0.0363595	6.37173	0.00438149
29	29:41313676	41313676	T	C	0.24	-0.0938555	0.0326048	6.57001	0.00439009
15	15:13988806	13988806	C	A	0.092	0.142399	0.0494797	6.44378	0.00439153
10	10:11036191	11036191	C	T	0.279	0.100052	0.0346216	6.89396	0.00439166
21	21:34579947	34579947	A	G	0.338	-0.0843695	0.0283359	5.41907	0.00439448
5	5:47961609	47961609	T	C	0.422	0.079999	0.0274102	5.79022	0.0043989
17	17:50393949	50393949	G	A	0.13	0.122569	0.0425988	6.53041	0.0044016
35	35:10851260	10851260	T	C	0.05	0.182688	0.0630764	6.00061	0.00440347
37	37:30679064	30679064	G	T	0.145	0.106726	0.0368902	6.01982	0.00440715
11	11:60990887	60990887	A	G	0.086	0.129719	0.0450982	6.47861	0.00441073
9	9:7169375	7169375	A	G	0.223	0.0934328	0.0320298	5.78223	0.00441212
16	16:32585230	32585230	G	C	0.139	0.122863	0.0427145	6.4305	0.00441346
16	16:32587384	32587384	G	A	0.139	0.122863	0.0427145	6.4305	0.00441346
39	39:24082637	24082637	T	C	0.317	0.0640334	0.0222373	6.69005	0.00441411
16	16:56275913	56275913	C	T	0.198	-0.100977	0.0349747	6.09071	0.00442309
2	2:48221592	48221592	C	T	0.367	0.0917049	0.031889	6.43469	0.00442311
2	2:48224965	48224965	T	C	0.367	0.0917049	0.031889	6.43469	0.00442311
11	11:61853865	61853865	A	G	0.306	-0.0878137	0.0304584	6.16286	0.00442495
31	31:35824424	35824424	C	T	0.314	0.0836049	0.0289953	6.14644	0.00442817
17	17:50590407	50590407	T	C	0.132	0.118962	0.0413661	6.59135	0.00443112
1	1:64268396	64268396	G	A	0.304	0.0942781	0.032774	6.32582	0.00443494
16	16:39586607	39586607	G	A	0.308	0.0920375	0.0318512	6.0414	0.00444281
5	5:2599836	2599836	C	T	0.151	0.114592	0.0398713	6.49788	0.00444332
5	5:2607317	2607317	G	A	0.151	0.114592	0.0398713	6.49788	0.00444332
5	5:2617550	2617550	C	T	0.151	0.114592	0.0398713	6.49788	0.00444332
5	5:2627898	2627898	C	T	0.151	0.114592	0.0398713	6.49788	0.00444332
5	5:2636096	2636096	C	T	0.151	0.114592	0.0398713	6.49788	0.00444332
16	16:49630262	49630262	G	A	0.417	-0.0871164	0.030194	6.10245	0.00444511
16	16:53350953	53350953	A	G	0.432	-0.0826544	0.0286277	6.07124	0.0044493
29	29:9994621	9994621	G	A	0.357	0.0887718	0.0308911	6.42512	0.00445056
19	19:18077384	18077384	C	T	0.139	-0.115943	0.0403169	6.29188	0.00445364
38	38:14130822	14130822	C	T	0.298	-0.0856229	0.0298029	6.45467	0.00445606
15	15:10577312	10577312	T	C	0.265	0.0948777	0.0328467	6.04206	0.00445722
15	15:10621857	10621857	T	G	0.265	0.0948777	0.0328467	6.04206	0.00445722
29	29:41436580	41436580	C	T	0.322	0.0806334	0.0280734	6.47018	0.00446512
28	28:6957642	6957642	A	T	0.433	0.0863798	0.0295983	5.73552	0.00446908
21	21:34590706	34590706	A	G	0.332	-0.0849971	0.0285941	5.41701	0.00447004
4	4:66191380	66191380	A	G	0.103	-0.126552	0.0439056	6.8588	0.00447263
4	4:66192855	66192855	A	C	0.103	-0.126552	0.0439056	6.8588	0.00447263
23	23:17586550	17586550	T	C	0.304	0.0912191	0.0309446	5.54356	0.00447599
14	14:43714579	43714579	G	A	0.325	-0.0894309	0.0311324	6.33871	0.00448191
32	32:27064110	27064110	G	A	0.056	-0.150402	0.0523952	6.45807	0.00448738
15	15:7403217	7403217	A	G	0.255	0.0904942	0.0313266	6.0069	0.00449211
5	5:2747868	2747868	T	C	0.164	0.110044	0.0382905	6.2642	0.00449363
20	20:43730766	43730766	C	A	0.054	0.168956	0.0585772	6.05825	0.00449477
20	20:57782901	57782901	G	T	0.194	0.097383	0.033894	6.26741	0.0044949
15	15:15608440	15608440	T	C	0.209	0.0999483	0.0347912	6.29056	0.00449707
9	9:9593220	9593220	C	T	0.252	-0.0998415	0.0347909	6.47163	0.00450078
10	10:11520832	11520832	T	C	0.174	-0.107555	0.0373852	6.18461	0.00450099
3	3:11092659	11092659	T	C	0.06	0.16685	0.0581453	6.46767	0.00450328
3	3:11094643	11094643	T	G	0.06	0.16685	0.0581453	6.46767	0.00450328
11	11:55164414	55164414	T	G	0.072	0.144806	0.0503376	6.17358	0.00450401
13	13:4127974	4127974	C	T	0.066	-0.159491	0.0555847	6.45218	0.00450613
14	14:38839764	38839764	G	A	0.143	-0.108463	0.0378062	6.48283	0.0045105
2	2:17039532	17039532	A	G	0.052	0.162437	0.0565643	6.67256	0.00451368
32	32:22157774	22157774	C	A	0.467	-0.0815537	0.0283947	6.27224	0.00451489
6	6:54460908	54460908	G	A	0.344	0.0865444	0.0301493	6.64881	0.00451886
29	29:11454330	11454330	A	G	0.467	-0.0919803	0.0320477	6.63806	0.00452157
22	22:5197401	5197401	T	C	0.371	0.0907533	0.031341	5.90622	0.00452302
22	22:5460638	5460638	A	G	0.371	0.0907533	0.031341	5.90622	0.00452302
22	22:5910224	5910224	C	T	0.371	0.0907533	0.031341	5.90622	0.00452302
15	15:13485558	13485558	C	T	0.254	0.0921757	0.032139	6.42991	0.00452634
29	29:41507799	41507799	T	C	0.082	0.125664	0.0438268	6.42229	0.00453373
4	4:3992563	3992563	A	G	0.117	0.12423	0.043192	6.14438	0.00453385
14	14:42905881	42905881	T	C	0.418	-0.0854011	0.02979	6.38761	0.00455023
21	21:31507306	31507306	G	A	0.487	-0.0845791	0.029455	6.21182	0.00455347
19	19:13108629	13108629	T	C	0.317	-0.0916284	0.0315183	5.78592	0.00455853
18	18:53964791	53964791	T	C	0.478	-0.0805058	0.027911	5.98928	0.00456273
9	9:24713508	24713508	T	C	0.471	-0.0821808	0.0286234	6.18477	0.00457751
10	10:11321843	11321843	T	C	0.178	-0.106747	0.0371889	6.20307	0.00457875
33	33:22620614	22620614	C	G	0.203	0.0981882	0.0342134	6.20508	0.00458106
39	39:10379990	10379990	A	G	0.124	0.0940723	0.0320501	5.56814	0.00458665
5	5:742229	742229	G	A	0.099	0.137541	0.0480359	6.4821	0.00458872
21	21:31502122	31502122	G	T	0.312	0.0931622	0.0322667	5.938	0.00459349
15	15:13485021	13485021	G	A	0.252	0.0924477	0.0322969	6.43285	0.00460336
15	15:13486246	13486246	G	T	0.252	0.0924477	0.0322969	6.43285	0.00460336
37	37:19251514	19251514	T	C	0.419	-0.0893897	0.0311659	6.18503	0.00460772
9	9:9745113	9745113	A	G	0.433	-0.0875683	0.0305408	6.75535	0.00460976
9	9:21265750	21265750	G	T	0.132	-0.118246	0.0409758	5.94094	0.00461107
16	16:56267016	56267016	A	G	0.206	-0.0981883	0.0342411	6.1745	0.00462726
21	21:47363960	47363960	C	T	0.263	-0.0862207	0.0301168	6.67333	0.00463483
15	15:47594517	47594517	T	C	0.238	0.0968261	0.0333674	5.7735	0.0046414
15	15:47594933	47594933	T	C	0.238	0.0968261	0.0333674	5.7735	0.0046414
21	21:31851324	31851324	A	G	0.332	0.0912779	0.031324	5.68086	0.00464436
24	24:20142375	20142375	A	C	0.178	-0.106871	0.0371478	6.01477	0.00464442
14	14:26554975	26554975	T	C	0.347	0.0816567	0.0282833	7.11942	0.00464511
3	3:44184889	44184889	G	T	0.479	0.090291	0.0313883	6.02093	0.00464875
21	21:16669687	16669687	G	T	0.16	0.10954	0.0383149	6.46372	0.00465012
31	31:36358239	36358239	A	T	0.191	0.0988929	0.0345739	6.27107	0.00467278
29	29:14074978	14074978	T	C	0.132	-0.11881	0.0415218	6.24866	0.0046742
29	29:13430431	13430431	T	A	0.12	-0.123202	0.0431313	6.45568	0.0046863
22	22:8568789	8568789	A	G	0.354	0.0934993	0.0322406	5.7627	0.0046952
37	37:14025512	14025512	A	G	0.153	0.111349	0.0389624	6.30741	0.00469628
37	37:30156890	30156890	A	G	0.34	0.0807859	0.0282635	6.28053	0.00469759
12	12:43813408	43813408	A	G	0.095	-0.146961	0.0502034	5.57796	0.00469818
24	24:26803300	26803300	C	T	0.295	-0.0850497	0.0296365	6.93093	0.00470407
33	33:14928981	14928981	T	C	0.27	0.0878452	0.0307651	6.60591	0.00471883
11	11:60078119	60078119	C	A	0.328	-0.0904193	0.031683	6.50864	0.00472263
16	16:33578592	33578592	A	G	0.137	0.120596	0.0422702	6.43889	0.004736
32	32:28480705	28480705	A	G	0.234	0.103475	0.0362501	6.31175	0.00474539
4	4:78937984	78937984	T	A	0.292	-0.0869258	0.0304589	6.3162	0.004749
9	9:27471523	27471523	C	A	0.244	-0.0944445	0.0330773	6.27224	0.00474932
9	9:23345468	23345468	G	A	0.269	-0.0881369	0.0305204	5.82418	0.00475202
9	9:38342838	38342838	T	C	0.464	-0.0854418	0.0298848	6.17453	0.0047541
9	9:38343871	38343871	T	C	0.464	-0.0854418	0.0298848	6.17453	0.0047541
9	9:38346300	38346300	C	T	0.464	-0.0854418	0.0298848	6.17453	0.0047541
36	36:25926311	25926311	A	G	0.377	0.08354	0.0291008	5.99408	0.0047588
3	3:45369459	45369459	A	C	0.386	0.0906644	0.031165	5.66889	0.0047645
3	3:45393575	45393575	C	A	0.386	0.0906644	0.031165	5.66889	0.0047645
21	21:19430180	19430180	C	T	0.431	-0.0793136	0.0274001	5.75692	0.00476736
28	28:6770268	6770268	G	T	0.287	0.090578	0.031118	5.63679	0.00477475
15	15:19593752	19593752	T	C	0.472	-0.0880474	0.0308917	6.48028	0.00477507
37	37:30501565	30501565	A	G	0.154	0.102688	0.0358858	6.092	0.00477543
37	37:30505837	30505837	T	C	0.154	0.102688	0.0358858	6.092	0.00477543
34	34:20593929	20593929	A	C	0.127	-0.115717	0.0405908	6.59836	0.0047814
14	14:38774284	38774284	C	T	0.157	-0.103468	0.0363033	6.38954	0.00478186
3	3:90856948	90856948	A	G	0.136	-0.104619	0.0367171	6.48451	0.00478482
36	36:26179421	26179421	T	C	0.468	0.0833863	0.0291698	6.12854	0.00479192
23	23:47722527	47722527	C	T	0.254	-0.0888651	0.0311866	6.35935	0.00479814
36	36:26163967	26163967	C	T	0.468	0.0831853	0.0291174	6.12711	0.00481868
36	36:26165868	26165868	G	A	0.468	0.0831853	0.0291174	6.12711	0.00481868
2	2:24959443	24959443	T	C	0.413	-0.0832962	0.0291717	6.14956	0.0048217
4	4:55525983	55525983	G	A	0.324	-0.0958088	0.033527	6.11523	0.00482506
4	4:55528489	55528489	C	T	0.324	-0.0958088	0.033527	6.11523	0.00482506
24	24:47120043	47120043	C	T	0.246	-0.0897188	0.0315195	6.47492	0.00482625
15	15:17848232	17848232	G	A	0.384	0.0854236	0.0299667	6.25518	0.00482762
4	4:55590508	55590508	T	C	0.477	0.082985	0.029016	6.07873	0.00482882
14	14:26471546	26471546	C	T	0.186	0.106085	0.0371319	6.86758	0.00483194
28	28:11564298	11564298	C	T	0.137	0.115297	0.0405048	6.54134	0.00483207
21	21:5548266	5548266	T	G	0.083	0.128433	0.0448966	6.92999	0.00483454
5	5:3142271	3142271	A	G	0.152	0.114674	0.0402943	6.51862	0.00483893
5	5:3160477	3160477	T	C	0.152	0.114674	0.0402943	6.51862	0.00483893
5	5:3218680	3218680	A	G	0.152	0.114674	0.0402943	6.51862	0.00483893
13	13:60380486	60380486	T	C	0.083	-0.140335	0.0493253	6.53161	0.004851
15	15:10479135	10479135	A	G	0.268	0.0933597	0.0327119	6.14035	0.00485258
16	16:49592886	49592886	G	A	0.426	0.0799462	0.0280234	6.15294	0.0048541
15	15:23043831	23043831	T	C	0.142	0.117799	0.0411007	5.97172	0.00485486
21	21:35220322	35220322	T	C	0.427	0.0760346	0.0263958	5.82198	0.00485662
19	19:14586352	14586352	C	G	0.207	-0.107622	0.0377066	6.13769	0.00485888
39	39:25481750	25481750	G	A	0.225	0.0695935	0.024398	6.8079	0.00486085
9	9:32547436	32547436	A	T	0.323	-0.0921251	0.0321991	6.97431	0.00486864
9	9:32550866	32550866	C	T	0.323	-0.0921251	0.0321991	6.97431	0.00486864
24	24:37799285	37799285	A	G	0.423	0.0806748	0.0281819	5.98983	0.00488034
4	4:19067868	19067868	G	A	0.052	-0.201751	0.0707084	6.1216	0.00488256
22	22:6042814	6042814	G	A	0.499	0.0842025	0.0290858	5.70702	0.00488309
38	38:11389247	11389247	A	G	0.289	0.0838064	0.0294815	6.47508	0.00488337
36	36:23699506	23699506	A	T	0.46	-0.0779775	0.0273718	6.19054	0.00489013
15	15:21391224	21391224	A	G	0.25	0.0954502	0.0335287	6.24039	0.00489371
9	9:9598807	9598807	G	T	0.253	-0.0979769	0.0344743	6.4438	0.00489515
11	11:6742667	6742667	G	A	0.061	0.166259	0.0577533	7.21842	0.00489572
5	5:29087301	29087301	T	C	0.197	0.103826	0.0358657	5.69711	0.00489951
5	5:29088533	29088533	T	C	0.197	0.103826	0.0358657	5.69711	0.00489951
2	2:24557315	24557315	T	C	0.377	-0.0846676	0.0296614	6.07984	0.00490169
2	2:24598524	24598524	A	G	0.377	-0.0846676	0.0296614	6.07984	0.00490169
10	10:11246592	11246592	T	C	0.174	-0.106601	0.0374212	6.18099	0.00490534
10	10:11252220	11252220	G	A	0.174	-0.106601	0.0374212	6.18099	0.00490534
10	10:11261231	11261231	T	C	0.174	-0.106601	0.0374212	6.18099	0.00490534
10	10:11338098	11338098	C	T	0.174	-0.106601	0.0374212	6.18099	0.00490534
24	24:38121701	38121701	G	A	0.139	-0.112522	0.0394118	6.92158	0.0049101
12	12:48998255	48998255	G	A	0.455	0.0855401	0.0300665	6.25025	0.00491126
9	9:23572462	23572462	A	G	0.216	-0.100199	0.0352601	6.35087	0.0049162
9	9:23595153	23595153	T	C	0.216	-0.100199	0.0352601	6.35087	0.0049162
15	15:18598929	18598929	G	C	0.106	0.136181	0.0475064	5.92297	0.00491866
9	9:26546050	26546050	C	A	0.073	-0.153575	0.0540235	6.27632	0.00492848
15	15:19273816	19273816	A	G	0.156	0.114877	0.0399784	5.85115	0.00493253
18	18:54962749	54962749	G	T	0.131	-0.105998	0.0373311	6.38327	0.00493678
15	15:21880296	21880296	C	G	0.203	0.103271	0.0363206	6.24408	0.00494259
37	37:9701189	9701189	T	C	0.265	0.0915235	0.0322255	6.63122	0.00494798
4	4:87020659	87020659	G	C	0.46	0.0843971	0.0293706	5.83213	0.00494895
2	2:68454960	68454960	C	A	0.234	-0.0889801	0.0312936	6.74316	0.00494999
3	3:90815396	90815396	G	A	0.107	-0.11377	0.0400737	6.60342	0.00495624
11	11:59140375	59140375	C	T	0.25	-0.0920043	0.0323473	6.18852	0.00495644
33	33:22403153	22403153	T	C	0.207	0.100207	0.0352782	6.29549	0.00495656
33	33:28356753	28356753	T	A	0.324	0.0825559	0.0290728	6.63946	0.00495845
33	33:28370827	28370827	T	A	0.184	0.09924	0.0348837	6.16783	0.00496131
24	24:36207052	36207052	C	A	0.109	-0.12389	0.0435356	6.82434	0.00496979
31	31:26680839	26680839	A	T	0.117	0.119984	0.0422878	6.55747	0.00497017
1	1:58673320	58673320	T	C	0.099	-0.129564	0.0450265	5.78364	0.00498208
26	26:14045636	14045636	T	C	0.449	0.0783705	0.0276003	6.69701	0.00498478
4	4:54975014	54975014	C	T	0.483	-0.0878856	0.0305371	5.78357	0.00498805
19	19:13326511	13326511	C	T	0.356	-0.0954841	0.0336646	6.39475	0.00498852
21	21:15096587	15096587	A	G	0.266	-0.0929609	0.0327955	6.50043	0.00500517
4	4:55332514	55332514	C	T	0.398	-0.0871551	0.0305845	6.0458	0.00501473
4	4:66618786	66618786	G	A	0.052	-0.15985	0.056413	6.48862	0.00501743
23	23:16663201	16663201	C	T	0.402	-0.0835497	0.0292961	6.00964	0.00501833
39	39:24114433	24114433	G	A	0.301	0.064298	0.0226698	6.66594	0.00501955
28	28:13152796	13152796	C	T	0.367	0.0811717	0.0284531	5.98236	0.00503434
12	12:42380160	42380160	G	A	0.477	0.089798	0.0315102	6.02576	0.00503695
21	21:35181278	35181278	C	T	0.454	-0.0798505	0.0278027	5.79319	0.00504224
38	38:10634975	10634975	G	A	0.215	0.0989653	0.0344244	5.76528	0.00504791
5	5:29238708	29238708	G	A	0.484	-0.0872761	0.0307342	6.1722	0.00504829
28	28:37010704	37010704	C	A	0.129	0.112314	0.0395069	6.8793	0.00505636
38	38:21503963	21503963	G	A	0.225	0.0837471	0.0295607	6.28449	0.00506255
39	39:58840426	58840426	T	C	0.226	-0.0762871	0.0269376	6.33474	0.00506601
2	2:27437753	27437753	T	G	0.454	-0.0852457	0.0299749	6.06227	0.005083
38	38:10636689	10636689	T	G	0.222	0.0934757	0.0327192	5.90303	0.005083
2	2:69008574	69008574	A	G	0.162	-0.108719	0.0381951	6.02507	0.00508655
2	2:69052980	69052980	T	C	0.162	-0.108719	0.0381951	6.02507	0.00508655
2	2:69108901	69108901	A	T	0.162	-0.108719	0.0381951	6.02507	0.00508655
10	10:11278499	11278499	G	A	0.175	-0.106043	0.0373649	6.15435	0.00508656
36	36:25932710	25932710	T	C	0.379	0.0830858	0.0292008	6.01911	0.00510672
37	37:14931002	14931002	A	G	0.215	0.0947474	0.0334056	6.83535	0.00512124
23	23:47745594	47745594	C	T	0.125	-0.112611	0.0398249	6.36069	0.0051214
8	8:45353195	45353195	T	C	0.111	-0.125445	0.0443212	6.69501	0.00512145
16	16:32291246	32291246	T	C	0.427	-0.083888	0.0296402	6.69141	0.00512206
10	10:25891415	25891415	A	G	0.156	0.110518	0.0390827	6.61417	0.00512865
10	10:25894399	25894399	T	C	0.156	0.110518	0.0390827	6.61417	0.00512865
38	38:10297719	10297719	G	C	0.341	0.0834783	0.029205	5.85369	0.00513046
22	22:61164124	61164124	A	G	0.095	0.13321	0.0471406	6.45759	0.00513452
28	28:7438225	7438225	T	C	0.249	0.0936074	0.0324371	5.64988	0.00513619
28	28:7582124	7582124	C	T	0.249	0.0936074	0.0324371	5.64988	0.00513619
28	28:7589202	7589202	A	G	0.249	0.0936074	0.0324371	5.64988	0.00513619
5	5:2696077	2696077	G	A	0.182	0.103652	0.0366753	6.41657	0.00513681
5	5:2775833	2775833	A	T	0.182	0.103652	0.0366753	6.41657	0.00513681
32	32:27138918	27138918	A	C	0.397	-0.0788111	0.0276989	5.98899	0.00514267
4	4:55772964	55772964	G	A	0.307	-0.0983854	0.0346789	6.10306	0.00514466
15	15:19441430	19441430	A	C	0.152	0.115369	0.0402875	5.81546	0.00514597
22	22:6126742	6126742	C	T	0.493	0.0833572	0.028959	5.70275	0.00514689
15	15:10463874	10463874	A	T	0.266	0.0931514	0.0328017	6.05545	0.00514952
3	3:44854594	44854594	G	A	0.355	0.0913848	0.0318393	5.76387	0.00515002
33	33:28420082	28420082	C	T	0.35	0.082717	0.0292848	6.51343	0.00515726
5	5:2489528	2489528	T	C	0.159	0.110589	0.0391529	6.49591	0.00515759
2	2:69449902	69449902	T	G	0.148	-0.113685	0.0399909	6.01228	0.00516076
37	37:12835811	12835811	C	A	0.118	0.119318	0.0421827	6.23657	0.00516176
38	38:5608899	5608899	C	A	0.315	0.0824	0.0288163	5.82532	0.00517217
13	13:41668748	41668748	C	T	0.192	-0.103774	0.036625	6.85435	0.00517508
39	39:66176391	66176391	G	T	0.228	-0.076036	0.026926	6.38128	0.00517693
14	14:27793526	27793526	T	C	0.111	0.124909	0.0441771	6.72529	0.00518364
18	18:47426439	47426439	T	C	0.429	-0.0822858	0.0291018	6.23145	0.00518366
22	22:8324047	8324047	G	A	0.354	0.0924532	0.0322281	5.74745	0.00519762
15	15:19717295	19717295	T	C	0.092	0.147985	0.0520794	5.997	0.00519915
9	9:18639360	18639360	A	G	0.307	0.0884012	0.0310577	5.94135	0.00520853
15	15:47360069	47360069	G	A	0.259	0.0921374	0.0322383	5.82127	0.00521043
9	9:18885026	18885026	T	C	0.059	-0.183516	0.0649741	6.26524	0.00521371
28	28:40404661	40404661	T	C	0.153	-0.104147	0.0366352	5.96104	0.00521482
39	39:86833581	86833581	T	C	0.437	-0.0696386	0.0246787	6.35345	0.00521573
37	37:29427876	29427876	G	C	0.109	0.121324	0.0428416	6.09835	0.0052165
37	37:29464539	29464539	A	G	0.109	0.121324	0.0428416	6.09835	0.0052165
37	37:29482139	29482139	C	T	0.109	0.121324	0.0428416	6.09835	0.0052165
37	37:29490976	29490976	A	G	0.109	0.121324	0.0428416	6.09835	0.0052165
37	37:29492978	29492978	G	A	0.109	0.121324	0.0428416	6.09835	0.0052165
2	2:25991106	25991106	A	G	0.467	-0.0836705	0.029397	5.93288	0.0052181
38	38:2005059	2005059	A	G	0.465	0.0785485	0.0275236	5.8448	0.00521917
15	15:17843005	17843005	C	T	0.382	0.0852634	0.0301801	6.24026	0.00522044
15	15:17861715	17861715	G	A	0.382	0.0852634	0.0301801	6.24026	0.00522044
5	5:27476239	27476239	C	A	0.29	0.0897562	0.0314955	5.88244	0.00522852
29	29:41165716	41165716	A	C	0.248	0.0890906	0.0314632	6.8809	0.00522992
15	15:16903821	16903821	A	G	0.452	0.0867205	0.0307559	6.40707	0.00524139
9	9:24666075	24666075	C	A	0.453	0.0770209	0.0272104	6.10177	0.0052455
1	1:101051646	101051646	G	A	0.147	0.10789	0.038226	6.70169	0.00524808
16	16:39603498	39603498	G	T	0.309	0.0903224	0.0318805	6.04885	0.00526175
7	7:51630940	51630940	C	G	0.292	-0.093228	0.0326837	5.84134	0.00526199
7	7:49521984	49521984	T	G	0.296	-0.0990566	0.034757	5.87068	0.00526521
3	3:45083549	45083549	G	A	0.428	0.0870508	0.030434	5.77933	0.00526693
5	5:33281175	33281175	C	T	0.243	0.104498	0.0370903	6.40646	0.00527549
22	22:7091735	7091735	G	A	0.488	0.0888712	0.0311889	5.86455	0.00528061
33	33:29448534	29448534	G	C	0.249	0.0887216	0.03137	6.87705	0.00528089
7	7:65188970	65188970	C	T	0.485	-0.0823006	0.028967	5.93551	0.00528266
9	9:19503416	19503416	C	T	0.05	-0.195854	0.06938	6.19942	0.00528289
9	9:19516520	19516520	A	G	0.05	-0.195854	0.06938	6.19942	0.00528289
33	33:14728855	14728855	G	A	0.169	0.101347	0.0356174	5.8879	0.00528339
36	36:4016636	4016636	C	T	0.149	-0.10759	0.0381436	6.23781	0.00528371
21	21:31473925	31473925	G	A	0.454	0.0826926	0.0292016	6.04728	0.00528389
15	15:20300432	20300432	A	G	0.221	0.100287	0.0352912	5.94129	0.00528636
15	15:20317533	20317533	T	G	0.221	0.100287	0.0352912	5.94129	0.00528636
15	15:20399565	20399565	T	C	0.221	0.100287	0.0352912	5.94129	0.00528636
15	15:20401483	20401483	A	G	0.221	0.100287	0.0352912	5.94129	0.00528636
15	15:20406250	20406250	G	A	0.221	0.100287	0.0352912	5.94129	0.00528636
36	36:4944095	4944095	C	T	0.222	-0.0931481	0.0330248	6.22848	0.00529203
3	3:44191422	44191422	C	T	0.48	0.0888528	0.0313542	6.01909	0.00529207
11	11:60073828	60073828	A	G	0.183	-0.103911	0.0368218	6.19623	0.00529419
35	35:10303696	10303696	A	C	0.212	0.0974669	0.0339046	5.66295	0.00529555
9	9:19003045	19003045	T	G	0.312	-0.0905046	0.0320687	6.18365	0.00531168
9	9:19063672	19063672	G	A	0.312	-0.0905046	0.0320687	6.18365	0.00531168
33	33:22651756	22651756	C	T	0.267	0.0907281	0.0321943	6.2553	0.00531984
33	33:22652694	22652694	T	C	0.267	0.0907281	0.0321943	6.2553	0.00531984
18	18:54866789	54866789	T	C	0.353	-0.0793028	0.0280435	6.06111	0.00532272
29	29:13343536	13343536	T	C	0.45	-0.0819751	0.0291194	6.3589	0.00532289
1	1:108100349	108100349	T	C	0.372	-0.0830043	0.0294771	6.64065	0.00532409
5	5:13681942	13681942	C	T	0.093	0.128441	0.0456279	6.33847	0.00532724
5	5:33229739	33229739	T	C	0.167	0.120752	0.042876	6.29278	0.00532766
9	9:23030034	23030034	C	T	0.289	-0.0881923	0.0312533	6.15585	0.00533181
9	9:23074880	23074880	G	A	0.289	-0.0881923	0.0312533	6.15585	0.00533181
28	28:13181588	13181588	T	C	0.367	0.0806666	0.028473	5.98133	0.00534348
21	21:19740457	19740457	C	T	0.201	-0.0938072	0.0332069	6.08103	0.00534421
1	1:58678377	58678377	C	A	0.098	-0.129488	0.0453715	5.78517	0.00534671
33	33:13203283	13203283	T	G	0.133	0.115602	0.0409988	6.16635	0.00535094
23	23:47772670	47772670	C	T	0.252	-0.0875846	0.0311396	6.38769	0.00535104
29	29:41256064	41256064	T	C	0.271	-0.0856978	0.0304748	6.42744	0.00535314
37	37:14065199	14065199	G	A	0.154	0.109424	0.0388935	6.31968	0.00536183
37	37:14071383	14071383	G	A	0.154	0.109424	0.0388935	6.31968	0.00536183
6	6:77291619	77291619	A	G	0.368	0.0789553	0.0280493	6.25732	0.00536549
33	33:8585494	8585494	A	G	0.113	-0.11581	0.0410293	6.09934	0.00536622
12	12:42349882	42349882	C	T	0.476	0.0884453	0.0312502	6.00528	0.00536868
38	38:13652813	13652813	T	C	0.137	-0.11329	0.0402676	6.29241	0.00537157
21	21:16680805	16680805	A	G	0.16	0.108651	0.0386572	6.46902	0.00537619
2	2:25711917	25711917	T	C	0.426	-0.0839824	0.0296597	5.98017	0.00538036
15	15:63139535	63139535	T	C	0.396	0.0779037	0.0276993	6.28796	0.00538608
39	39:41180783	41180783	G	A	0.309	0.0645292	0.0229431	6.66325	0.00538714
10	10:25232234	25232234	T	C	0.13	0.114644	0.0407752	6.63252	0.0053895
10	10:25276082	25276082	A	G	0.13	0.114644	0.0407752	6.63252	0.0053895
10	10:25284116	25284116	A	G	0.13	0.114644	0.0407752	6.63252	0.0053895
10	10:25309051	25309051	A	G	0.13	0.114644	0.0407752	6.63252	0.0053895
10	10:25320037	25320037	A	G	0.13	0.114644	0.0407752	6.63252	0.0053895
26	26:15542281	15542281	A	G	0.162	0.105894	0.0376674	6.62483	0.00539147
7	7:68178068	68178068	C	A	0.278	-0.0878142	0.030632	5.6688	0.00539702
36	36:26174043	26174043	T	A	0.446	0.0808112	0.0284816	5.90198	0.00539721
33	33:22411902	22411902	T	C	0.235	0.0949973	0.0338163	6.46401	0.00539856
28	28:40068004	40068004	G	T	0.114	-0.12157	0.0432049	6.23193	0.00539897
35	35:10370874	10370874	T	C	0.104	0.133648	0.0468397	5.75916	0.00541029
9	9:44611399	44611399	G	T	0.13	0.13415	0.0474829	6.02334	0.00541411
32	32:26619327	26619327	C	T	0.294	0.0881314	0.0313293	6.23107	0.00541689
31	31:36294800	36294800	G	T	0.487	0.0828702	0.0295047	6.3765	0.00541886
1	1:108440830	108440830	A	T	0.347	0.0836072	0.0297275	6.2294	0.00542692
9	9:19593726	19593726	C	T	0.493	-0.0871135	0.03089	6.09774	0.00542776
38	38:10643207	10643207	T	C	0.215	0.0981627	0.0343919	5.74054	0.00542845
9	9:23498456	23498456	G	A	0.144	-0.110331	0.0387219	5.78181	0.00543098
9	9:23501297	23501297	C	T	0.144	-0.110331	0.0387219	5.78181	0.00543098
12	12:48963158	48963158	A	G	0.452	0.0844197	0.0300568	6.30425	0.00544743
33	33:14898498	14898498	C	T	0.268	0.0862158	0.0307078	6.61909	0.00544987
15	15:15609826	15609826	C	T	0.21	0.0977076	0.0347894	6.29442	0.0054538
33	33:19307197	19307197	T	C	0.39	0.0818475	0.0289078	5.91745	0.00546152
1	1:66337807	66337807	T	G	0.412	0.085498	0.030477	6.4345	0.0054657
2	2:24879031	24879031	T	C	0.329	-0.087443	0.0311264	6.2392	0.0054727
5	5:48868911	48868911	T	C	0.288	0.0885381	0.0310048	5.71683	0.0054736
22	22:5218260	5218260	G	A	0.373	0.0887127	0.0313513	5.93632	0.00547389
2	2:1090002	1090002	G	C	0.476	-0.0784263	0.0273626	5.63602	0.00547392
3	3:44145304	44145304	C	T	0.434	0.0912064	0.032169	5.87635	0.00548508
8	8:46854962	46854962	G	C	0.226	-0.0927167	0.033049	6.33635	0.00548611
10	10:11333158	11333158	T	C	0.177	-0.104601	0.0372361	6.21507	0.0054959
16	16:58592029	58592029	G	C	0.383	-0.0847897	0.0301349	6.1121	0.00550011
22	22:9204299	9204299	G	A	0.408	0.0891312	0.0311575	5.67899	0.0055007
33	33:26519212	26519212	A	G	0.064	0.172802	0.061233	6.00451	0.0055023
1	1:68857529	68857529	C	T	0.466	-0.0867146	0.0305979	5.86551	0.00551618
22	22:6072585	6072585	A	T	0.499	0.0830674	0.02908	5.6943	0.00552029
13	13:39338978	39338978	A	G	0.469	-0.0802647	0.028585	6.20237	0.00552052
21	21:19186549	19186549	T	C	0.254	0.0860948	0.0307309	6.4966	0.00552371
9	9:11829522	11829522	A	G	0.397	-0.0911222	0.0325057	6.34103	0.00552395
9	9:38348927	38348927	G	A	0.485	-0.086968	0.0310122	6.29083	0.00552491
22	22:28772018	28772018	G	T	0.143	-0.10721	0.0382648	6.54951	0.00552549
37	37:12817784	12817784	A	G	0.114	0.119753	0.0426981	6.26675	0.00552657
23	23:36565597	36565597	C	T	0.309	0.0842144	0.0299297	6.08701	0.00552674
35	35:10852693	10852693	C	T	0.051	0.175591	0.062289	6.02388	0.0055301
39	39:9036285	9036285	C	T	0.205	0.0695842	0.0248397	6.54825	0.00553236
37	37:30677984	30677984	A	G	0.351	0.0783414	0.0277811	5.99046	0.0055324
17	17:47607331	47607331	A	C	0.44	-0.0792702	0.0283039	6.45019	0.00553707
11	11:60088158	60088158	G	A	0.332	-0.0884503	0.0315883	6.47771	0.00554666
20	20:57688567	57688567	G	A	0.261	0.0824665	0.0294511	6.42043	0.00554804
3	3:45359071	45359071	C	T	0.383	0.0889936	0.0311575	5.68817	0.00554982
3	3:45364397	45364397	A	G	0.383	0.0889936	0.0311575	5.68817	0.00554982
37	37:27749073	27749073	T	C	0.064	0.147158	0.0525569	6.42962	0.00554983
29	29:36513569	36513569	G	A	0.467	-0.0820545	0.0293017	6.57766	0.00555606
29	29:36513705	36513705	A	C	0.467	-0.0820545	0.0293017	6.57766	0.00555606
2	2:83525096	83525096	G	C	0.489	0.0769921	0.0269929	5.69654	0.00555746
34	34:40099815	40099815	A	G	0.068	0.148473	0.0530038	6.29694	0.00556585
39	39:39596411	39596411	C	T	0.098	0.109509	0.0391254	6.51607	0.00556756
33	33:28493688	28493688	C	A	0.246	0.0873804	0.0312159	6.57189	0.00557291
22	22:6191218	6191218	C	T	0.494	0.0826289	0.0289852	5.71216	0.00557594
31	31:35904573	35904573	G	A	0.462	0.0803836	0.028564	6.04354	0.0055781
7	7:67458848	67458848	G	A	0.424	0.0822308	0.0289223	5.75587	0.00557853
39	39:87744629	87744629	T	C	0.105	0.0868093	0.0309304	6.12132	0.0055869
4	4:28264255	28264255	A	G	0.066	0.1546	0.0550842	6.13692	0.00559402
1	1:65018444	65018444	A	C	0.399	0.0837478	0.0299464	6.43926	0.00560804
28	28:7909847	7909847	C	T	0.449	0.0837082	0.0294199	5.72309	0.00560829
23	23:17329674	17329674	A	G	0.222	0.101395	0.0354408	5.62112	0.00561287
15	15:19474995	19474995	G	A	0.38	0.0882374	0.0313947	6.06587	0.00561566
29	29:15578805	15578805	T	C	0.211	-0.0954838	0.0337401	5.851	0.00562028
21	21:47679528	47679528	T	C	0.438	-0.0789433	0.0282311	6.57034	0.0056209
11	11:52631759	52631759	A	G	0.073	0.139504	0.0496151	6.03667	0.00562398
23	23:47804725	47804725	C	G	0.113	-0.116891	0.0418198	6.48064	0.00562763
15	15:49302118	49302118	C	T	0.233	0.0927132	0.0325795	5.71173	0.00563301
24	24:45978079	45978079	C	T	0.446	-0.0742058	0.0265528	6.52051	0.00563934
4	4:301090	301090	C	T	0.499	0.0812982	0.0288101	5.9148	0.00564158
28	28:13204368	13204368	G	A	0.324	0.0820407	0.0291394	5.97282	0.00564476
28	28:13227527	13227527	C	T	0.324	0.0820407	0.0291394	5.97282	0.00564476
11	11:37528494	37528494	G	A	0.363	-0.0864807	0.0309224	6.66244	0.00564597
16	16:49589085	49589085	A	G	0.391	0.0787618	0.0281708	6.32111	0.00564668
16	16:49595099	49595099	G	A	0.391	0.0787618	0.0281708	6.32111	0.00564668
13	13:34853556	34853556	A	G	0.35	-0.0905066	0.0318525	7.33512	0.00565877
22	22:28772080	28772080	A	G	0.144	-0.106509	0.0381303	6.52247	0.00566175
34	34:20814493	20814493	C	T	0.142	-0.10865	0.0388469	6.69718	0.00566249
18	18:54901479	54901479	T	C	0.315	-0.0802664	0.0282116	5.70476	0.0056631
21	21:47792793	47792793	A	C	0.488	-0.07785	0.0278756	6.51806	0.00567117
9	9:23355817	23355817	T	G	0.264	-0.0856913	0.0304046	5.92285	0.0056737
3	3:44975105	44975105	T	A	0.488	-0.0841328	0.0296783	5.79	0.005675
28	28:6945964	6945964	T	C	0.288	0.0886934	0.0311091	5.65365	0.00568346
9	9:8059872	8059872	G	A	0.308	0.0910482	0.0321953	5.8293	0.00568764
9	9:31855795	31855795	G	T	0.191	-0.100908	0.0360119	6.85618	0.00569005
14	14:25207143	25207143	C	T	0.406	0.0894287	0.032022	6.62319	0.00569694
1	1:108090168	108090168	T	C	0.49	0.0782334	0.0280202	6.59176	0.00569867
1	1:66364036	66364036	T	G	0.384	0.0860342	0.0307844	6.261	0.00570249
32	32:22188300	22188300	A	G	0.473	-0.0785779	0.0281389	6.33218	0.00570384
22	22:7070084	7070084	T	C	0.489	0.0879864	0.0312073	5.90454	0.00570474
22	22:7079380	7079380	G	A	0.489	0.0879864	0.0312073	5.90454	0.00570474
22	22:7104027	7104027	A	G	0.489	0.0879864	0.0312073	5.90454	0.00570474
22	22:7123518	7123518	A	G	0.489	0.0879864	0.0312073	5.90454	0.00570474
22	22:7141615	7141615	C	T	0.489	0.0879864	0.0312073	5.90454	0.00570474
22	22:7149678	7149678	G	A	0.489	0.0879864	0.0312073	5.90454	0.00570474
22	22:25541651	25541651	A	G	0.494	-0.0771038	0.0276189	6.34328	0.00570973
15	15:20655145	20655145	A	G	0.229	0.0984998	0.0349696	5.93279	0.00571017
15	15:20437648	20437648	T	G	0.223	0.0982212	0.0349062	5.95656	0.00572066
23	23:47733649	47733649	C	T	0.257	-0.0860646	0.0308493	6.40873	0.00572266
19	19:19677630	19677630	C	T	0.097	0.115253	0.0412866	6.64186	0.00572633
15	15:15607704	15607704	C	G	0.207	0.0972397	0.0348205	6.26894	0.00573269
29	29:13114147	13114147	T	A	0.136	-0.118382	0.0423777	6.23696	0.00573869
8	8:45812442	45812442	C	T	0.169	-0.105025	0.0375788	6.76688	0.00573935
8	8:45817215	45817215	T	C	0.169	-0.105025	0.0375788	6.76688	0.00573935
14	14:25090970	25090970	A	G	0.308	-0.0887056	0.0316901	6.12146	0.00574085
10	10:25586342	25586342	T	C	0.176	0.102007	0.0365689	6.58847	0.00574146
37	37:14082328	14082328	A	G	0.152	0.108638	0.0389389	6.33716	0.00574185
18	18:20155196	20155196	T	C	0.256	-0.0980833	0.0351223	6.24775	0.00574885
18	18:20161006	20161006	C	T	0.256	-0.0980833	0.0351223	6.24775	0.00574885
38	38:10195668	10195668	G	A	0.297	0.0912069	0.0322598	5.79596	0.00575228
38	38:11372473	11372473	A	C	0.389	-0.0793511	0.0284502	6.34336	0.00575252
8	8:46859794	46859794	T	C	0.222	-0.0923082	0.0330932	6.33218	0.00575674
9	9:23070498	23070498	T	C	0.288	-0.0875308	0.0313108	6.16041	0.00576267
33	33:22892935	22892935	T	G	0.179	0.0984037	0.0351908	6.14826	0.00576288
10	10:25975232	25975232	A	G	0.172	0.104151	0.0373604	6.5879	0.00577042
8	8:63792823	63792823	G	T	0.335	0.0871018	0.0311056	6.07998	0.0057718
22	22:14290341	14290341	A	G	0.443	0.0830721	0.0297963	6.61649	0.00577506
15	15:19270977	19270977	C	A	0.152	0.112712	0.0400264	5.89679	0.00577864
9	9:9733787	9733787	A	G	0.426	-0.0856073	0.0306792	6.71953	0.0057817
28	28:13226219	13226219	G	A	0.368	0.0799989	0.0285112	5.98994	0.00578521
4	4:78999431	78999431	G	A	0.144	-0.107836	0.0385766	6.12753	0.00579014
37	37:13634883	13634883	A	T	0.244	0.0931545	0.0334456	6.4677	0.0057968
22	22:25362235	25362235	A	G	0.219	0.107977	0.0386392	6.14178	0.00579998
9	9:20545675	20545675	T	G	0.068	-0.147186	0.0525966	6.07134	0.0058041
9	9:20571212	20571212	A	G	0.068	-0.147186	0.0525966	6.07134	0.0058041
9	9:20580654	20580654	G	A	0.068	-0.147186	0.0525966	6.07134	0.0058041
9	9:20587995	20587995	C	T	0.068	-0.147186	0.0525966	6.07134	0.0058041
12	12:48874396	48874396	G	A	0.455	0.0838915	0.0300968	6.29797	0.00580651
10	10:33136086	33136086	T	G	0.1	-0.13016	0.0462179	5.86072	0.00580907
11	11:71530203	71530203	G	T	0.061	0.164682	0.0590655	6.27175	0.00580976
2	2:80824267	80824267	A	G	0.059	-0.154011	0.0553091	6.40125	0.00581357
37	37:30520724	30520724	A	G	0.155	0.100296	0.0358848	6.10644	0.00581507
37	37:30522790	30522790	T	C	0.155	0.100296	0.0358848	6.10644	0.00581507
15	15:19690932	19690932	T	C	0.095	0.142424	0.0508446	6.02856	0.00582161
39	39:56500437	56500437	A	G	0.225	-0.0750899	0.0269619	6.33811	0.00582597
39	39:56644290	56644290	G	A	0.225	-0.0750899	0.0269619	6.33811	0.00582597
39	39:56757886	56757886	C	T	0.225	-0.0750899	0.0269619	6.33811	0.00582597
39	39:56835616	56835616	T	G	0.225	-0.0750899	0.0269619	6.33811	0.00582597
39	39:58207085	58207085	G	A	0.225	-0.0750899	0.0269619	6.33811	0.00582597
2	2:25813045	25813045	T	G	0.309	-0.0966955	0.0346472	6.1836	0.00582634
22	22:5657871	5657871	C	A	0.371	0.0873421	0.0311039	5.9409	0.00583228
1	1:66416081	66416081	A	C	0.355	0.0856921	0.0307665	6.31765	0.00583391
16	16:49588683	49588683	T	C	0.424	0.078424	0.0280941	6.14994	0.00583595
28	28:11105214	11105214	A	G	0.085	0.122702	0.044087	6.36926	0.00584396
28	28:11159924	11159924	C	T	0.085	0.122702	0.044087	6.36926	0.00584396
7	7:48603867	48603867	A	C	0.396	-0.0878911	0.0313486	5.98126	0.00584659
33	33:16764970	16764970	C	T	0.382	0.084952	0.0304563	6.16844	0.00585667
33	33:13248334	13248334	G	A	0.132	0.11377	0.0407773	6.15153	0.00585718
33	33:13250416	13250416	C	G	0.132	0.11377	0.0407773	6.15153	0.00585718
33	33:18592767	18592767	A	G	0.348	0.0817506	0.0292281	6.03915	0.00586141
22	22:3728476	3728476	A	G	0.418	0.0795299	0.028247	5.85068	0.00586739
22	22:8634828	8634828	A	C	0.352	0.0909911	0.0321852	5.75493	0.00587667
9	9:36557297	36557297	A	G	0.481	-0.0944252	0.0339632	6.49908	0.00588537
15	15:6878661	6878661	T	C	0.414	0.0848587	0.0304367	6.17405	0.00588564
3	3:46083330	46083330	G	A	0.374	0.0895462	0.0311324	5.46382	0.00589047
9	9:23286310	23286310	C	T	0.069	-0.148006	0.0522502	5.70281	0.00589808
9	9:23287406	23287406	T	C	0.069	-0.148006	0.0522502	5.70281	0.00589808
9	9:23289870	23289870	G	A	0.069	-0.148006	0.0522502	5.70281	0.00589808
9	9:23297464	23297464	G	C	0.069	-0.148006	0.0522502	5.70281	0.00589808
16	16:38703838	38703838	A	C	0.257	0.0926927	0.0331515	6.03624	0.00589985
9	9:32529218	32529218	C	T	0.355	-0.0866143	0.0311101	6.73564	0.00590453
5	5:2594281	2594281	G	A	0.15	0.110883	0.0398995	6.48992	0.00590529
14	14:43901482	43901482	T	C	0.463	-0.0815618	0.0289965	5.85509	0.00591178
38	38:13770497	13770497	T	C	0.132	-0.115788	0.0416646	6.37388	0.00591655
10	10:44989064	44989064	A	C	0.236	0.0910566	0.032583	6.03277	0.00592218
33	33:16602688	16602688	G	T	0.221	0.0967981	0.0345968	5.98585	0.0059254
33	33:28414711	28414711	G	A	0.35	0.0814049	0.0293068	6.48138	0.00592717
5	5:47781669	47781669	T	C	0.371	0.0808721	0.0291062	6.36923	0.00592873
15	15:19686413	19686413	C	G	0.472	-0.0862573	0.0310534	6.51635	0.00593051
35	35:10365691	10365691	G	C	0.058	0.148572	0.0529428	5.89182	0.00593102
3	3:85338473	85338473	T	C	0.324	0.0824314	0.0296752	6.36614	0.00594143
21	21:47523246	47523246	A	G	0.083	0.13514	0.048652	6.36647	0.00594178
39	39:66731317	66731317	A	C	0.238	-0.0723675	0.0260439	6.32046	0.0059441
5	5:4806774	4806774	T	C	0.143	0.113711	0.0409357	6.35768	0.00594745
11	11:60792365	60792365	G	A	0.28	-0.0875669	0.0315363	6.51734	0.00594767
14	14:25209161	25209161	G	A	0.387	0.0868504	0.031271	6.57763	0.00594799
22	22:26337277	26337277	C	A	0.342	0.0884036	0.0315656	5.94724	0.00595237
22	22:6278832	6278832	G	A	0.495	0.0818415	0.028956	5.73055	0.00595323
24	24:20189282	20189282	A	G	0.156	-0.109871	0.0392435	5.95423	0.00595407
32	32:28723306	28723306	A	G	0.274	0.0885681	0.0319027	6.49972	0.00595506
22	22:26313981	26313981	C	T	0.261	0.0946579	0.0338681	6.00436	0.0059631
9	9:20600262	20600262	C	G	0.067	-0.14897	0.0534098	6.0689	0.00596713
3	3:44844993	44844993	A	C	0.356	0.0893073	0.0316757	5.77563	0.00597475
12	12:48914502	48914502	G	A	0.453	0.0834916	0.0300648	6.3153	0.00597807
2	2:24855655	24855655	A	G	0.328	-0.0865427	0.0311406	6.24731	0.00598063
29	29:41597170	41597170	A	G	0.24	-0.0896654	0.0323174	6.49003	0.00598251
37	37:12707489	12707489	A	G	0.173	0.100862	0.0363438	6.57519	0.00598501
2	2:25450943	25450943	G	T	0.487	-0.0877563	0.031026	5.68844	0.0059929
37	37:30408231	30408231	C	T	0.475	-0.0754575	0.0270716	6.05914	0.00599692
36	36:4017244	4017244	T	C	0.328	-0.0861895	0.0309517	6.11331	0.00599744
3	3:43757352	43757352	A	G	0.479	0.0856018	0.0305347	5.89413	0.00600659
3	3:43758956	43758956	T	C	0.479	0.0856018	0.0305347	5.89413	0.00600659
3	3:44216665	44216665	C	T	0.479	0.0878813	0.0315002	6.03717	0.00600749
35	35:1345156	1345156	C	T	0.052	0.156296	0.0562023	6.79552	0.00600894
14	14:35991894	35991894	T	C	0.062	0.178857	0.0644418	6.30446	0.00601089
11	11:61851932	61851932	A	G	0.308	-0.084625	0.0304133	6.13424	0.00601238
32	32:28787009	28787009	G	A	0.234	0.101148	0.0364773	6.44722	0.00601489
7	7:80044627	80044627	G	T	0.433	-0.075794	0.0273348	6.51727	0.00601634
21	21:35217949	35217949	C	T	0.413	0.079273	0.0281487	5.77092	0.00601695
5	5:25073800	25073800	G	A	0.205	0.0979154	0.0349143	5.87365	0.00601761
37	37:13451482	13451482	G	T	0.29	0.0845675	0.0304002	6.83009	0.00602066
9	9:15571120	15571120	G	A	0.263	0.0890306	0.0320096	6.15391	0.00602212
31	31:37265324	37265324	G	A	0.089	0.123016	0.0443085	6.24945	0.00602369
22	22:61214481	61214481	T	C	0.125	0.108518	0.0391229	6.62966	0.00603036
12	12:34582413	34582413	T	G	0.075	-0.134854	0.0481493	7.10967	0.00603147
29	29:39288053	39288053	A	C	0.051	0.179435	0.0647421	6.50502	0.0060381
15	15:22269846	22269846	A	T	0.332	0.0912025	0.0326588	5.98667	0.00603977
15	15:22379155	22379155	T	C	0.332	0.0912025	0.0326588	5.98667	0.00603977
19	19:13292653	13292653	A	G	0.355	-0.0932343	0.0336347	6.39337	0.00604265
26	26:15528180	15528180	T	C	0.127	0.120029	0.0432614	6.69576	0.00604746
6	6:54476954	54476954	G	C	0.324	0.0849248	0.0306406	6.57417	0.00604815
14	14:26290904	26290904	C	T	0.264	-0.0922622	0.033265	6.2967	0.00605017
3	3:44212033	44212033	G	A	0.47	0.0872851	0.031288	6.0038	0.00605913
3	3:44225330	44225330	G	T	0.47	0.0872851	0.031288	6.0038	0.00605913
32	32:22141256	22141256	A	G	0.408	0.078994	0.0285157	6.45727	0.00606189
2	2:81100380	81100380	C	T	0.423	0.0788863	0.0284777	6.42465	0.00606677
8	8:67346286	67346286	C	A	0.131	-0.114009	0.0408265	5.96774	0.00606876
8	8:67348876	67348876	A	T	0.131	-0.114009	0.0408265	5.96774	0.00606876
8	8:67362868	67362868	G	A	0.131	-0.114009	0.0408265	5.96774	0.00606876
7	7:13005520	13005520	T	G	0.467	-0.0783986	0.0282476	6.21034	0.00606967
11	11:58440494	58440494	A	C	0.211	-0.0937255	0.0337292	6.14078	0.00607131
37	37:12952232	12952232	A	G	0.16	0.103419	0.0373268	6.59296	0.00607199
5	5:26190846	26190846	C	T	0.217	0.0993783	0.0356842	6.04606	0.00607246
33	33:30754187	30754187	C	A	0.41	-0.0750933	0.0271126	6.52976	0.00607299
1	1:47559189	47559189	A	T	0.163	-0.111483	0.0399745	5.99457	0.00608295
22	22:7095866	7095866	C	T	0.49	0.0873721	0.0312383	5.91111	0.00608849
1	1:66371474	66371474	T	C	0.384	0.0854028	0.0308121	6.25819	0.00610646
9	9:38305402	38305402	G	T	0.491	-0.0867628	0.0313153	6.28325	0.00610989
9	9:19548190	19548190	G	A	0.491	-0.0861182	0.0309933	6.12453	0.00611074
9	9:19552754	19552754	C	T	0.491	-0.0861182	0.0309933	6.12453	0.00611074
9	9:19584741	19584741	G	C	0.491	-0.0861182	0.0309933	6.12453	0.00611074
23	23:16669318	16669318	C	T	0.401	-0.0817531	0.029333	5.99772	0.0061115
18	18:54872923	54872923	A	G	0.214	0.0881081	0.0314061	5.81306	0.00611307
6	6:76728233	76728233	C	G	0.416	0.0770013	0.0277544	6.1764	0.0061168
5	5:47834654	47834654	A	G	0.238	0.0909062	0.0324617	5.86234	0.00611752
27	27:12735896	12735896	T	C	0.498	-0.084755	0.0306339	6.4793	0.0061239
18	18:28873498	28873498	T	C	0.078	0.139458	0.0503748	6.62625	0.006124
17	17:5521907	5521907	G	A	0.293	-0.0832685	0.0299773	6.11309	0.00612752
4	4:87197071	87197071	T	C	0.4	0.0798216	0.0283169	5.70944	0.00612862
33	33:19092161	19092161	C	T	0.164	0.100067	0.0359349	6.00498	0.00613199
37	37:13549234	13549234	T	C	0.191	0.096865	0.0350122	6.55486	0.00613372
3	3:45347472	45347472	A	G	0.39	0.0873773	0.0308612	5.63551	0.00613474
31	31:36111753	36111753	C	T	0.357	0.078359	0.0281955	6.07682	0.00613689
22	22:16028792	16028792	T	C	0.367	-0.0828232	0.0298712	6.18756	0.00614009
15	15:18246700	18246700	C	T	0.311	0.0885509	0.0319001	6.12904	0.00614359
8	8:46045528	46045528	G	A	0.323	-0.0866009	0.0313007	6.35916	0.00614494
21	21:30149218	30149218	T	C	0.374	0.0881254	0.0312686	5.70711	0.00615591
36	36:25919577	25919577	C	T	0.394	0.0788329	0.0283867	6.09458	0.00615658
15	15:15661923	15661923	A	G	0.074	-0.139397	0.050382	6.3139	0.00615697
15	15:15692731	15692731	A	G	0.074	-0.139397	0.050382	6.3139	0.00615697
15	15:15700624	15700624	T	C	0.074	-0.139397	0.050382	6.3139	0.00615697
15	15:15717630	15717630	T	G	0.074	-0.139397	0.050382	6.3139	0.00615697
39	39:23737045	23737045	A	C	0.229	0.0699957	0.0249851	5.81654	0.00616241
4	4:1856060	1856060	A	G	0.061	0.150049	0.054124	6.15571	0.00617474
4	4:1943139	1943139	G	A	0.061	0.150049	0.054124	6.15571	0.00617474
4	4:1964160	1964160	T	C	0.061	0.150049	0.054124	6.15571	0.00617474
4	4:2090635	2090635	A	G	0.061	0.150049	0.054124	6.15571	0.00617474
22	22:28214556	28214556	G	A	0.092	0.133927	0.0484489	6.5556	0.00617637
15	15:48130626	48130626	A	G	0.212	0.0952958	0.0341046	5.88567	0.00617738
9	9:38332880	38332880	T	C	0.329	-0.0873378	0.0315568	6.25133	0.00618435
12	12:42358947	42358947	T	C	0.474	0.0873354	0.031407	6.03055	0.00618541
9	9:19423076	19423076	C	T	0.051	-0.185795	0.0669041	6.07706	0.00618614
9	9:19439603	19439603	T	C	0.051	-0.185795	0.0669041	6.07706	0.00618614
1	1:18436498	18436498	T	G	0.344	0.0844036	0.030537	6.38579	0.00618691
3	3:55355835	55355835	C	T	0.368	-0.088878	0.0317738	5.84591	0.0061994
19	19:49720039	49720039	A	G	0.174	-0.0958573	0.0346169	6.7704	0.00619997
15	15:49269159	49269159	A	G	0.182	0.101969	0.0364696	5.85251	0.0062002
5	5:48433501	48433501	T	G	0.238	0.0966793	0.0348832	6.14455	0.00620101
25	25:5997128	5997128	C	T	0.487	-0.0871134	0.0314787	6.23085	0.00620421
2	2:24646754	24646754	C	T	0.493	0.0857398	0.0308014	5.97816	0.00620641
29	29:12024357	12024357	G	C	0.149	-0.106998	0.0387271	6.38672	0.00620675
10	10:25405278	25405278	T	C	0.131	0.11243	0.0406755	6.63829	0.00620781
2	2:63502509	63502509	G	A	0.318	0.0782359	0.0282625	6.18684	0.00621212
37	37:13519015	13519015	A	G	0.399	0.0794621	0.0286416	6.89387	0.00621916
5	5:2783066	2783066	A	G	0.183	0.101379	0.0367106	6.41948	0.00622328
9	9:18928814	18928814	C	T	0.059	-0.183123	0.0662177	6.23558	0.00623447
9	9:18958229	18958229	G	A	0.059	-0.183123	0.0662177	6.23558	0.00623447
9	9:19012795	19012795	A	T	0.059	-0.183123	0.0662177	6.23558	0.00623447
9	9:19023729	19023729	T	G	0.059	-0.183123	0.0662177	6.23558	0.00623447
9	9:19053044	19053044	A	G	0.059	-0.183123	0.0662177	6.23558	0.00623447
21	21:25417435	25417435	G	T	0.474	0.0839137	0.030277	6.11912	0.00623649
2	2:81046011	81046011	G	A	0.339	0.0821073	0.0297226	6.31405	0.00624004
36	36:20015007	20015007	C	T	0.156	-0.109079	0.0391822	7.05415	0.00624019
36	36:20019185	20019185	T	G	0.156	-0.109079	0.0391822	7.05415	0.00624019
4	4:66322720	66322720	A	C	0.111	-0.115909	0.0418199	6.8686	0.00624292
4	4:66325085	66325085	A	G	0.111	-0.115909	0.0418199	6.8686	0.00624292
9	9:23353649	23353649	T	G	0.267	-0.0851123	0.0304624	5.85093	0.00624494
19	19:24729191	24729191	A	G	0.143	-0.111663	0.040081	5.92979	0.00624653
21	21:11458689	11458689	G	T	0.126	-0.11314	0.0409876	6.55124	0.00624701
36	36:17842702	17842702	A	G	0.15	-0.117728	0.042239	5.90723	0.00624819
14	14:22592871	22592871	A	G	0.285	0.0899346	0.0325849	6.52348	0.00624893
14	14:25020015	25020015	T	C	0.286	-0.090631	0.0327535	6.18399	0.00624997
31	31:36465867	36465867	T	C	0.059	0.168741	0.061149	6.50254	0.00625528
28	28:38358885	38358885	T	C	0.136	-0.107871	0.0390993	6.41798	0.00626621
38	38:11059962	11059962	A	G	0.185	0.101402	0.0364749	5.9781	0.00626802
10	10:25411298	25411298	G	A	0.131	0.112041	0.0405874	6.62901	0.00626964
15	15:12753345	12753345	T	G	0.305	0.0885136	0.0320026	6.19076	0.00627006
10	10:25331780	25331780	G	T	0.142	0.10749	0.0389537	6.5799	0.00627177
1	1:65069671	65069671	A	G	0.437	0.0785171	0.0284552	6.38362	0.0062723
28	28:39775948	39775948	C	T	0.338	-0.077836	0.0281267	6.14787	0.00627373
22	22:39483810	39483810	T	C	0.306	0.0798517	0.0289268	6.30539	0.00627988
15	15:19605552	19605552	T	G	0.093	0.144027	0.0518753	6.01916	0.00628082
10	10:11326181	11326181	G	A	0.176	-0.103042	0.0372898	6.22426	0.00628883
28	28:15292833	15292833	C	A	0.458	0.0773729	0.0278944	6.046	0.00629402
1	1:108104883	108104883	T	C	0.493	0.07814	0.0283227	6.6179	0.00629411
13	13:60358871	60358871	A	C	0.232	-0.0851538	0.030635	7.0331	0.00629591
13	13:60361041	60361041	G	C	0.232	-0.0851538	0.030635	7.0331	0.00629591
36	36:18129543	18129543	C	T	0.224	-0.090868	0.0329188	6.2783	0.00629609
9	9:2312562	2312562	G	A	0.051	-0.160538	0.0582036	6.34665	0.00629916
7	7:48613342	48613342	A	G	0.395	-0.0872744	0.031418	5.98927	0.00629971
25	25:5994871	5994871	C	A	0.488	-0.0869637	0.0314649	6.19268	0.00630133
25	25:5994929	5994929	G	A	0.488	-0.0869637	0.0314649	6.19268	0.00630133
15	15:20365992	20365992	A	T	0.221	0.0978534	0.0351691	5.94337	0.00630754
15	15:20409245	20409245	T	C	0.221	0.0978534	0.0351691	5.94337	0.00630754
15	15:20429474	20429474	C	T	0.221	0.0978534	0.0351691	5.94337	0.00630754
15	15:20448679	20448679	A	C	0.221	0.0978534	0.0351691	5.94337	0.00630754
15	15:20454298	20454298	G	A	0.221	0.0978534	0.0351691	5.94337	0.00630754
15	15:20463993	20463993	G	A	0.221	0.0978534	0.0351691	5.94337	0.00630754
15	15:20483043	20483043	G	A	0.221	0.0978534	0.0351691	5.94337	0.00630754
15	15:20489903	20489903	T	G	0.221	0.0978534	0.0351691	5.94337	0.00630754
10	10:31843358	31843358	G	A	0.353	0.0946815	0.0342382	6.15797	0.00631011
10	10:31871284	31871284	G	A	0.353	0.0946815	0.0342382	6.15797	0.00631011
33	33:28403241	28403241	C	T	0.379	0.0795976	0.0287602	6.87576	0.00631943
36	36:25912137	25912137	A	G	0.488	-0.0819457	0.0295831	6.06408	0.00632296
9	9:2330517	2330517	G	A	0.052	-0.156144	0.056627	6.30314	0.00633365
9	9:2332384	2332384	C	T	0.052	-0.156144	0.056627	6.30314	0.00633365
21	21:31378652	31378652	C	A	0.384	0.0855087	0.0308404	6.02897	0.00633434
4	4:22025212	22025212	T	C	0.146	0.111542	0.0404714	6.3662	0.006338
2	2:25538866	25538866	A	T	0.471	-0.0831155	0.0300355	6.09911	0.00633886
2	2:65733962	65733962	T	C	0.421	0.0822013	0.0297722	6.1876	0.00635199
33	33:29063241	29063241	A	G	0.218	0.0929851	0.033712	6.72148	0.00636439
11	11:61849404	61849404	C	T	0.078	0.131087	0.0475076	6.20257	0.00636905
18	18:33792775	33792775	T	C	0.088	0.127517	0.0463171	6.49171	0.00637218
16	16:49586421	49586421	T	C	0.442	0.0779343	0.0281982	6.11327	0.00637347
21	21:31315352	31315352	G	C	0.476	-0.0809458	0.0289711	5.79629	0.00637398
17	17:51036954	51036954	A	G	0.416	0.0788772	0.0285632	6.8182	0.00637789
15	15:6127666	6127666	G	A	0.271	0.0911825	0.0329424	6.05637	0.00639021
13	13:34742561	34742561	G	A	0.318	-0.0877617	0.0315137	7.16669	0.00639118
39	39:43166084	43166084	C	T	0.474	-0.0611915	0.0222287	6.58269	0.00639548
29	29:36379487	36379487	C	A	0.462	-0.0814928	0.0295998	6.61449	0.00640017
4	4:55652759	55652759	A	G	0.342	0.0949854	0.0340514	5.82919	0.00640322
4	4:55655714	55655714	T	C	0.342	0.0949854	0.0340514	5.82919	0.00640322
4	4:55665415	55665415	C	A	0.342	0.0949854	0.0340514	5.82919	0.00640322
4	4:55673042	55673042	A	G	0.342	0.0949854	0.0340514	5.82919	0.00640322
4	4:55716046	55716046	A	G	0.342	0.0949854	0.0340514	5.82919	0.00640322
14	14:44704275	44704275	C	A	0.443	-0.0809334	0.0290329	5.83677	0.00641253
18	18:34284106	34284106	A	G	0.111	0.118172	0.0429136	6.27862	0.00642026
4	4:66892304	66892304	G	A	0.106	-0.118433	0.0430514	6.55062	0.00642156
9	9:24495227	24495227	C	T	0.463	0.0755668	0.0273458	6.08839	0.00642268
37	37:14033275	14033275	A	G	0.155	0.106201	0.0385909	6.33658	0.00642419
1	1:65111120	65111120	T	C	0.425	0.0780858	0.0283855	6.39677	0.00642615
1	1:65126359	65126359	A	G	0.425	0.0780858	0.0283855	6.39677	0.00642615
37	37:29817987	29817987	A	G	0.117	0.115045	0.0416448	6.08602	0.00642969
37	37:29830512	29830512	C	T	0.117	0.115045	0.0416448	6.08602	0.00642969
9	9:23132880	23132880	A	C	0.287	-0.0861644	0.0312444	6.16948	0.0064348
1	1:65534578	65534578	G	A	0.335	0.0875992	0.0318515	6.54573	0.00643516
1	1:65535302	65535302	A	C	0.335	0.0875992	0.0318515	6.54573	0.00643516
1	1:65540561	65540561	T	G	0.335	0.0875992	0.0318515	6.54573	0.00643516
27	27:14180638	14180638	A	G	0.106	0.120376	0.0435599	6.90831	0.0064373
29	29:13580228	13580228	T	C	0.198	-0.0957079	0.0347844	6.32032	0.00644172
29	29:13580517	13580517	A	G	0.198	-0.0957079	0.0347844	6.32032	0.00644172
31	31:34164996	34164996	C	T	0.065	0.16372	0.0595485	6.45322	0.00644509
31	31:34193771	34193771	G	A	0.065	0.16372	0.0595485	6.45322	0.00644509
29	29:41047035	41047035	G	A	0.23	-0.0915991	0.0333213	6.45961	0.00644995
15	15:13485500	13485500	A	G	0.254	0.0886458	0.0322481	6.47246	0.00645358
8	8:45772970	45772970	A	G	0.085	-0.140701	0.0506441	7.13014	0.00645762
7	7:67988872	67988872	A	G	0.482	-0.0885605	0.0319604	5.9672	0.00646322
28	28:7879833	7879833	C	T	0.45	0.0824537	0.0294844	5.73363	0.00646368
29	29:12025422	12025422	G	A	0.179	-0.102603	0.037337	6.46931	0.00647019
39	39:24130075	24130075	C	T	0.336	0.0609046	0.0221603	6.5543	0.00647148
16	16:39631263	39631263	T	C	0.315	0.0878329	0.0318019	6.06608	0.006481
3	3:45357170	45357170	G	A	0.384	0.0870624	0.0311264	5.73514	0.00649193
2	2:76575065	76575065	T	C	0.337	0.0855925	0.0311586	6.5354	0.00649427
15	15:12746308	12746308	T	C	0.305	0.0888343	0.0322924	6.25871	0.00649449
15	15:12756588	12756588	A	G	0.305	0.0888343	0.0322924	6.25871	0.00649449
37	37:19260878	19260878	A	G	0.093	-0.12526	0.0455873	6.5973	0.00649771
16	16:32556604	32556604	C	G	0.141	0.116973	0.0425878	6.44309	0.00649824
16	16:32559947	32559947	A	G	0.141	0.116973	0.0425878	6.44309	0.00649824
9	9:24566589	24566589	C	T	0.453	0.0752628	0.0272873	6.10648	0.00649872
1	1:96833097	96833097	A	G	0.316	0.0872502	0.0317719	6.52256	0.00650828
31	31:36474435	36474435	C	T	0.398	0.0797531	0.0290447	6.53069	0.00651439
27	27:20124695	20124695	T	C	0.173	-0.0954199	0.0347428	6.36315	0.00651582
29	29:9966145	9966145	A	G	0.354	0.0842162	0.0306481	6.29724	0.00652574
7	7:48614135	48614135	A	G	0.396	-0.0866808	0.0313181	5.96555	0.00653031
12	12:41491772	41491772	T	G	0.129	-0.124486	0.0442747	5.61977	0.00653434
6	6:12218696	12218696	A	G	0.254	0.0933639	0.034012	6.5794	0.00654216
6	6:12324815	12324815	A	G	0.254	0.0933639	0.034012	6.5794	0.00654216
11	11:61872792	61872792	G	A	0.303	-0.0843247	0.0306182	6.13084	0.00654236
16	16:39488431	39488431	A	G	0.338	0.0863643	0.0313806	6.16787	0.00654465
15	15:15665551	15665551	T	G	0.073	-0.140626	0.0512161	6.32174	0.00654615
19	19:30541674	30541674	A	C	0.345	0.0805674	0.0293537	6.3672	0.00655132
18	18:23421024	23421024	T	A	0.391	-0.0807906	0.0294485	6.43681	0.00655973
18	18:23422082	23422082	T	C	0.391	-0.0807906	0.0294485	6.43681	0.00655973
18	18:51943666	51943666	T	G	0.097	0.11769	0.0426733	6.04854	0.00656663
33	33:28425618	28425618	T	C	0.352	0.0803612	0.0292977	6.52083	0.0065691
2	2:46195015	46195015	T	C	0.399	0.0921301	0.0334848	6.16211	0.00657013
2	2:46771822	46771822	C	A	0.399	0.0921301	0.0334848	6.16211	0.00657013
16	16:6143347	6143347	C	T	0.054	0.159695	0.0577595	7.02768	0.00657073
4	4:59994641	59994641	G	A	0.068	0.138038	0.0503285	6.51232	0.00657133
6	6:68677937	68677937	G	A	0.185	0.0972835	0.0352387	6.00622	0.00657956
28	28:12146605	12146605	A	G	0.143	0.101621	0.0368615	6.05555	0.00657966
12	12:54467947	54467947	C	T	0.281	-0.0808569	0.029474	6.34266	0.0065857
39	39:11730881	11730881	T	C	0.087	0.0903235	0.0328385	6.13149	0.00658952
29	29:13289208	13289208	C	T	0.116	-0.123997	0.0452172	6.38825	0.00659425
38	38:10340649	10340649	G	A	0.311	0.0858301	0.0306676	5.67234	0.0065958
9	9:38292731	38292731	A	G	0.333	-0.0863332	0.0314417	6.2483	0.00659632
9	9:38243446	38243446	A	C	0.321	0.0895376	0.0325836	6.77757	0.00659637
9	9:38249881	38249881	T	C	0.321	0.0895376	0.0325836	6.77757	0.00659637
38	38:15356241	15356241	A	C	0.105	-0.115861	0.0420096	6.95912	0.0066034
27	27:12736625	12736625	T	A	0.497	-0.0841161	0.0306876	6.48568	0.0066035
27	27:12741388	12741388	T	A	0.497	-0.0841161	0.0306876	6.48568	0.0066035
15	15:22784087	22784087	T	A	0.117	0.127968	0.0458148	5.72228	0.00660692
39	39:86862023	86862023	T	C	0.439	-0.0676145	0.0246621	6.36376	0.00660901
15	15:47358362	47358362	C	T	0.26	0.089642	0.0322561	5.81801	0.00660923
2	2:26115437	26115437	A	G	0.296	-0.0984436	0.0356531	5.99834	0.00661072
4	4:87398162	87398162	G	A	0.396	0.0793621	0.028296	5.63386	0.00661346
37	37:14286044	14286044	G	A	0.146	0.109964	0.0401034	6.33311	0.00661626
21	21:31310786	31310786	C	T	0.456	-0.0794464	0.0289062	6.17027	0.00661676
38	38:11548425	11548425	T	C	0.339	-0.0829987	0.0299613	5.88422	0.00661984
21	21:35900779	35900779	G	T	0.302	0.0816628	0.0296059	6.00814	0.00662969
28	28:15980710	15980710	A	G	0.414	0.0793669	0.0289677	6.42854	0.00663224
38	38:14187927	14187927	C	T	0.287	-0.0847956	0.0309466	6.37037	0.00663701
21	21:31221382	31221382	T	A	0.328	0.0888343	0.032024	5.85209	0.00664179
28	28:7032740	7032740	G	A	0.296	0.0848831	0.0302544	5.61369	0.00664195
28	28:7035991	7035991	T	C	0.296	0.0848831	0.0302544	5.61369	0.00664195
1	1:64247447	64247447	G	A	0.302	0.0898785	0.0327745	6.27763	0.00664724
15	15:19269847	19269847	C	A	0.154	0.111496	0.0402069	5.85572	0.00665721
36	36:13897558	13897558	A	C	0.279	-0.0867918	0.031627	6.20812	0.00666012
23	23:47753844	47753844	C	T	0.239	-0.089358	0.0326368	6.4788	0.00666135
15	15:20669048	20669048	G	A	0.23	0.0964127	0.0348964	5.94994	0.00666854
18	18:55438917	55438917	T	C	0.064	0.142293	0.0518619	6.18923	0.00667325
32	32:28464765	28464765	G	A	0.232	0.100071	0.0365264	6.31062	0.00667521
32	32:28487185	28487185	T	C	0.232	0.100071	0.0365264	6.31062	0.00667521
28	28:15974227	15974227	G	C	0.415	0.0790035	0.0288529	6.37794	0.00667754
21	21:38556626	38556626	T	C	0.245	0.0882531	0.0316035	5.69127	0.0066816
21	21:38576805	38576805	C	A	0.245	0.0882531	0.0316035	5.69127	0.0066816
21	21:38646912	38646912	A	C	0.245	0.0882531	0.0316035	5.69127	0.0066816
11	11:60457202	60457202	G	A	0.103	0.122319	0.0446012	6.21411	0.0066852
28	28:40125489	40125489	A	G	0.113	-0.118548	0.043234	6.21924	0.00668658
29	29:14310314	14310314	C	T	0.199	-0.094865	0.0346118	6.23555	0.00669993
10	10:33325989	33325989	G	T	0.107	-0.120916	0.0436383	5.84208	0.00670091
14	14:25593675	25593675	C	T	0.24	-0.0961195	0.0351051	6.30381	0.00671371
15	15:25420916	25420916	A	G	0.052	0.191882	0.0701474	6.54528	0.00672048
9	9:38271817	38271817	T	C	0.325	0.0894061	0.0326257	6.75415	0.00672549
11	11:37523572	37523572	C	T	0.362	-0.0846897	0.0309423	6.6537	0.00672775
4	4:55693773	55693773	C	T	0.314	-0.094468	0.0344205	6.13847	0.00672907
4	4:55752105	55752105	C	T	0.314	-0.094468	0.0344205	6.13847	0.00672907
4	4:55761874	55761874	A	G	0.314	-0.094468	0.0344205	6.13847	0.00672907
9	9:24805438	24805438	G	A	0.081	-0.13543	0.0486079	5.71747	0.00673063
15	15:16917853	16917853	A	G	0.414	0.081977	0.0299812	6.4139	0.00674368
7	7:15792548	15792548	T	G	0.401	0.0784918	0.0286966	6.63705	0.00675533
2	2:62959038	62959038	T	C	0.494	0.0715374	0.0261456	6.26496	0.00676417
17	17:47246270	47246270	A	G	0.237	0.0892487	0.0326463	6.59376	0.00676572
25	25:5944594	5944594	T	C	0.488	-0.0862526	0.0314843	6.18823	0.00677159
33	33:14096451	14096451	C	T	0.188	0.0936173	0.0342612	6.40155	0.00677564
31	31:34138884	34138884	C	A	0.065	0.162297	0.059401	6.51501	0.00677779
35	35:26244496	26244496	A	C	0.208	0.0889526	0.0324479	6.13139	0.0067796
[truncated: 8,002 more rows]
