# Supplementary material for: A CNTNAP1 Missense Variant Is Associated with Canine Laryngeal Paralysis and Polyneuropathy
Source: Genes (Basel). 2020 Nov 27;11(12):1426. doi: 10.3390/genes11121426 (PMC7761076; doi:10.3390/genes11121426)
Supplement: Supplementary file 1 [file genes-11-01426-s001.zip › TableS5_variants.xlsx]

## Sheet: Table S5
Supplementary Table S5. Variants in the region of interest obtained from GWAS on chromosome 9.
Control and case status is given for the Saint Bernards and Leonbergers. The heterozygosity/homozygosity for the associated haplotype is also given for dogs used in the discovery cohort. The putative causative variant in CNTNAP1 is highlighted in red.
					homozygous haplotype						heterozygous haplotype	homozygous haplotype																		heterozygous haplotype		heterozygous haplotype				homozygous haplotype	homozygous haplotype							homozygous haplotype
				control	case	case	case	case	case	case	case	case	case	case	case	case	case	case	case	case	case	LPN2	LEMP	LEMP	case	case	case	case	case	case	case	case	case	case	control	case	case	case	case	case	case	case	case	case	case	LPN2	control
Chromosome	Position	Ref allelle	Alt allele	SRR2095502	STB24	STB27	LB0013	LB0139	LB0147	LB0197	LB0203	LB0268	LB0304	LB0305	LB0339	LB0418	LB0482	LB0507	LB0554	LB0656	LB0683	LB111	LB1848	LB1919	LB1961	LB214	LB3506	LB3521	LB3601	LB3659	LB3906	LB4183	LB4693	LB5378	LB5751	LE0051	LE0237	LE0269	LE0512	LE0738	LE0896	LE1294	LE1301	LE1302	LE1355	LE2450	LE3212	12559RE	12675RE
9	19433439	A	C	0/0	1/1	0/0	0/1	0/0	0/0	0/0	1/1	1/1	0/0	1/1	0/0	1/1	1/1	0/1	0/1	0/1	0/1	1/1	0/1	0/1	0/1	1/1	1/1	0/0	0/1	0/1	0/1	0/1	0/1	0/1	0/1	1/1	1/1	1/1	0/0	1/1	0/0	0/1	0/0	1/1	1/1	0/1	0/1	0/1	0/0
9	19435604	C	T	0/0	0/0	0/1	0/0	0/0	0/0	0/0	0/0	0/0	0/0	0/0	0/0	0/0	0/0	0/0	0/0	0/0	0/0	0/0	0/0	0/0	0/0	0/0	0/0	0/0	0/0	0/0	0/0	0/0	0/0	0/0	0/0	0/0	0/0	0/0	0/0	0/0	0/0	0/0	0/0	0/0	0/0	0/0	0/0	0/0	0/1
9	19436997	C	T	0/0	0/0	0/1	0/0	0/0	0/0	0/0	0/0	0/0	0/0	0/0	0/0	0/0	0/0	0/0	0/0	0/0	0/0	0/0	0/0	0/0	0/0	0/0	0/0	0/0	0/0	0/0	0/0	0/0	0/0	0/0	0/0	0/0	0/0	0/0	0/0	0/0	0/0	0/0	0/0	0/0	0/0	0/0	0/0	0/0	0/1
9	19437072	C	CACGGTGAGGGCTCTG	0/0	0/0	0/1	0/0	0/0	0/0	0/0	0/0	0/0	0/0	0/0	0/0	0/0	0/0	0/0	0/0	0/0	0/0	0/0	0/0	0/0	0/0	0/0	0/0	0/0	0/0	0/0	0/0	0/0	0/0	0/0	0/0	0/0	0/0	0/0	0/0	0/0	0/0	0/0	0/0	0/0	0/0	0/0	0/0	0/0	0/1
9	19438515	G	T	0/0	0/0	0/1	0/0	0/0	0/0	0/0	0/0	0/0	0/0	0/0	0/0	0/0	0/0	0/0	0/0	0/0	0/0	0/0	0/0	0/0	0/0	0/0	0/0	0/0	0/0	0/0	0/0	0/0	0/0	0/0	0/0	0/0	0/0	0/0	0/0	0/0	0/0	0/0	0/0	0/0	0/0	0/0	0/0	0/0	0/1
9	19478531	G	A	0/0	0/0	0/0	0/1	0/1	0/0	0/0	0/1	0/0	0/0	1/1	0/1	1/1	0/1	0/1	0/0	0/1	0/1	1/1	0/1	0/1	0/0	1/1	1/1	0/0	0/1	0/0	0/1	0/0	0/1	0/1	0/1	0/0	0/0	1/1	0/0	1/1	0/0	0/1	0/0	0/0	1/1	0/1	0/1	0/0	0/1
9	19478600	G	A	0/0	0/0	0/0	0/1	0/1	0/0	0/0	0/1	0/0	0/0	1/1	0/1	1/1	0/1	0/1	0/0	0/1	0/1	1/1	0/1	0/1	0/0	1/1	1/1	0/0	0/1	0/0	0/1	0/0	0/1	0/1	0/1	0/0	0/0	1/1	0/0	1/1	0/0	0/1	0/0	0/0	1/1	0/1	0/1	0/0	0/1
9	19479320	C	A	1/1	0/0	0/1	0/0	0/1	1/1	1/1	0/0	0/0	1/1	0/0	0/1	0/0	0/0	0/1	0/1	0/1	0/1	0/0	0/1	0/1	0/1	0/0	0/0	1/1	0/1	0/1	0/1	0/1	0/1	0/1	0/1	0/0	0/0	0/0	1/1	0/0	1/1	0/1	1/1	0/0	0/0	0/1	0/1	0/1	0/0
9	19480530	C	T	0/0	1/1	0/0	0/0	0/0	0/0	0/0	0/1	1/1	0/0	0/0	0/0	0/0	0/1	0/0	0/1	0/0	0/0	0/0	0/0	0/0	0/0	0/0	0/0	0/0	0/0	0/1	0/0	0/1	0/0	0/0	0/0	1/1	1/1	0/0	0/0	0/0	0/0	0/0	0/0	1/1	0/0	0/0	0/0	0/1	0/0
9	19496809	G	A	0/0	1/1	0/1	0/1	0/1	0/0	0/0	1/1	1/1	0/0	1/1	0/1	1/1	1/1	0/1	0/1	0/1	0/1	1/1	0/1	0/1	0/1	1/1	1/1	0/0	0/1	0/1	0/1	0/1	0/1	0/1	0/1	1/1	1/1	1/1	0/0	1/1	0/0	0/1	0/0	1/1	1/1	0/1	0/1	0/1	1/1
9	19496926	C	T	0/0	1/1	0/1	0/1	0/1	0/0	0/0	1/1	1/1	0/0	1/1	0/1	1/1	1/1	0/1	0/1	0/1	0/1	1/1	0/1	0/1	0/1	1/1	1/1	0/0	0/1	0/1	0/1	0/1	0/1	0/1	0/1	1/1	1/1	1/1	0/0	1/1	0/0	0/1	0/0	1/1	1/1	0/1	0/1	0/1	1/1
9	19514468	G	A	0/0	0/0	0/1	0/0	0/0	0/0	0/0	0/0	0/0	0/0	0/0	0/0	0/0	0/0	0/0	0/0	0/0	0/0	0/0	0/0	0/0	0/0	0/0	0/0	0/0	0/0	0/0	0/0	0/0	0/0	0/0	0/0	0/0	0/0	0/0	0/0	0/0	0/0	0/0	0/0	0/0	0/0	0/0	0/0	0/0	0/1
9	19518750	CA	C	1/1	1/1	1/1	1/1	1/1	1/1	1/1	1/1	1/1	1/1	1/1	1/1	1/1	1/1	1/1	1/1	1/1	1/1	1/1	1/1	1/1	1/1	1/1	1/1	1/1	1/1	1/1	1/1	1/1	1/1	1/1	1/1	1/1	1/1	1/1	1/1	1/1	1/1	1/1	1/1	1/1	1/1	1/1	1/1	1/1	1/1
9	19518812	T	C	1/1	1/1	1/1	1/1	1/1	1/1	1/1	1/1	1/1	1/1	1/1	1/1	1/1	1/1	1/1	1/1	1/1	1/1	1/1	1/1	1/1	1/1	1/1	1/1	1/1	1/1	1/1	1/1	1/1	1/1	1/1	1/1	1/1	1/1	1/1	1/1	1/1	1/1	1/1	1/1	1/1	1/1	1/1	1/1	1/1	1/1
9	19518839	G	C	1/1	1/1	1/1	1/1	1/1	1/1	1/1	1/1	1/1	1/1	1/1	1/1	1/1	1/1	1/1	1/1	1/1	1/1	1/1	1/1	1/1	1/1	1/1	1/1	1/1	1/1	1/1	1/1	1/1	1/1	1/1	1/1	1/1	1/1	1/1	1/1	1/1	1/1	1/1	1/1	1/1	1/1	1/1	1/1	1/1	1/1
9	19521628	G	A	0/0	0/0	0/1	0/0	0/0	0/0	0/0	0/0	0/0	0/0	0/0	0/0	0/0	0/0	0/0	0/0	0/0	0/0	0/0	0/0	0/0	0/0	0/0	0/0	0/0	0/0	0/0	0/0	0/0	0/0	0/0	0/0	0/0	0/0	0/0	0/0	0/0	0/0	0/0	0/0	0/0	0/0	0/0	0/0	0/0	0/1
9	19539687	G	C	1/1	1/1	1/1	0/1	0/1	1/1	1/1	0/1	1/1	1/1	0/0	0/1	0/0	0/1	0/1	1/1	0/1	0/1	0/0	0/1	0/1	0/1	0/0	0/0	1/1	0/1	1/1	0/0	1/1	0/1	0/1	0/1	1/1	1/1	0/0	1/1	0/0	1/1	0/1	1/1	1/1	0/0	0/1	0/1	1/1	1/1
9	19539735	T	C	1/1	1/1	1/1	0/1	0/1	1/1	1/1	0/1	1/1	1/1	0/0	0/1	0/0	0/1	0/1	1/1	0/1	0/0	0/0	0/1	0/1	0/1	0/0	0/0	1/1	0/1	1/1	0/1	1/1	0/1	0/1	0/1	1/1	1/1	0/0	1/1	0/0	1/1	0/1	1/1	1/1	0/0	0/1	0/1	1/1	1/1
9	19621357	C	T	1/1	0/0	1/1	0/0	0/1	1/1	0/1	0/0	0/0	0/1	0/0	0/0	0/0	0/0	0/1	0/1	0/0	0/0	0/0	0/0	0/0	0/1	0/0	0/0	0/1	0/0	0/0	0/0	0/0	0/0	0/0	0/0	0/0	0/0	0/0	0/1	0/0	0/1	0/1	0/1	0/0	0/0	0/0	0/0	1/1	1/1
9	19621480	G	A	0/0	0/0	0/0	0/1	0/0	0/0	0/1	0/0	0/0	0/1	0/0	0/1	0/0	0/0	0/0	0/0	0/1	0/1	0/0	0/1	0/1	0/0	0/0	0/0	0/1	0/1	0/1	0/1	0/1	0/1	0/1	0/1	0/0	0/0	0/0	0/1	0/0	0/1	0/0	0/1	0/0	0/0	0/1	0/0	0/0	0/0
9	19640152	A	G	1/1	1/1	1/1	0/1	1/1	1/1	0/1	1/1	1/1	0/1	1/1	0/1	1/1	1/1	1/1	1/1	0/1	0/1	1/1	0/1	0/1	1/1	1/1	1/1	0/1	0/1	0/1	0/1	0/1	0/1	0/1	0/1	1/1	1/1	1/1	0/1	1/1	0/1	1/1	0/1	1/1	1/1	0/1	1/1	1/1	1/1
9	19744162	AT	A	1/1	0/0	1/1	0/0	0/1	1/1	0/1	0/0	0/0	0/1	0/0	0/0	0/0	0/0	0/1	0/1	0/0	0/0	0/0	0/0	0/0	0/1	0/0	0/0	0/1	0/0	0/0	0/0	0/0	0/0	0/0	0/0	0/0	0/0	0/0	0/1	0/0	0/1	0/1	0/1	0/0	0/0	0/0	0/0	1/1	1/1
9	19747507	A	G	0/0	0/0	0/0	0/1	0/0	0/0	0/1	0/0	0/0	0/1	0/0	0/1	0/0	0/0	0/0	0/0	0/1	0/1	0/0	0/1	0/1	0/0	0/0	0/0	0/1	0/1	0/1	0/1	0/1	0/1	0/1	0/1	0/0	0/0	0/0	0/1	0/0	0/1	0/0	0/1	0/0	0/0	0/1	0/0	0/0	0/0
9	19747933	A	G	1/1	1/1	1/1	0/1	1/1	1/1	0/1	1/1	1/1	0/1	1/1	0/0	1/1	1/1	1/1	1/1	0/1	0/1	1/1	0/1	0/1	1/1	1/1	1/1	0/1	0/1	0/1	0/1	0/1	0/1	0/1	0/1	1/1	1/1	1/1	0/1	1/1	0/1	1/1	0/1	1/1	1/1	0/1	1/1	1/1	1/1
9	19747969	G	A	0/0	0/0	0/0	0/1	0/0	0/0	0/1	0/0	0/0	0/1	0/0	0/1	0/0	0/0	0/0	0/0	0/1	0/1	0/0	0/1	0/1	0/0	0/0	0/0	0/1	0/1	0/1	0/1	0/1	0/1	0/1	0/1	0/0	0/0	0/0	0/1	0/0	0/1	0/0	0/1	0/0	0/0	0/1	0/0	0/0	0/0
9	19756737	C	A	1/1	1/1	1/1	0/1	1/1	1/1	0/1	1/1	1/1	0/1	1/1	0/1	1/1	1/1	1/1	1/1	0/1	0/1	1/1	0/1	0/1	1/1	1/1	1/1	0/1	0/1	0/1	0/1	0/1	0/1	0/1	0/1	1/1	1/1	1/1	0/1	1/1	0/1	1/1	0/1	1/1	1/1	0/1	1/1	1/1	1/1
9	19833291	G	A	0/0	1/1	0/0	0/1	0/1	0/0	0/0	1/1	1/1	0/0	1/1	0/1	0/1	1/1	0/1	0/1	0/1	0/1	1/1	0/1	0/1	0/1	1/1	1/1	0/0	0/1	0/1	0/1	0/1	0/1	0/1	0/1	1/1	1/1	1/1	0/0	1/1	0/0	0/1	0/0	1/1	1/1	0/1	1/1	0/0	0/0
9	19833495	C	T	0/0	1/1	0/0	0/1	0/1	0/0	0/0	1/1	1/1	0/0	1/1	0/0	1/1	1/1	0/1	0/1	0/1	0/1	1/1	0/1	0/1	0/1	1/1	1/1	0/0	0/1	0/1	0/1	0/1	0/1	0/1	0/1	1/1	1/1	1/1	0/0	1/1	0/0	0/1	0/0	1/1	1/1	0/1	1/1	0/0	0/0
9	19833708	G	A	1/1	1/1	1/1	1/1	1/1	1/1	1/1	1/1	1/1	1/1	1/1	1/1	1/1	1/1	1/1	1/1	1/1	1/1	1/1	1/1	1/1	1/1	1/1	1/1	1/1	1/1	1/1	1/1	1/1	1/1	1/1	1/1	1/1	1/1	1/1	1/1	1/1	1/1	1/1	1/1	1/1	1/1	1/1	1/1	1/1	1/1
9	19916235	C	A	1/1	1/1	0/1	0/1	1/1	1/1	0/1	1/1	1/1	0/1	1/1	0/1	1/1	1/1	1/1	1/1	0/1	0/0	1/1	0/1	0/1	1/1	1/1	1/1	1/1	0/1	0/1	0/1	0/1	0/1	0/1	0/1	1/1	1/1	1/1	0/1	1/1	0/1	1/1	0/1	0/1	1/1	0/1	1/1	1/1	0/0
9	19916236	A	G	1/1	1/1	0/1	0/1	1/1	1/1	0/1	1/1	1/1	0/1	1/1	0/1	1/1	1/1	1/1	1/1	0/1	0/0	1/1	0/1	0/1	1/1	1/1	1/1	1/1	0/1	0/1	0/1	0/1	0/1	0/1	0/1	1/1	1/1	1/1	0/1	1/1	0/1	1/1	0/1	0/1	1/1	0/1	1/1	1/1	0/0
9	19916268	T	C	0/0	1/1	0/0	0/1	0/1	0/0	0/0	1/1	1/1	0/0	1/1	0/1	0/1	1/1	0/1	0/1	0/1	0/1	1/1	0/1	0/1	0/0	1/1	1/1	0/0	0/1	0/1	0/1	0/1	0/1	0/1	0/1	1/1	1/1	1/1	0/0	1/1	0/0	0/1	0/0	1/1	1/1	0/1	1/1	0/0	0/0
9	19916319	A	G	1/1	0/0	1/1	0/1	0/1	1/1	1/1	0/0	0/0	1/1	0/0	0/1	0/1	0/0	0/1	0/1	0/1	0/1	0/0	0/1	0/1	0/1	0/0	0/0	1/1	0/1	0/1	0/1	0/1	0/1	0/1	0/1	0/0	0/0	0/0	1/1	0/0	1/1	0/1	1/1	0/0	0/0	0/1	0/0	1/1	1/1
9	19939785	C	A	0/0	1/1	0/0	0/1	0/1	0/0	0/0	1/1	1/1	0/0	1/1	0/1	0/1	1/1	0/1	0/1	0/1	0/1	1/1	0/1	0/1	0/1	1/1	1/1	0/0	0/1	0/1	0/1	0/1	0/1	0/1	0/1	1/1	1/1	1/1	0/0	1/1	0/0	0/1	0/0	1/1	1/1	0/1	1/1	0/0	0/0
9	19942086	G	A	0/0	1/1	0/0	0/1	0/1	0/0	0/0	1/1	1/1	0/0	1/1	0/1	0/1	1/1	0/1	0/1	0/1	0/1	1/1	0/1	0/1	0/1	1/1	1/1	0/0	0/1	0/1	0/1	0/1	0/1	0/1	0/1	1/1	1/1	1/1	0/0	1/1	0/0	0/1	0/0	1/1	1/1	0/1	1/1	0/0	0/0
9	19945960	G	T	1/1	1/1	0/1	0/0	0/1	0/0	0/0	1/1	1/1	0/0	1/1	0/1	1/1	1/1	0/1	0/1	0/1	0/1	1/1	0/0	0/1	0/1	1/1	1/1	0/0	0/1	0/1	0/1	0/1	0/1	0/1	0/1	1/1	1/1	1/1	0/0	1/1	0/0	0/1	0/0	1/1	1/1	0/1	1/1	1/1	0/0
9	19958780	A	G	0/0	1/1	0/0	0/1	0/1	0/0	0/0	1/1	1/1	0/0	1/1	0/1	0/1	1/1	0/1	0/1	0/1	0/1	1/1	0/1	0/1	0/1	1/1	1/1	0/0	0/1	0/1	0/1	0/1	0/1	0/1	0/1	1/1	1/1	1/1	0/0	1/1	0/0	0/1	0/0	1/1	1/1	0/1	1/1	0/0	0/0
9	19988291	G	A	1/1	0/0	1/1	1/1	1/1	1/1	1/1	0/1	0/0	1/1	1/1	1/1	0/1	0/1	1/1	0/1	1/1	1/1	1/1	1/1	1/1	1/1	1/1	1/1	1/1	1/1	0/1	1/1	0/1	1/1	1/1	1/1	0/0	0/0	1/1	1/1	1/1	1/1	1/1	1/1	0/0	1/1	1/1	1/1	0/1	0/1
9	20000134	G	A	0/0	0/0	0/0	0/1	0/1	0/0	0/0	0/1	0/0	0/0	1/1	0/1	0/1	0/1	0/1	0/0	0/1	0/1	1/1	0/1	0/1	0/1	1/1	1/1	0/0	0/1	0/0	0/1	0/0	0/1	0/1	0/1	0/0	0/0	1/1	0/0	1/1	0/0	0/1	0/0	0/0	1/1	0/1	1/1	0/0	0/0
9	20038298	C	CTGCTCATGTGTAACTGGGATAAGCCTCTGCT	0/0	0/0	0/0	0/0	0/0	0/0	0/0	0/0	0/0	0/0	0/0	0/1	0/0	0/0	0/0	0/0	0/0	0/0	0/0	0/0	0/0	0/0	0/0	0/0	0/0	0/0	0/0	0/0	0/0	0/0	0/0	0/0	0/0	0/1	0/0	0/0	0/0	0/0	0/0	0/0	0/0	0/0	0/0	0/0	0/0	0/0
9	20038640	T	TTCTTG	0/0	0/0	0/0	0/0	0/0	0/0	0/0	0/0	0/0	0/0	0/1	0/0	0/0	0/0	0/0	0/0	0/0	0/0	0/0	0/0	0/0	0/0	0/1	0/0	0/0	0/0	0/0	0/1	0/0	0/0	0/0	0/1	0/0	0/0	0/0	0/1	0/0	0/1	0/0	0/1	0/0	0/0	0/0	0/0	0/0	0/0
9	20039511	A	AAGTGTCCCACATGTT	0/0	0/0	0/0	0/0	0/1	0/0	0/0	0/0	0/0	0/0	0/0	0/0	0/0	0/0	0/0	0/0	0/0	0/0	0/0	0/0	0/0	0/0	0/0	0/0	0/0	0/0	0/0	0/0	0/0	0/0	0/0	0/0	0/0	0/0	0/0	0/0	0/0	0/0	0/0	0/1	0/0	0/0	0/0	0/0	0/0	0/0
9	20040384	T	TCCCGGGGTAGGCGTCCTTGGCGAACAC	0/0	0/0	0/0	0/0	0/0	0/0	0/0	0/0	0/0	0/0	0/1	0/0	0/0	0/0	0/0	0/0	0/0	0/0	0/0	0/0	0/0	0/0	0/0	0/0	0/0	0/0	0/0	0/0	0/0	0/0	0/0	0/0	0/1	0/1	0/0	0/0	0/0	0/0	0/0	0/0	0/0	0/0	0/0	0/0	0/0	0/0
9	20063525	CT	C	0/0	0/0	0/0	0/0	0/0	0/0	0/0	0/0	0/1	0/0	0/0	0/0	0/0	0/0	0/0	0/0	0/0	0/0	0/0	0/0	0/1	0/0	0/0	0/0	0/0	0/0	0/0	0/0	0/0	0/0	0/0	0/0	0/0	0/0	0/0	0/0	0/0	0/0	0/0	0/0	0/0	0/0	0/0	0/0	0/0	0/0
9	20065345	C	T	0/0	0/0	0/0	0/0	0/1	1/1	0/1	0/0	0/0	0/1	0/0	0/0	0/0	0/0	0/1	0/1	0/0	0/0	0/0	0/0	0/0	0/1	0/0	0/0	1/1	0/0	0/0	0/0	0/0	0/0	0/0	0/0	0/0	0/0	0/0	0/1	0/0	0/1	0/1	0/1	0/0	0/0	0/0	0/0	0/0	0/0
9	20065399	T	A	0/0	0/0	0/0	0/0	0/0	0/0	0/0	0/0	0/0	0/0	0/0	0/0	0/1	0/0	0/0	0/0	0/0	0/0	0/0	0/0	0/0	0/0	0/0	0/0	0/0	0/0	0/0	0/0	0/0	0/0	0/0	0/0	0/0	0/0	0/0	0/0	0/0	0/0	0/0	0/0	0/0	0/0	0/0	0/0	0/0	0/0
9	20065431	G	A	0/0	0/0	0/0	0/0	0/0	0/0	0/0	0/0	0/0	0/0	0/0	0/0	0/1	0/0	0/0	0/0	0/0	0/0	0/0	0/0	0/0	0/0	0/0	0/0	0/0	0/0	0/0	0/0	0/0	0/0	0/0	0/0	0/0	0/0	0/0	0/0	0/0	0/0	0/0	0/0	0/0	0/0	0/0	0/0	0/0	0/0
9	20159493	CACCTCCCCCTCTTGCCTCT	C	0/0	1/1	0/0	0/0	0/0	0/0	0/0	0/1	1/1	0/0	0/0	0/0	0/0	0/1	0/0	0/1	0/0	0/0	0/0	0/0	0/0	0/0	0/0	0/0	0/0	0/0	0/1	0/0	0/1	0/0	0/0	0/0	1/1	1/1	0/0	0/0	0/0	0/0	0/0	0/0	1/1	0/0	0/0	0/0	0/0	0/1
9	20160603	C	T	0/0	0/0	0/0	0/0	0/0	0/0	0/0	0/0	0/0	0/0	0/0	0/0	0/1	0/0	0/0	0/0	0/0	0/0	0/0	0/0	0/0	0/0	0/0	0/0	0/0	0/0	0/0	0/0	0/0	0/0	0/0	0/0	0/0	0/0	0/0	0/0	0/0	0/0	0/0	0/0	0/0	0/0	0/0	0/0	0/1	0/0
9	20164881	C	G	1/1	0/0	0/1	0/0	0/0	0/0	0/0	0/0	0/0	0/0	0/0	0/0	0/0	0/0	0/0	0/0	0/0	0/0	0/0	0/0	0/0	0/0	0/0	0/0	0/0	0/0	0/0	0/0	0/0	0/0	0/0	0/0	0/0	0/0	0/0	0/0	0/0	0/0	0/0	0/0	0/0	0/0	0/0	0/0	0/1	0/0
9	20178577	G	A	0/0	0/0	0/0	0/0	0/0	1/1	0/1	0/0	0/0	0/1	0/0	0/0	0/0	0/0	0/1	0/1	0/0	0/0	0/0	0/0	0/0	0/1	0/0	0/0	1/1	0/0	0/0	0/0	0/0	0/0	0/0	0/0	0/0	0/0	0/0	0/1	0/0	0/1	0/1	0/1	0/0	0/0	0/0	0/0	0/0	0/0
9	20178648	G	C	0/0	0/0	0/0	0/0	0/1	1/1	0/1	0/0	0/0	0/1	0/0	0/0	0/0	0/0	0/1	0/1	0/0	0/0	0/0	0/0	0/0	0/1	0/0	0/0	1/1	0/0	0/0	0/0	0/0	0/0	0/0	0/0	0/0	0/0	0/0	0/1	0/0	0/1	0/1	0/1	0/0	0/0	0/0	0/0	0/0	0/0
9	20178823	A	G	0/0	0/0	0/0	0/0	0/1	1/1	0/0	0/0	0/0	0/1	0/0	0/0	0/0	0/0	0/1	0/1	0/0	0/0	0/0	0/0	0/0	0/0	0/0	0/0	1/1	0/0	0/0	0/0	0/0	0/0	0/0	0/0	0/0	0/0	0/0	0/0	0/0	0/1	0/1	0/1	0/0	0/0	0/0	0/0	0/0	0/0
9	20178827	T	C	0/0	0/0	0/0	0/0	0/1	1/1	0/0	0/0	0/0	0/1	0/0	0/0	0/0	0/0	0/1	0/1	0/0	0/0	0/0	0/0	0/0	0/0	0/0	0/0	1/1	0/0	0/0	0/0	0/0	0/0	0/0	0/0	0/0	0/0	0/0	0/0	0/0	0/1	0/1	0/1	0/0	0/0	0/0	0/0	0/1	0/0
9	20179198	A	G	0/0	0/0	0/0	0/0	0/1	1/1	0/1	0/0	0/0	0/1	0/0	0/0	0/0	0/0	0/1	0/1	0/0	0/0	0/0	0/0	0/0	0/1	0/0	0/0	1/1	0/0	0/0	0/0	0/0	0/0	0/0	0/0	0/0	0/0	0/0	0/1	0/0	0/1	0/1	0/1	0/0	0/0	0/0	0/0	0/0	0/0
9	20180446	C	T	0/0	0/0	0/0	0/0	0/0	1/1	0/1	0/0	0/0	0/1	0/0	0/0	0/0	0/0	0/1	0/1	0/0	0/0	0/0	0/0	0/0	0/1	0/0	0/0	1/1	0/0	0/0	0/0	0/0	0/0	0/0	0/0	0/0	0/0	0/0	0/1	0/0	0/1	0/0	0/0	0/0	0/0	0/0	0/0	0/0	0/0
9	20184333	C	T	0/0	0/0	0/0	0/0	0/1	1/1	0/1	0/0	0/0	0/1	0/0	0/0	0/0	0/0	0/1	0/1	0/0	0/0	0/0	0/0	0/0	0/1	0/0	0/0	1/1	0/0	0/0	0/0	0/0	0/0	0/0	0/0	0/0	0/0	0/0	0/1	0/0	0/1	0/1	0/1	0/0	0/0	0/0	0/0	0/0	0/0
9	20184398	T	G	1/1	1/1	1/1	1/1	1/1	1/1	1/1	1/1	1/1	1/1	1/1	1/1	1/1	1/1	1/1	1/1	1/1	1/1	1/1	1/1	1/1	1/1	1/1	1/1	1/1	1/1	1/1	1/1	1/1	1/1	1/1	1/1	1/1	1/1	1/1	1/1	1/1	1/1	1/1	1/1	1/1	1/1	1/1	1/1	1/1	1/1
9	20184399	T	G	1/1	1/1	1/1	1/1	1/1	1/1	1/1	1/1	1/1	1/1	1/1	1/1	1/1	1/1	1/1	1/1	1/1	1/1	1/1	1/1	1/1	1/1	1/1	1/1	1/1	1/1	1/1	1/1	1/1	1/1	1/1	1/1	1/1	1/1	1/1	1/1	1/1	1/1	1/1	1/1	1/1	1/1	1/1	1/1	1/1	1/1
9	20184636	G	A	1/1	0/0	0/1	0/1	0/0	0/0	0/1	0/0	0/0	0/0	0/0	1/1	0/0	0/0	0/0	0/0	0/1	0/1	0/0	0/0	0/0	0/0	0/0	0/0	0/0	0/1	0/0	0/0	0/0	0/1	0/1	0/0	0/0	0/0	0/0	0/0	0/0	0/1	0/0	0/1	0/0	0/0	0/0	0/0	0/1	0/0
9	20184822	T	C	1/1	0/0	0/1	0/1	0/1	1/1	1/1	0/0	0/0	0/1	0/0	0/1	0/0	0/0	0/1	0/1	0/1	0/1	0/0	0/0	0/0	0/1	0/0	0/0	1/1	0/1	0/0	0/0	0/0	0/1	0/1	0/0	0/0	0/0	0/0	0/1	0/0	1/1	0/1	1/1	0/0	0/0	0/0	0/0	0/1	0/0
9	20185842	G	C	0/0	0/0	0/0	0/0	0/1	1/1	0/1	0/0	0/0	0/1	0/0	0/0	0/0	0/0	0/1	0/1	0/0	0/0	0/0	0/0	0/0	0/1	0/0	0/0	1/1	0/0	0/0	0/0	0/0	0/0	0/0	0/0	0/0	0/0	0/0	0/1	0/0	0/1	0/1	0/1	0/0	0/0	0/0	0/0	0/0	0/0
9	20189712	G	A	0/0	0/0	0/0	0/0	0/1	1/1	0/1	0/0	0/0	0/1	0/0	0/0	0/0	0/0	0/1	0/1	0/0	0/0	0/0	0/0	0/0	0/1	0/0	0/0	1/1	0/0	0/0	0/0	0/0	0/0	0/0	0/0	0/0	0/0	0/0	0/1	0/0	0/1	0/1	0/1	0/0	0/0	0/0	0/0	0/0	0/0
9	20192487	A	G	0/0	0/0	0/0	0/0	0/1	1/1	0/1	0/0	0/0	0/1	0/0	0/0	0/0	0/0	0/1	0/1	0/0	0/0	0/0	0/0	0/0	0/1	0/0	0/0	1/1	0/0	0/0	0/0	0/0	0/0	0/0	0/0	0/0	0/0	0/0	0/1	0/0	0/1	0/1	0/1	0/0	0/0	0/0	0/0	0/0	0/0
9	20208602	C	T	1/1	0/0	0/1	0/1	0/0	0/0	0/1	0/0	0/0	0/0	0/0	0/1	0/0	0/0	0/0	0/0	0/1	0/1	0/0	0/0	0/0	0/0	0/0	0/0	0/0	0/1	0/0	0/0	0/0	0/1	0/1	0/0	0/0	0/0	0/0	0/0	0/0	0/1	0/0	0/1	0/0	0/0	0/0	0/0	0/1	0/0
9	20222263	T	A	0/0	0/0	0/0	0/1	0/1	0/0	0/0	0/1	0/0	0/0	1/1	0/1	0/1	0/1	0/1	0/0	0/1	0/1	1/1	0/1	0/1	0/1	1/1	1/1	0/0	0/1	0/0	0/1	0/0	0/1	0/1	0/1	0/0	0/0	1/1	0/0	1/1	0/0	0/1	0/0	0/0	1/1	0/1	1/1	0/0	0/0
9	20222567	G	A	0/0	0/0	0/1	0/0	0/0	0/0	0/0	0/0	0/0	0/0	0/0	0/0	0/0	0/0	0/0	0/0	0/0	0/0	0/0	0/0	0/0	0/0	0/0	0/0	0/0	0/0	0/0	0/0	0/0	0/0	0/0	0/0	0/0	0/0	0/0	0/0	0/0	0/0	0/0	0/0	0/0	0/0	0/0	0/0	0/0	0/0
9	20226021	GT	G	1/1	1/1	1/1	1/1	1/1	1/1	1/1	1/1	1/1	1/1	1/1	1/1	1/1	1/1	1/1	1/1	1/1	1/1	1/1	1/1	1/1	1/1	1/1	1/1	1/1	1/1	1/1	1/1	1/1	1/1	1/1	1/1	1/1	1/1	1/1	1/1	1/1	1/1	1/1	1/1	1/1	1/1	1/1	1/1	1/1	1/1
9	20226034	C	T	1/1	1/1	1/1	1/1	1/1	1/1	1/1	1/1	1/1	1/1	1/1	1/1	1/1	1/1	1/1	1/1	1/1	1/1	1/1	1/1	1/1	1/1	1/1	1/1	1/1	1/1	1/1	1/1	1/1	1/1	1/1	1/1	1/1	1/1	1/1	1/1	1/1	1/1	1/1	1/1	1/1	1/1	1/1	1/1	1/1	1/1
9	20226449	G	A	1/1	0/0	0/1	1/1	1/1	1/1	1/1	0/1	0/0	0/1	1/1	1/1	0/1	0/1	1/1	0/1	1/1	1/1	1/1	0/1	0/1	1/1	1/1	1/1	1/1	1/1	0/0	0/1	0/0	1/1	1/1	0/1	0/0	0/0	1/1	0/1	1/1	1/1	1/1	1/1	0/0	1/1	0/1	1/1	0/1	0/0
9	20226630	G	A	1/1	0/0	0/1	0/1	0/0	0/0	0/1	0/0	0/0	0/0	0/0	0/1	0/0	0/0	0/0	0/0	0/1	0/1	0/0	0/0	0/0	0/0	0/0	0/0	0/0	0/1	0/0	0/0	0/0	0/1	0/1	0/0	0/0	0/0	0/0	0/0	0/0	0/1	0/0	0/1	0/0	0/0	0/0	0/0	0/1	0/0
9	20240986	CCGGCGG	CCGGCGGCGGCGG	0/0	0/0	0/0	0/1	0/1	0/0	0/0	0/1	0/0	0/0	1/1	0/0	0/1	0/1	0/1	0/0	0/1	0/1	0/1	0/1	0/0	0/1	0/0	1/1	0/0	0/1	0/0	0/1	0/0	0/1	0/1	0/1	0/0	0/0	1/1	0/0	1/1	0/0	0/1	0/0	0/0	0/1	0/1	1/1	0/0	0/0
9	20272100	G	GTA	1/1	0/0	0/1	0/0	0/0	0/0	0/0	0/0	0/0	0/0	0/0	0/0	0/0	0/0	0/0	0/0	0/0	0/0	0/0	0/0	0/0	0/0	0/0	0/0	0/0	0/0	0/0	0/0	0/0	0/0	0/0	0/0	0/0	0/0	0/0	0/0	0/0	0/0	0/0	0/0	0/0	0/0	0/0	0/0	0/1	0/0
9	20278520	T	C	1/1	0/0	0/1	0/0	0/0	0/0	0/0	0/0	0/0	0/0	0/0	0/0	0/0	0/0	0/0	0/0	0/0	0/0	0/0	0/0	0/0	0/0	0/0	0/0	0/0	0/0	0/0	0/0	0/0	0/0	0/0	0/0	0/0	0/0	0/0	0/0	0/0	0/0	0/0	0/0	0/0	0/0	0/0	0/0	0/1	0/0
9	20278989	C	T	1/1	1/1	1/1	1/1	1/1	1/1	1/1	1/1	1/1	1/1	1/1	1/1	1/1	1/1	1/1	1/1	1/1	1/1	1/1	1/1	1/1	1/1	1/1	1/1	1/1	1/1	1/1	1/1	1/1	1/1	1/1	1/1	1/1	1/1	1/1	1/1	1/1	1/1	1/1	1/1	1/1	1/1	1/1	1/1	1/1	1/1
9	20278990	A	AATG	1/1	1/1	1/1	1/1	1/1	1/1	1/1	1/1	1/1	1/1	1/1	1/1	1/1	1/1	1/1	1/1	1/1	1/1	1/1	1/1	1/1	1/1	1/1	1/1	1/1	1/1	1/1	1/1	1/1	1/1	1/1	1/1	1/1	1/1	1/1	1/1	1/1	1/1	1/1	1/1	1/1	1/1	1/1	1/1	1/1	1/1
9	20278992	AG	A	1/1	1/1	1/1	1/1	1/1	1/1	1/1	1/1	1/1	1/1	1/1	1/1	1/1	1/1	1/1	1/1	1/1	1/1	1/1	1/1	1/1	1/1	1/1	1/1	1/1	1/1	1/1	1/1	1/1	1/1	1/1	1/1	1/1	1/1	1/1	1/1	1/1	1/1	1/1	1/1	1/1	1/1	1/1	1/1	1/1	1/1
9	20278994	G	T	1/1	1/1	1/1	1/1	1/1	1/1	1/1	1/1	1/1	1/1	1/1	1/1	1/1	1/1	1/1	1/1	1/1	1/1	1/1	1/1	1/1	1/1	1/1	1/1	1/1	1/1	1/1	1/1	1/1	1/1	1/1	1/1	1/1	1/1	1/1	1/1	1/1	1/1	1/1	1/1	1/1	1/1	1/1	1/1	1/1	1/1
9	20278996	G	T	1/1	1/1	1/1	1/1	1/1	1/1	1/1	1/1	1/1	1/1	1/1	1/1	1/1	1/1	1/1	1/1	1/1	1/1	1/1	1/1	1/1	1/1	1/1	1/1	1/1	1/1	1/1	1/1	1/1	1/1	1/1	1/1	1/1	1/1	1/1	1/1	1/1	1/1	1/1	1/1	1/1	1/1	1/1	1/1	1/1	1/1
9	20278998	C	A	1/1	1/1	1/1	1/1	1/1	1/1	1/1	1/1	1/1	1/1	1/1	1/1	1/1	1/1	1/1	1/1	1/1	1/1	1/1	1/1	1/1	1/1	1/1	1/1	1/1	1/1	1/1	1/1	1/1	1/1	1/1	1/1	1/1	1/1	1/1	1/1	1/1	1/1	1/1	1/1	1/1	1/1	1/1	1/1	1/1	1/1
9	20279001	A	G	1/1	1/1	1/1	1/1	1/1	1/1	1/1	1/1	1/1	1/1	1/1	1/1	1/1	1/1	1/1	1/1	1/1	1/1	1/1	1/1	1/1	1/1	1/1	1/1	1/1	1/1	1/1	1/1	1/1	1/1	1/1	1/1	1/1	1/1	1/1	1/1	1/1	1/1	1/1	1/1	1/1	1/1	1/1	1/1	1/1	1/1
9	20279003	AG	A	1/1	1/1	1/1	1/1	1/1	1/1	1/1	1/1	1/1	1/1	1/1	1/1	1/1	1/1	1/1	1/1	1/1	1/1	1/1	1/1	1/1	1/1	1/1	1/1	1/1	1/1	1/1	1/1	1/1	1/1	1/1	1/1	1/1	1/1	1/1	1/1	1/1	1/1	1/1	1/1	1/1	1/1	1/1	1/1	1/1	1/1
9	20279007	AG	A	1/1	1/1	1/1	1/1	1/1	1/1	1/1	1/1	1/1	1/1	1/1	1/1	1/1	1/1	1/1	1/1	1/1	1/1	1/1	1/1	1/1	1/1	1/1	1/1	1/1	1/1	1/1	1/1	1/1	1/1	1/1	1/1	1/1	1/1	1/1	1/1	1/1	1/1	1/1	1/1	1/1	1/1	1/1	1/1	1/1	1/1
9	20279011	G	A	1/1	1/1	1/1	1/1	1/1	1/1	1/1	1/1	1/1	1/1	1/1	1/1	1/1	1/1	1/1	1/1	1/1	1/1	1/1	1/1	1/1	1/1	1/1	1/1	1/1	1/1	1/1	1/1	1/1	1/1	1/1	1/1	1/1	1/1	1/1	1/1	1/1	1/1	1/1	1/1	1/1	1/1	1/1	1/1	1/1	1/1
9	20279012	C	A	1/1	1/1	1/1	1/1	1/1	1/1	1/1	1/1	1/1	1/1	1/1	1/1	1/1	1/1	1/1	1/1	1/1	1/1	1/1	1/1	1/1	1/1	1/1	1/1	1/1	1/1	1/1	1/1	1/1	1/1	1/1	1/1	1/1	1/1	1/1	1/1	1/1	1/1	1/1	1/1	1/1	1/1	1/1	1/1	1/1	1/1
9	20279020	C	A	1/1	1/1	1/1	1/1	1/1	1/1	1/1	1/1	1/1	1/1	1/1	1/1	1/1	1/1	1/1	1/1	1/1	1/1	1/1	1/1	1/1	1/1	1/1	1/1	1/1	1/1	1/1	1/1	1/1	1/1	1/1	1/1	1/1	1/1	1/1	1/1	1/1	1/1	1/1	1/1	1/1	1/1	1/1	1/1	1/1	1/1
9	20286454	C	T	0/0	0/0	0/0	0/1	0/1	0/0	0/0	0/1	0/0	0/0	1/1	0/1	0/1	0/1	0/1	0/0	0/1	0/1	1/1	0/1	0/1	0/1	1/1	1/1	0/0	0/1	0/0	0/1	0/0	0/1	0/1	0/1	0/0	0/0	1/1	0/0	1/1	0/0	0/1	0/0	0/0	1/1	0/1	1/1	0/0	0/0
9	20289734	T	C	1/1	0/0	0/1	0/0	0/0	0/0	0/0	0/0	0/0	0/0	0/0	0/0	0/0	0/0	0/0	0/0	0/0	0/0	0/0	0/0	0/0	0/0	0/0	0/0	0/0	0/0	0/0	0/0	0/0	0/0	0/0	0/0	0/0	0/0	0/0	0/0	0/0	0/0	0/0	0/0	0/0	0/0	0/0	0/0	0/1	0/0
9	20294320	C	G	0/0	0/0	0/0	0/1	0/1	0/0	0/0	0/0	0/0	0/0	1/1	0/1	0/1	0/1	0/1	0/0	0/1	0/0	1/1	0/1	0/0	0/1	1/1	1/1	0/0	0/1	0/0	0/1	0/0	0/1	0/1	0/1	0/0	0/0	1/1	0/0	1/1	0/0	0/1	0/0	0/0	1/1	0/1	1/1	0/0	0/0
9	20294333	ATGGGGC	ATGGGGCTGGGGC	1/1	0/0	0/1	0/0	1/1	0/1	0/0	0/0	0/0	0/0	0/0	1/1	0/1	0/0	1/1	0/1	1/1	0/0	1/1	0/0	0/0	1/1	1/1	1/1	1/1	0/0	0/0	0/0	0/0	0/1	1/1	0/1	0/0	0/0	1/1	0/1	1/1	1/1	0/1	0/0	0/0	1/1	0/1	1/1	0/0	0/1
9	20295936	G	A	1/1	0/0	0/1	0/0	0/0	0/0	0/0	0/0	0/0	0/0	0/0	0/0	0/0	0/0	0/0	0/0	0/0	0/0	0/0	0/0	0/0	0/0	0/0	0/0	0/0	0/0	0/0	0/0	0/0	0/0	0/0	0/0	0/0	0/0	0/0	0/0	0/0	0/0	0/0	0/0	0/0	0/0	0/0	0/0	0/1	0/0
9	20296431	G	T	1/1	0/0	0/1	0/0	0/0	0/0	0/0	0/0	0/0	0/0	0/0	0/0	0/0	0/0	0/0	0/0	0/0	0/0	0/0	0/0	0/0	0/0	0/0	0/0	0/0	0/0	0/0	0/0	0/0	0/0	0/0	0/0	0/0	0/0	0/0	0/0	0/0	0/0	0/0	0/0	0/0	0/0	0/0	0/0	0/1	0/0
9	20298259	T	C	1/1	0/0	0/1	0/0	0/0	0/0	0/0	0/0	0/0	0/0	0/0	0/0	0/0	0/0	0/0	0/0	0/0	0/0	0/0	0/0	0/0	0/0	0/0	0/0	0/0	0/0	0/0	0/0	0/0	0/0	0/0	0/0	0/0	0/0	0/0	0/0	0/0	0/0	0/0	0/0	0/0	0/0	0/0	0/0	0/1	0/0
9	20298261	C	T	0/0	1/1	0/0	0/0	0/0	0/0	0/0	0/1	1/1	0/0	0/0	0/0	0/0	0/1	0/0	0/1	0/0	0/0	0/0	0/0	0/0	0/0	0/0	0/0	0/0	0/0	0/1	0/0	0/1	0/0	0/0	0/0	1/1	1/1	0/0	0/0	0/0	0/0	0/0	0/0	1/1	0/0	0/0	0/0	0/0	0/0
9	20300013	C	G	0/0	0/0	0/0	0/1	0/0	0/0	0/0	0/0	0/0	0/0	0/0	0/0	0/1	0/0	0/0	0/0	0/0	0/0	0/0	0/0	0/0	0/0	0/0	0/0	0/0	0/0	0/0	0/0	0/0	0/1	0/0	0/0	0/0	0/0	0/0	0/0	0/0	0/0	0/0	0/0	0/0	0/0	0/0	0/0	0/0	0/0
9	20303056	G	C	1/1	0/0	0/1	0/0	0/0	0/0	0/0	0/0	0/0	0/0	0/0	0/0	0/0	0/0	0/0	0/0	0/0	0/0	0/0	0/0	0/0	0/0	0/0	0/0	0/0	0/0	0/0	0/0	0/0	0/0	0/0	0/0	0/0	0/0	0/0	0/0	0/0	0/0	0/0	0/0	0/0	0/0	0/0	0/0	0/1	0/0
9	20309399	A	C	1/1	0/0	0/1	0/1	0/0	0/0	0/0	0/0	0/0	0/0	0/0	0/0	1/1	0/0	0/0	0/0	0/0	0/0	0/0	0/0	0/0	0/0	0/0	0/0	0/0	0/0	0/0	0/0	0/0	0/1	0/0	0/0	0/0	0/0	0/0	0/0	0/0	0/0	0/0	0/0	0/0	0/0	0/0	0/0	0/1	1/1
9	19405448	A	G	0/0	1/1	0/1	0/1	0/1	0/0	0/0	1/1	1/1	0/0	1/1	0/1	1/1	1/1	0/1	0/1	0/1	0/1	1/1	0/1	0/1	0/1	1/1	1/1	0/0	0/1	0/1	0/1	0/1	0/1	0/1	0/1	1/1	1/1	1/1	0/0	1/1	0/0	0/1	0/0	1/1	1/1	0/1	0/1	0/1	1/1
9	19405879	AAAGGAAGG	A	0/0	0/0	0/1	0/0	0/0	0/0	0/0	0/0	0/0	0/0	0/0	0/0	0/0	0/0	0/0	0/0	0/0	0/0	0/0	0/0	0/0	0/0	0/0	0/0	0/0	0/0	0/0	0/0	0/0	0/0	0/0	0/0	0/0	0/0	0/0	0/0	0/0	0/0	0/0	0/0	0/0	0/0	0/0	0/0	0/0	0/0
9	19405917	A	AG	0/1	0/0	0/0	0/0	0/0	0/0	0/0	0/0	0/0	0/1	0/0	0/0	0/0	0/0	0/0	0/0	0/0	0/0	0/0	0/0	0/0	0/0	0/0	0/0	0/0	0/0	0/0	0/0	0/0	0/0	0/0	0/0	0/0	0/0	0/0	0/0	0/0	0/0	0/0	0/0	0/0	0/0	0/0	0/0	0/0	0/0
9	19405919	A	G	0/1	0/0	0/1	0/0	0/0	0/0	0/0	0/0	0/0	0/0	0/0	0/1	0/0	0/0	0/0	0/0	0/1	0/0	0/0	0/0	0/0	0/0	0/0	0/0	0/0	0/0	0/1	0/1	0/0	0/0	0/1	0/1	0/0	0/0	0/0	0/0	0/0	0/0	0/0	./.	0/0	0/0	0/0	0/0	0/0	0/0
9	19405922	GGAGGA	G	0/1	0/0	0/0	0/0	0/0	0/0	0/0	0/0	0/0	0/1	0/0	0/0	0/0	0/0	0/0	0/0	0/0	0/0	0/0	0/0	0/0	0/1	0/0	0/0	0/0	0/0	0/0	0/0	0/0	0/0	0/0	0/0	0/0	0/0	0/0	0/0	0/0	0/0	0/0	0/0	0/0	0/0	0/0	0/0	0/0	0/0
9	19405924	AGG	A	0/1	0/0	0/1	0/0	0/0	0/0	0/0	0/0	0/0	0/0	0/0	0/1	0/0	0/0	0/0	0/0	0/1	0/0	0/0	0/0	./.	0/1	0/0	0/0	0/0	0/0	0/1	0/1	0/0	0/0	0/1	0/1	0/0	0/0	0/0	0/0	0/0	0/0	0/0	0/0	0/0	0/0	0/0	0/0	0/0	0/0
9	19405925	G	A	0/1	0/0	0/1	0/0	0/0	0/0	0/0	0/0	0/0	0/0	0/0	0/1	0/0	0/0	0/0	0/0	0/1	0/0	0/0	0/0	./.	0/1	0/0	0/0	0/0	0/0	0/1	0/1	0/0	0/0	0/1	0/1	0/0	0/0	0/0	0/0	0/0	0/0	0/0	./.	0/0	0/0	0/0	0/0	0/0	0/0
9	19405933	A	G	0/0	0/0	0/0	0/0	0/0	0/0	0/0	0/0	0/0	0/0	0/0	0/0	0/0	0/0	0/0	0/0	0/0	0/0	0/0	0/0	./.	0/1	0/0	0/0	0/0	./.	0/0	0/0	0/0	./.	0/0	0/0	0/0	0/0	0/0	0/0	0/0	0/0	0/0	./.	0/0	0/0	0/0	0/0	0/0	0/0
9	19405938	GAAGAAAGAAAGAGAAAGAAAGAGAAAGAAAGAAAGAAAGAAAGA	GGAGGAAAGAAAGAAAGAGAAAGAAAGAGAAAGAAAGAAAGAAAGAAAGA	1/1	0/0	0/1	0/0	0/0	0/0	0/1	0/0	0/0	1/1	0/0	0/1	0/0	0/0	0/0	0/0	0/1	0/0	0/0	0/0	./.	0/0	0/0	0/0	0/1	0/0	0/1	0/1	0/0	0/0	0/1	0/1	0/0	0/0	0/0	0/1	0/0	0/1	0/0	./.	0/0	0/0	0/0	0/0	0/0	0/0
9	19405939	AAGAAAGAAAG	A	0/0	1/1	0/0	0/0	0/0	0/0	0/0	0/0	0/0	0/0	0/0	0/0	0/0	0/0	0/0	0/0	0/0	0/0	0/0	0/0	1/1	0/0	0/0	0/0	0/0	0/0	0/0	0/0	0/0	0/0	0/0	0/0	0/0	0/0	0/0	0/0	0/0	0/0	0/0	0/0	0/0	0/0	0/0	0/0	0/0	0/0
9	19405949	GAGAAAGAAAGAGAAAGAAAGAA	GAAGAAAGAAAGAGAAAGAAAGAA	1/1	1/1	0/1	0/0	0/0	0/0	0/1	0/0	0/0	1/1	0/0	0/1	0/0	0/0	0/0	0/0	0/1	0/0	0/0	0/0	1/1	0/0	0/0	0/0	0/1	0/0	0/1	0/1	0/0	0/0	0/1	0/1	0/0	0/0	0/0	0/1	0/0	0/1	0/0	0/0	0/0	0/0	0/0	0/0	0/0	0/0
9	19405953	AAGAAAG	A	0/0	0/0	0/0	0/1	1/1	1/1	0/1	0/1	./.	0/0	0/1	./.	1/1	0/1	1/1	0/1	0/1	0/1	1/1	0/1	0/0	1/1	1/1	1/1	0/1	0/1	0/0	0/0	0/0	0/1	0/1	0/0	./.	./.	1/1	0/1	1/1	0/1	1/1	0/1	0/0	1/1	0/1	1/1	0/0	./.
9	19405957	AAGAGAAAGAAAGAAAG	AAGAAAGAAAGAAAG	0/0	0/0	0/0	0/1	1/1	1/1	0/1	0/1	1/1	0/0	0/1	./.	1/1	0/1	1/1	0/1	0/1	0/1	1/1	0/1	./.	1/1	1/1	1/1	0/1	0/1	0/1	0/1	0/1	0/1	0/1	0/1	1/1	1/1	1/1	0/1	1/1	0/1	1/1	0/1	1/1	1/1	0/1	1/1	0/0	./.
9	19405959	GAGAAAGAAAGAA	GAAAGAAAGAAAGAA	0/0	0/0	0/1	0/0	0/0	0/0	0/0	0/0	0/0	0/0	0/0	./.	0/0	0/0	0/0	0/0	0/0	0/0	0/0	0/0	./.	0/0	0/0	0/0	0/0	0/0	0/0	0/0	0/0	0/0	0/0	0/0	0/0	0/0	0/0	0/0	0/0	0/0	0/0	0/0	0/0	0/0	0/0	0/0	0/1	1/1
9	19406234	A	AGAAG	0/0	0/0	0/0	0/0	0/0	0/0	0/0	0/0	0/0	0/1	0/0	0/0	0/0	0/0	0/0	0/0	0/0	0/0	0/0	0/0	./.	0/0	0/0	0/0	0/1	0/0	1/1	0/1	1/1	0/0	0/0	0/1	./.	0/0	0/0	0/1	0/0	0/0	0/0	0/0	1/1	0/0	0/1	0/0	0/0	0/1
9	19406251	G	A	0/0	0/0	0/0	0/0	0/1	0/0	0/0	0/1	0/0	0/0	1/1	0/1	1/1	1/1	0/1	0/0	0/1	0/1	1/1	0/1	./.	0/1	1/1	1/1	0/0	0/1	0/0	0/1	0/0	0/1	0/1	0/1	0/0	0/0	1/1	0/0	1/1	0/0	0/1	0/0	0/0	1/1	0/1	0/1	0/0	0/0
9	19406348	T	C	0/0	0/0	0/0	0/1	0/1	0/0	0/0	0/1	0/0	0/0	1/1	0/1	1/1	0/1	0/1	0/0	0/1	0/0	1/1	0/1	0/0	0/1	1/1	1/1	0/0	0/1	0/0	0/1	0/0	0/1	0/1	0/0	0/0	0/0	1/1	0/0	1/1	0/0	0/1	0/0	0/0	1/1	0/1	0/1	0/0	0/0
9	19406874	T	C	0/0	1/1	0/1	0/1	0/1	0/0	0/0	1/1	1/1	0/0	1/1	0/1	1/1	1/1	0/1	0/1	0/1	0/1	1/1	0/1	0/1	0/0	1/1	1/1	0/0	0/1	0/1	0/1	0/1	0/1	0/1	0/1	1/1	1/1	1/1	0/0	1/1	0/0	0/1	0/0	1/1	1/1	0/1	0/1	0/1	1/1
9	19407060	G	A	1/1	0/0	0/1	0/1	0/1	1/1	1/1	0/0	0/0	1/1	0/0	0/1	0/0	0/0	0/1	0/1	0/1	0/1	0/0	0/1	0/1	0/1	0/0	0/0	1/1	0/1	0/1	0/1	0/1	0/1	0/1	0/1	0/0	0/0	0/0	1/1	0/0	1/1	0/1	1/1	0/0	0/0	0/1	0/1	0/1	0/0
9	19407105	G	A	1/1	0/0	0/1	0/1	0/0	1/1	1/1	0/0	0/0	1/1	0/0	0/1	0/0	0/0	0/1	0/1	0/1	0/1	0/0	0/1	0/1	0/1	0/0	0/0	1/1	0/1	0/1	0/1	0/1	0/1	0/1	0/1	0/0	0/0	0/0	1/1	0/0	1/1	0/1	1/1	0/0	0/0	0/1	0/1	0/1	0/0
9	19407248	T	C	0/0	1/1	0/1	0/1	0/1	0/0	0/0	1/1	1/1	0/0	1/1	0/1	1/1	1/1	0/1	0/1	0/1	0/1	1/1	0/1	0/1	0/1	1/1	1/1	0/0	0/1	0/1	0/1	0/1	0/1	0/1	0/1	1/1	1/1	1/1	0/0	1/1	0/0	0/1	0/0	1/1	1/1	0/1	0/1	0/1	1/1
9	19407318	G	A	1/1	0/0	0/1	0/1	0/1	1/1	1/1	0/0	0/0	1/1	0/0	0/1	0/0	0/0	0/1	0/1	0/1	0/1	0/0	0/1	0/0	0/1	0/0	0/0	1/1	0/1	0/1	0/1	0/1	0/1	0/1	0/1	0/0	0/0	0/0	1/1	0/0	1/1	0/1	1/1	0/0	0/0	0/1	0/1	0/1	0/0
9	19407402	G	A	0/0	0/0	0/0	0/1	0/1	0/0	0/0	0/0	0/0	0/0	1/1	0/1	1/1	0/1	0/1	0/0	0/1	0/1	1/1	0/1	0/1	0/0	1/1	1/1	0/0	0/1	0/0	0/1	0/0	0/1	0/1	0/1	0/0	0/0	1/1	0/0	1/1	0/0	0/1	0/0	0/0	1/1	0/1	0/1	0/0	0/0
9	19407734	G	C	1/1	0/0	0/1	0/1	0/1	1/1	1/1	0/0	0/0	1/1	0/0	0/0	0/0	0/0	0/1	0/1	0/1	0/0	0/0	0/0	0/1	0/1	0/0	0/0	1/1	0/1	0/0	0/1	0/1	0/1	0/1	0/1	0/0	0/0	0/0	1/1	0/0	1/1	0/1	1/1	0/0	0/0	0/1	0/1	0/1	0/0
9	19407747	CTGTGTGTGTGTGTGTG	C	0/0	1/1	1/1	0/0	0/0	0/0	0/0	0/0	1/1	0/0	0/0	0/0	0/0	1/1	0/1	0/0	0/1	0/0	0/0	0/1	0/0	./.	0/1	1/1	0/0	0/1	0/1	0/1	0/1	0/1	0/1	0/1	0/1	1/1	1/1	0/0	0/0	0/0	0/1	0/0	1/1	1/1	0/1	0/1	0/0	1/1
9	19407787	GTGTGTGTA	G	0/0	0/0	0/0	0/0	0/0	0/0	0/0	./.	0/0	0/0	./.	0/0	0/0	0/0	0/0	0/0	0/0	0/0	0/0	0/0	0/0	0/0	0/0	0/0	0/0	0/0	0/1	0/0	0/0	0/0	0/0	0/0	0/1	0/0	0/0	0/0	./.	0/0	0/0	0/0	0/0	0/0	0/0	0/0	0/0	0/0
9	19407791	GTGTA	G	0/0	0/0	0/0	0/0	0/0	0/0	0/0	0/0	0/0	0/0	0/0	0/0	0/0	0/0	0/0	0/0	0/0	0/0	0/0	0/0	0/0	0/0	0/0	0/0	0/0	0/0	0/1	0/0	0/0	0/0	0/0	0/0	0/1	0/0	0/0	0/0	0/0	0/0	0/0	0/0	0/0	0/0	0/0	0/0	0/0	0/0
9	19407795	A	G	0/0	0/0	0/0	0/0	0/0	0/0	0/0	0/0	0/0	0/0	0/0	0/0	0/0	0/0	0/0	0/0	0/0	0/0	0/0	0/0	0/0	0/0	0/0	0/0	0/0	0/0	0/0	0/0	0/0	0/0	0/0	0/0	0/1	0/0	0/0	0/0	0/0	0/0	0/1	0/0	0/0	0/0	0/0	0/0	0/0	0/0
9	19407875	C	T	1/1	0/0	0/1	0/1	0/1	1/1	1/1	0/0	0/0	1/1	0/0	0/1	0/0	0/0	0/1	0/1	0/1	0/1	0/0	0/0	0/1	0/1	0/0	0/0	1/1	0/1	0/1	0/1	0/1	0/1	0/1	0/1	0/0	0/0	0/0	1/1	0/0	1/1	0/1	1/1	0/0	0/0	0/1	0/1	0/1	0/0
9	19408743	G	A	0/0	1/1	0/1	0/0	0/1	0/0	0/0	1/1	1/1	0/0	1/1	0/1	1/1	1/1	0/1	0/1	0/1	0/1	1/1	0/1	0/1	0/1	1/1	1/1	0/0	0/1	0/1	0/1	0/1	0/1	0/1	0/1	1/1	1/1	1/1	0/0	1/1	0/0	0/1	0/0	1/1	1/1	0/1	0/1	0/1	1/1
9	19408808	G	A	1/1	1/1	1/1	1/1	1/1	1/1	1/1	1/1	1/1	1/1	1/1	1/1	1/1	1/1	1/1	1/1	1/1	1/1	1/1	1/1	1/1	1/1	1/1	1/1	1/1	1/1	1/1	1/1	1/1	1/1	1/1	1/1	1/1	1/1	1/1	1/1	1/1	1/1	1/1	1/1	1/1	1/1	1/1	1/1	1/1	0/0
9	19408988	A	T	0/0	0/0	0/0	0/0	0/0	0/0	0/0	0/0	0/0	0/0	0/0	0/0	0/0	0/0	0/0	0/0	0/0	0/0	0/0	0/0	0/0	0/0	0/0	0/0	0/0	0/0	0/0	0/0	0/1	0/0	0/0	0/0	0/0	0/0	0/0	0/0	0/0	0/0	0/0	0/0	0/0	0/0	0/0	0/0	0/0	0/0
9	19409034	C	T	0/0	1/1	0/1	0/1	0/1	0/0	0/0	1/1	1/1	0/0	1/1	0/1	1/1	1/1	0/1	0/1	0/1	0/1	1/1	0/1	0/1	0/1	1/1	1/1	0/0	0/1	0/1	0/1	0/1	0/1	0/1	0/1	1/1	1/1	1/1	0/0	1/1	0/0	0/1	0/0	1/1	1/1	0/1	0/1	0/1	1/1
9	19410517	T	A	0/0	0/0	0/0	0/1	0/1	0/0	0/0	0/1	0/0	0/0	1/1	0/1	1/1	0/1	0/1	0/0	0/1	1/1	1/1	0/1	0/1	0/1	1/1	1/1	0/0	0/1	0/0	0/1	0/0	0/1	0/1	0/1	0/0	0/0	1/1	0/0	1/1	0/0	1/1	0/0	0/0	1/1	0/1	0/1	0/0	0/0
9	19411196	T	TA	0/0	0/0	0/0	0/1	0/1	0/0	0/0	0/1	0/0	0/0	1/1	0/1	1/1	0/1	0/0	0/0	0/1	0/1	1/1	0/0	0/1	0/1	1/1	1/1	0/0	0/1	0/0	1/1	0/0	0/1	0/1	0/1	0/0	0/0	1/1	0/0	1/1	0/0	0/1	0/0	0/0	1/1	0/1	0/1	0/0	0/0
9	19411207	C	A	1/1	1/1	1/1	0/1	0/1	1/1	1/1	0/1	1/1	1/1	0/0	0/1	0/0	0/1	1/1	1/1	0/1	0/1	0/0	0/1	0/1	0/1	0/0	0/0	1/1	0/1	1/1	0/0	1/1	0/1	0/1	0/1	1/1	1/1	0/0	1/1	0/0	1/1	0/1	1/1	1/1	0/0	0/1	0/1	1/1	0/0
9	19412378	C	G	0/0	1/1	0/1	1/1	1/1	1/1	1/1	1/1	1/1	1/1	1/1	1/1	1/1	1/1	1/1	1/1	1/1	1/1	1/1	1/1	1/1	1/1	1/1	1/1	1/1	1/1	1/1	1/1	1/1	1/1	1/1	1/1	1/1	1/1	1/1	1/1	1/1	1/1	1/1	1/1	1/1	1/1	1/1	1/1	0/1	1/1
9	19413317	T	A	0/0	1/1	0/1	0/1	0/1	0/0	0/0	1/1	1/1	0/0	1/1	0/1	1/1	1/1	0/1	0/1	0/1	0/1	1/1	0/1	0/1	0/1	1/1	1/1	0/0	0/1	0/1	0/1	0/1	0/1	0/1	0/1	1/1	1/1	1/1	0/0	1/1	0/0	0/1	0/0	1/1	1/1	0/1	0/1	0/1	1/1
9	19414133	A	G	0/0	1/1	0/1	0/0	0/0	0/0	0/0	0/1	1/1	0/0	0/0	0/0	0/0	0/1	0/0	0/1	0/0	0/0	0/0	0/0	0/0	0/0	0/0	0/0	0/0	0/0	0/1	0/0	0/1	0/0	0/0	0/0	1/1	1/1	0/0	0/0	0/0	0/0	0/0	0/0	1/1	0/0	0/0	0/0	0/1	0/0
9	19414441	C	CCTCTCT	0/0	1/1	0/1	0/0	1/1	0/0	0/0	0/0	1/1	0/0	1/1	0/1	1/1	1/1	0/1	0/1	0/1	0/1	0/0	0/0	0/0	0/0	1/1	1/1	0/0	0/0	0/1	0/1	0/1	0/1	0/1	0/1	1/1	1/1	0/0	0/0	1/1	0/0	0/0	0/0	0/1	0/1	0/1	0/1	0/0	1/1
9	19414487	A	AAAAT	0/0	1/1	0/1	0/1	0/1	0/0	0/0	1/1	1/1	0/0	1/1	0/1	1/1	1/1	0/1	0/1	0/1	0/1	0/0	0/1	0/1	0/1	1/1	1/1	0/0	0/0	0/1	0/1	0/1	0/1	0/1	0/1	1/1	1/1	1/1	0/0	1/1	0/0	0/1	0/0	0/1	0/1	0/1	0/1	0/1	0/1
9	19415873	C	G	1/1	0/0	0/1	0/1	0/1	1/1	1/1	0/0	0/0	1/1	0/0	0/1	0/0	0/0	0/1	0/1	0/1	./.	0/0	0/1	0/1	0/1	0/0	0/0	1/1	0/1	0/1	0/1	0/1	0/1	0/1	0/1	0/0	0/0	0/0	1/1	0/0	1/1	0/1	1/1	0/0	0/0	0/1	0/1	0/1	0/0
9	19417824	A	AG	1/1	1/1	1/1	1/1	1/1	1/1	1/1	1/1	1/1	1/1	1/1	1/1	1/1	1/1	1/1	1/1	1/1	1/1	1/1	1/1	1/1	1/1	1/1	1/1	1/1	1/1	1/1	1/1	1/1	1/1	1/1	1/1	1/1	1/1	1/1	1/1	1/1	1/1	1/1	1/1	1/1	1/1	1/1	1/1	1/1	1/1
9	19417842	C	T	1/1	0/0	0/1	0/1	0/1	1/1	1/1	0/0	0/0	1/1	0/0	0/1	0/0	0/0	0/1	0/1	0/1	0/1	0/0	0/1	0/1	0/1	0/0	0/0	1/1	0/1	0/0	0/1	0/1	0/1	0/1	0/1	0/0	0/0	0/0	1/1	0/0	1/1	0/1	1/1	0/0	0/0	0/1	0/1	0/1	0/0
9	19417881	A	T	1/1	1/1	1/1	1/1	1/1	1/1	1/1	1/1	1/1	1/1	1/1	1/1	1/1	1/1	1/1	1/1	1/1	1/1	./.	1/1	1/1	1/1	1/1	1/1	1/1	1/1	1/1	1/1	1/1	1/1	1/1	1/1	1/1	1/1	1/1	1/1	1/1	1/1	1/1	1/1	1/1	1/1	1/1	1/1	1/1	1/1
9	19417884	G	C	1/1	1/1	1/1	1/1	1/1	1/1	1/1	1/1	1/1	1/1	1/1	1/1	1/1	1/1	1/1	1/1	1/1	1/1	./.	1/1	1/1	1/1	1/1	1/1	1/1	1/1	1/1	1/1	1/1	1/1	1/1	1/1	1/1	1/1	1/1	1/1	1/1	1/1	1/1	1/1	1/1	1/1	1/1	1/1	1/1	1/1
9	19417890	C	T	1/1	1/1	1/1	1/1	1/1	1/1	1/1	1/1	1/1	1/1	1/1	1/1	1/1	1/1	1/1	1/1	1/1	1/1	./.	1/1	1/1	1/1	1/1	1/1	1/1	1/1	1/1	1/1	1/1	1/1	1/1	1/1	1/1	1/1	1/1	1/1	1/1	1/1	1/1	1/1	1/1	1/1	1/1	1/1	1/1	1/1
9	19417894	C	A	1/1	1/1	1/1	1/1	1/1	1/1	1/1	1/1	1/1	1/1	1/1	1/1	1/1	1/1	1/1	1/1	1/1	1/1	./.	1/1	1/1	1/1	1/1	1/1	1/1	1/1	1/1	1/1	1/1	1/1	1/1	1/1	1/1	1/1	1/1	1/1	1/1	1/1	1/1	1/1	1/1	1/1	1/1	1/1	1/1	1/1
9	19417895	C	A	1/1	1/1	1/1	1/1	1/1	1/1	1/1	1/1	1/1	1/1	1/1	1/1	1/1	1/1	1/1	1/1	1/1	1/1	./.	1/1	1/1	1/1	1/1	1/1	1/1	1/1	1/1	1/1	1/1	1/1	1/1	1/1	1/1	1/1	1/1	1/1	1/1	1/1	1/1	1/1	1/1	1/1	1/1	1/1	1/1	1/1
9	19417897	C	A	1/1	1/1	1/1	1/1	1/1	1/1	1/1	1/1	1/1	1/1	1/1	1/1	1/1	1/1	1/1	1/1	1/1	1/1	./.	1/1	1/1	1/1	1/1	1/1	1/1	1/1	1/1	1/1	1/1	1/1	1/1	1/1	1/1	1/1	1/1	1/1	1/1	1/1	1/1	1/1	1/1	1/1	1/1	1/1	1/1	1/1
9	19417903	C	T	1/1	1/1	1/1	1/1	1/1	1/1	1/1	1/1	1/1	1/1	1/1	1/1	1/1	1/1	1/1	1/1	1/1	1/1	./.	1/1	1/1	1/1	1/1	1/1	1/1	1/1	1/1	1/1	1/1	1/1	1/1	1/1	1/1	1/1	1/1	1/1	1/1	1/1	1/1	1/1	1/1	1/1	1/1	1/1	1/1	1/1
9	19417908	G	T	1/1	1/1	1/1	1/1	1/1	1/1	1/1	1/1	1/1	1/1	1/1	1/1	1/1	1/1	1/1	1/1	1/1	1/1	./.	1/1	1/1	1/1	1/1	1/1	1/1	1/1	1/1	1/1	1/1	1/1	1/1	1/1	1/1	1/1	1/1	1/1	1/1	1/1	1/1	1/1	1/1	1/1	1/1	1/1	1/1	1/1
9	19417935	C	A	1/1	1/1	1/1	1/1	1/1	1/1	1/1	1/1	1/1	1/1	1/1	1/1	1/1	1/1	1/1	1/1	1/1	1/1	1/1	1/1	1/1	1/1	1/1	1/1	1/1	1/1	1/1	1/1	1/1	1/1	1/1	1/1	1/1	1/1	1/1	1/1	1/1	1/1	1/1	1/1	1/1	1/1	1/1	1/1	1/1	1/1
9	19417938	A	G	1/1	1/1	1/1	1/1	1/1	1/1	1/1	1/1	1/1	1/1	1/1	1/1	1/1	1/1	1/1	1/1	1/1	1/1	1/1	1/1	1/1	1/1	1/1	1/1	1/1	1/1	1/1	1/1	1/1	1/1	1/1	1/1	1/1	1/1	1/1	1/1	1/1	1/1	1/1	1/1	1/1	1/1	1/1	1/1	1/1	1/1
9	19417939	GATTGAT	G	1/1	1/1	1/1	1/1	1/1	1/1	1/1	1/1	1/1	1/1	1/1	1/1	1/1	1/1	1/1	1/1	1/1	1/1	1/1	1/1	1/1	1/1	1/1	1/1	1/1	1/1	1/1	1/1	1/1	1/1	1/1	1/1	1/1	1/1	1/1	1/1	1/1	1/1	1/1	1/1	1/1	1/1	1/1	1/1	1/1	1/1
9	19417947	A	ACTCT	1/1	1/1	1/1	1/1	1/1	1/1	1/1	1/1	1/1	1/1	1/1	1/1	1/1	1/1	1/1	1/1	1/1	1/1	1/1	1/1	1/1	1/1	1/1	1/1	1/1	1/1	1/1	1/1	1/1	1/1	1/1	1/1	1/1	1/1	1/1	1/1	1/1	1/1	1/1	1/1	1/1	1/1	1/1	1/1	1/1	1/1
9	19417949	A	C	1/1	1/1	1/1	1/1	1/1	1/1	1/1	1/1	1/1	1/1	1/1	1/1	1/1	1/1	1/1	1/1	1/1	1/1	1/1	1/1	1/1	1/1	1/1	1/1	1/1	1/1	1/1	1/1	1/1	1/1	1/1	1/1	1/1	1/1	1/1	1/1	1/1	1/1	1/1	1/1	1/1	1/1	1/1	1/1	1/1	1/1
9	19417953	G	C	1/1	1/1	1/1	1/1	1/1	1/1	1/1	1/1	1/1	1/1	1/1	1/1	1/1	1/1	1/1	1/1	1/1	1/1	1/1	1/1	1/1	1/1	1/1	1/1	1/1	1/1	1/1	1/1	1/1	1/1	1/1	1/1	1/1	1/1	1/1	1/1	1/1	1/1	1/1	1/1	1/1	1/1	1/1	1/1	1/1	1/1
9	19417959	C	A	1/1	1/1	1/1	1/1	1/1	1/1	1/1	1/1	1/1	1/1	1/1	1/1	1/1	1/1	1/1	1/1	1/1	1/1	1/1	1/1	1/1	1/1	1/1	1/1	1/1	1/1	1/1	1/1	1/1	1/1	1/1	1/1	1/1	1/1	1/1	1/1	1/1	1/1	1/1	1/1	1/1	1/1	1/1	1/1	1/1	1/1
9	19417960	A	C	1/1	1/1	1/1	1/1	1/1	1/1	1/1	1/1	1/1	1/1	1/1	1/1	1/1	1/1	1/1	1/1	1/1	1/1	1/1	1/1	1/1	1/1	1/1	1/1	1/1	1/1	1/1	1/1	1/1	1/1	1/1	1/1	1/1	1/1	1/1	1/1	1/1	1/1	1/1	1/1	1/1	1/1	1/1	1/1	1/1	1/1
9	19417962	T	C	1/1	1/1	1/1	1/1	1/1	1/1	1/1	1/1	1/1	1/1	1/1	1/1	1/1	1/1	1/1	1/1	1/1	1/1	1/1	1/1	1/1	1/1	1/1	1/1	1/1	1/1	1/1	1/1	1/1	1/1	1/1	1/1	1/1	1/1	1/1	1/1	1/1	1/1	1/1	1/1	1/1	1/1	1/1	1/1	1/1	1/1
9	19417964	T	C	1/1	1/1	1/1	1/1	1/1	1/1	1/1	1/1	1/1	1/1	1/1	1/1	1/1	1/1	1/1	1/1	1/1	1/1	1/1	1/1	1/1	1/1	1/1	1/1	1/1	1/1	1/1	1/1	1/1	1/1	1/1	1/1	1/1	1/1	1/1	1/1	1/1	1/1	1/1	1/1	1/1	1/1	1/1	1/1	1/1	1/1
9	19417991	G	C	0/0	1/1	0/1	0/0	0/0	0/0	0/0	0/1	1/1	0/0	0/0	0/0	0/0	0/1	0/0	0/1	0/0	0/0	0/0	0/0	0/0	0/0	0/0	0/0	0/0	0/0	0/1	0/0	0/1	0/0	0/0	0/0	1/1	1/1	0/0	0/0	0/0	0/0	0/0	0/0	1/1	0/0	0/0	0/0	0/1	0/0
9	19418109	C	G	0/0	0/0	0/0	0/0	0/1	0/0	0/0	0/1	0/0	0/0	1/1	0/1	1/1	0/1	0/1	0/0	0/1	0/1	./.	0/1	0/1	0/1	1/1	1/1	0/0	0/1	0/0	0/1	0/0	0/1	0/1	0/1	0/0	0/0	1/1	0/0	1/1	0/0	0/1	0/0	0/0	1/1	0/1	0/1	0/0	0/1
9	19418444	T	C	0/0	1/1	0/1	0/1	0/1	0/0	0/0	1/1	1/1	0/0	1/1	0/1	1/1	1/1	0/1	0/1	0/1	0/1	1/1	0/1	0/1	0/1	1/1	1/1	0/0	0/1	0/1	0/1	0/1	0/1	0/1	0/1	1/1	1/1	1/1	0/0	1/1	0/0	0/1	0/0	1/1	1/1	0/1	0/1	0/1	0/1
9	19419380	G	A	0/0	1/1	0/0	0/0	0/0	0/0	0/0	0/1	1/1	0/0	0/0	0/0	0/0	0/1	0/0	0/1	0/0	0/0	0/0	0/0	0/0	0/0	0/0	0/0	0/0	0/0	0/1	0/0	0/1	0/0	0/0	0/0	1/1	1/1	0/0	0/0	0/0	0/0	0/0	0/0	1/1	0/0	0/0	0/0	0/1	0/0
9	19419660	C	A	0/0	0/0	0/1	0/0	0/0	0/0	0/0	0/0	0/0	0/0	0/0	0/0	0/0	0/0	0/0	0/0	0/0	0/0	0/0	0/0	0/0	0/0	0/0	0/0	0/0	0/0	0/0	0/0	0/0	0/0	0/0	0/0	0/0	0/0	0/0	0/0	0/0	0/0	0/0	0/0	0/0	0/0	0/0	0/0	0/0	0/0
9	19420546	G	A	1/1	0/0	0/1	0/1	0/1	1/1	1/1	0/0	0/0	1/1	0/0	0/1	0/0	0/0	0/1	0/1	0/1	0/1	0/0	0/1	0/1	0/0	0/0	0/0	1/1	0/1	0/1	0/1	0/1	0/1	0/1	0/1	0/0	0/0	0/0	1/1	0/0	1/1	0/1	1/1	0/0	0/0	0/1	0/1	0/1	0/1
9	19421083	A	ATTTCAATGGTATCCAGATGCGAATCAAGCTGCTCTCGAGTCATGTCCAAAAGCGCAACCTGACCACGCATACAGTCGCTGGAACCAATAATGCCGTTTTCCCACTCTTGTTCGAGGTGCTCCCAACCC	0/0	0/0	0/0	0/0	0/0	0/0	0/0	0/0	0/0	0/0	0/0	0/0	0/0	0/0	0/0	0/0	0/0	0/0	0/0	0/0	0/0	0/0	0/0	0/0	0/0	0/0	0/0	0/0	0/0	0/0	0/0	0/0	0/0	0/0	0/0	0/0	0/0	0/0	0/0	0/0	0/1	0/0	0/0	0/0	0/0	0/0
9	19421128	AC	A	1/1	1/1	1/1	1/1	1/1	1/1	1/1	1/1	1/1	1/1	1/1	1/1	1/1	1/1	1/1	1/1	1/1	1/1	1/1	1/1	1/1	1/1	1/1	1/1	1/1	1/1	1/1	1/1	1/1	1/1	1/1	1/1	1/1	1/1	1/1	1/1	1/1	1/1	1/1	1/1	1/1	1/1	1/1	1/1	1/1	1/1
9	19421130	AC	A	1/1	1/1	1/1	1/1	1/1	1/1	1/1	1/1	1/1	1/1	1/1	1/1	1/1	1/1	1/1	1/1	1/1	1/1	1/1	1/1	1/1	1/1	1/1	1/1	1/1	1/1	1/1	1/1	1/1	1/1	1/1	1/1	1/1	1/1	1/1	1/1	1/1	1/1	1/1	1/1	1/1	1/1	1/1	1/1	1/1	1/1
9	19422188	G	A	0/0	1/1	0/0	0/0	0/0	0/0	0/0	0/1	1/1	0/0	0/0	0/0	0/0	0/1	0/0	0/1	0/0	0/0	0/0	0/0	0/0	0/0	0/0	0/0	0/0	0/0	0/1	0/0	0/1	0/0	0/0	0/0	1/1	1/1	0/0	0/0	0/0	0/0	0/0	0/0	1/1	0/0	0/0	0/0	0/1	0/0
9	19422433	G	T	0/0	0/0	0/1	0/0	0/0	0/0	0/0	0/0	0/0	0/0	0/0	0/0	0/0	0/0	0/0	0/0	0/0	0/0	0/0	0/0	0/0	0/0	0/0	0/0	0/0	0/0	0/0	0/0	0/0	0/0	0/0	0/0	0/0	0/0	0/0	0/0	0/0	0/0	0/0	0/0	0/0	0/0	0/0	0/0	0/0	0/0
9	19422694	G	A	0/0	1/1	0/0	0/0	0/0	0/0	0/0	0/1	1/1	0/0	0/0	0/0	0/0	0/1	0/0	0/1	0/0	0/0	0/0	0/0	0/0	0/0	0/0	0/0	0/0	0/0	0/1	0/0	0/1	0/0	0/0	0/0	1/1	1/1	0/0	0/0	0/0	0/0	0/0	0/0	1/1	0/0	0/0	0/0	0/1	0/0
9	19423076	T	C	0/0	0/0	0/1	0/0	0/0	0/0	0/0	0/0	0/0	0/0	0/0	0/0	0/0	0/0	0/0	0/0	0/0	0/0	0/0	0/0	0/0	0/0	0/0	0/0	0/0	0/0	0/0	0/0	0/0	0/0	0/0	0/0	0/0	0/0	0/0	0/0	0/0	0/0	0/0	0/0	0/0	0/0	0/0	0/0	0/0	0/0
9	19423176	C	T	0/0	0/0	0/0	0/1	0/1	0/0	0/0	0/0	0/0	0/0	1/1	0/1	1/1	0/1	0/1	0/0	0/1	0/1	1/1	0/1	0/1	0/1	1/1	1/1	0/0	0/1	0/0	0/1	0/0	0/1	0/1	0/1	0/0	0/0	1/1	0/0	1/1	0/0	0/1	0/0	0/0	1/1	0/1	0/1	0/0	0/1
9	19423235	CG	C	0/0	0/0	0/0	0/1	0/1	0/0	0/0	0/0	0/0	0/0	1/1	0/1	1/1	0/1	0/1	0/0	0/1	0/1	1/1	0/1	0/1	0/1	1/1	1/1	0/0	0/1	0/0	0/1	0/0	0/1	0/1	0/1	0/0	0/0	1/1	0/0	1/1	0/0	0/1	0/0	0/0	1/1	0/1	0/1	0/0	0/1
9	19423799	T	A	0/0	1/1	0/0	0/0	0/0	0/0	0/0	0/0	1/1	0/0	0/0	0/0	0/0	0/1	0/0	0/1	0/0	0/0	0/0	0/0	0/0	0/0	0/0	0/0	0/0	0/0	0/1	0/0	0/1	0/0	0/0	0/0	1/1	1/1	0/0	0/0	0/0	0/0	0/0	0/0	1/1	0/0	0/0	0/0	0/1	0/0
9	19425065	A	ATTGCT	0/0	0/0	0/1	0/0	0/0	0/0	0/0	0/0	0/0	0/0	0/0	0/0	0/0	0/0	0/0	0/0	0/0	0/0	0/0	0/0	0/0	0/0	0/0	0/0	0/0	0/0	0/0	0/0	0/0	0/0	0/0	0/0	0/0	0/0	0/0	0/0	0/0	0/0	0/0	0/0	0/0	0/0	0/0	0/0	0/0	0/1
9	19425068	G	A	0/0	1/1	0/0	0/0	0/0	0/0	0/0	0/1	1/1	0/0	0/0	0/0	0/0	0/1	0/0	0/1	0/0	0/0	0/0	0/0	0/0	0/0	0/0	0/0	0/0	0/0	0/1	0/0	0/1	0/0	0/0	0/0	1/1	1/1	0/0	0/0	0/0	0/0	0/0	0/0	1/1	0/0	0/0	0/0	0/1	0/0
9	19426359	G	GA	0/0	1/1	0/1	0/1	0/1	0/0	0/0	1/1	1/1	0/0	1/1	0/1	1/1	1/1	0/1	0/1	0/1	0/1	1/1	0/1	0/1	0/1	1/1	1/1	0/0	0/1	0/1	0/1	0/1	0/1	0/1	0/1	1/1	1/1	1/1	0/0	1/1	0/0	0/1	0/0	1/1	1/1	0/1	0/1	0/1	0/1
9	19428244	CT	C	0/0	./.	0/0	./.	./.	0/0	0/0	./.	0/0	0/0	./.	./.	./.	./.	0/0	./.	./.	./.	0/0	0/0	0/1	0/0	1/1	./.	0/0	./.	0/0	0/0	0/0	0/0	0/0	0/0	./.	1/1	1/1	0/0	./.	0/0	1/1	0/0	./.	./.	0/0	./.	0/0	0/0
9	19428258	T	C	0/0	./.	0/0	0/0	0/0	./.	0/0	./.	./.	0/0	0/0	./.	0/0	0/0	0/0	./.	0/0	./.	0/0	0/0	0/0	./.	0/0	0/0	0/0	0/0	./.	0/0	0/0	0/0	0/0	0/0	./.	1/1	0/0	0/0	./.	0/0	0/0	0/0	./.	0/0	0/0	./.	./.	0/0
9	19428309	GA	G	0/0	./.	0/1	0/0	./.	0/0	0/0	./.	./.	0/0	0/0	0/0	./.	0/0	0/0	./.	0/0	./.	./.	./.	0/0	./.	0/0	0/0	0/0	./.	0/0	0/0	./.	0/0	0/0	0/0	0/0	0/0	0/0	0/0	./.	0/0	0/0	0/0	0/0	0/0	./.	./.	0/0	0/0
9	19428318	A	T	0/0	./.	0/1	0/1	./.	0/0	0/0	./.	./.	0/0	1/1	0/1	./.	1/1	./.	./.	./.	./.	./.	./.	0/1	./.	1/1	./.	0/0	./.	0/0	./.	./.	0/0	./.	./.	./.	1/1	1/1	0/0	./.	0/0	0/1	0/0	./.	./.	./.	./.	./.	./.
9	19428503	CT	C	0/0	1/1	./.	./.	./.	0/0	0/0	./.	1/1	./.	./.	./.	./.	1/1	./.	1/1	0/0	0/0	0/0	./.	./.	./.	1/1	./.	./.	./.	./.	0/0	./.	./.	./.	./.	./.	./.	./.	0/0	./.	0/0	0/1	0/0	./.	./.	0/0	./.	./.	0/0
9	19428517	T	C	0/0	1/1	./.	./.	./.	0/0	0/0	0/0	1/1	./.	./.	./.	./.	0/0	0/0	0/1	0/0	0/0	./.	./.	0/0	0/0	0/0	./.	./.	0/0	0/0	0/0	./.	./.	0/0	0/0	./.	./.	0/0	0/0	./.	0/0	0/0	./.	1/1	./.	0/0	./.	./.	0/0
9	19428568	GA	G	0/0	0/0	0/1	./.	./.	0/0	0/0	0/0	0/0	./.	./.	0/0	./.	0/0	0/0	0/0	0/0	0/0	0/0	./.	0/0	0/0	0/0	0/0	0/0	0/0	0/0	0/0	./.	0/0	0/0	0/0	0/0	0/0	0/0	0/0	0/0	0/0	0/0	0/0	0/0	0/0	0/0	0/0	0/0	0/0
9	19428577	A	T	0/0	1/1	0/1	1/1	0/0	0/0	0/0	1/1	1/1	0/0	0/0	0/1	./.	1/1	0/1	0/1	1/1	0/1	1/1	0/0	0/0	0/1	1/1	1/1	0/0	0/0	./.	0/1	./.	1/1	0/1	1/1	1/1	1/1	1/1	0/0	1/1	0/0	0/1	0/0	1/1	1/1	0/0	0/0	0/0	0/1
9	19428710	G	A	0/0	1/1	0/0	0/0	0/0	0/0	0/0	0/0	1/1	0/0	0/0	0/0	0/0	0/1	0/0	0/1	0/0	0/0	0/0	0/0	0/0	0/0	0/0	0/0	0/0	0/0	0/1	0/0	0/1	0/0	0/0	0/0	1/1	1/1	0/0	0/0	0/0	0/0	0/0	0/0	1/1	0/0	0/0	0/0	0/1	0/0
9	19428860	T	C	1/1	1/1	0/1	1/1	1/1	1/1	1/1	1/1	./.	./.	./.	1/1	1/1	./.	1/1	1/1	1/1	1/1	1/1	1/1	1/1	1/1	1/1	1/1	1/1	1/1	1/1	1/1	1/1	1/1	1/1	1/1	1/1	1/1	1/1	1/1	1/1	1/1	1/1	1/1	1/1	1/1	1/1	1/1	1/1	1/1
9	19428861	T	C	1/1	1/1	0/1	1/1	1/1	1/1	1/1	1/1	./.	./.	./.	1/1	1/1	./.	1/1	1/1	1/1	1/1	1/1	1/1	1/1	1/1	1/1	1/1	1/1	1/1	1/1	1/1	1/1	1/1	1/1	1/1	1/1	1/1	1/1	1/1	1/1	1/1	1/1	1/1	1/1	1/1	1/1	1/1	1/1	1/1
9	19428889	CCTCTCT	C	0/0	0/1	0/1	0/1	0/1	0/0	./.	0/0	0/1	./.	./.	./.	0/1	./.	0/1	0/1	0/1	./.	1/1	./.	0/1	./.	1/1	1/1	0/0	0/1	0/1	0/1	0/1	0/1	0/1	0/1	0/1	0/1	1/1	./.	0/1	0/0	0/1	0/0	1/1	1/1	0/0	0/1	0/0	0/0
9	19429156	G	C	0/0	0/0	0/0	0/0	0/0	./.	./.	0/0	0/0	./.	0/0	0/0	0/0	0/0	0/0	0/0	0/0	./.	0/0	0/0	0/0	0/1	./.	0/0	./.	0/0	0/0	0/0	0/0	0/0	0/0	0/0	0/1	0/0	0/0	./.	0/0	0/0	0/1	0/0	0/0	0/0	0/0	0/0	./.	0/1
9	19429905	ACAAAC	AAAAC	1/1	0/0	0/1	0/1	0/1	1/1	1/1	0/0	0/0	1/1	0/0	0/1	0/0	0/0	0/1	0/0	0/1	0/1	0/0	0/1	0/1	0/1	0/0	0/0	1/1	0/1	./.	0/1	0/0	0/1	0/1	0/1	0/0	0/0	0/0	1/1	0/0	1/1	0/1	1/1	0/0	0/0	0/1	0/1	0/1	0/0
9	19429908	AAC	A	0/1	0/0	0/0	0/0	0/0	0/0	./.	0/0	0/0	./.	0/0	0/0	0/0	0/0	0/0	0/0	0/0	0/0	0/0	0/0	0/0	0/0	0/0	0/0	0/0	0/0	0/0	0/0	0/0	0/0	0/0	0/0	0/0	0/0	0/0	./.	0/0	0/0	0/0	./.	0/0	0/0	0/0	0/0	0/0	0/0
9	19429909	AC	A	0/1	0/0	0/1	0/1	0/1	1/1	1/1	0/0	0/0	1/1	0/0	0/1	0/0	0/0	0/1	0/0	0/1	0/1	0/0	0/1	0/1	0/1	0/0	0/0	1/1	0/1	0/0	0/1	0/0	0/1	0/1	0/1	0/0	0/0	0/0	1/1	0/0	1/1	0/1	1/1	0/0	0/0	0/1	0/1	0/1	0/0
9	19431433	G	A	0/0	1/1	0/0	0/0	0/0	0/0	0/0	0/1	1/1	0/0	0/0	0/0	0/0	0/1	0/0	0/1	0/0	0/0	0/0	0/0	0/0	0/0	0/0	0/0	0/0	0/0	0/1	0/0	0/1	0/0	0/0	0/0	1/1	1/1	0/0	0/0	0/0	0/0	0/0	0/0	1/1	0/0	0/0	0/0	0/1	0/0
9	19431484	TAAAAAAAA	T	0/0	1/1	0/1	0/1	0/1	0/0	0/0	1/1	1/1	0/0	1/1	0/1	1/1	1/1	0/1	0/1	0/1	0/1	1/1	0/1	0/1	0/1	1/1	1/1	0/0	0/1	0/1	0/1	0/1	0/1	0/1	0/1	1/1	1/1	1/1	0/0	1/1	0/0	0/1	0/0	1/1	0/1	0/1	0/1	0/1	0/1
9	19431498	A	ATTTTTT	0/0	1/1	0/1	0/1	0/1	0/0	0/0	1/1	1/1	0/0	1/1	0/1	1/1	1/1	0/1	0/1	0/1	0/1	1/1	0/1	0/1	0/1	1/1	1/1	0/0	0/1	0/1	0/1	0/1	0/1	0/1	0/1	1/1	1/1	1/1	0/0	1/1	0/0	0/1	0/0	1/1	0/1	0/1	0/1	0/1	0/1
9	19431516	C	T	0/0	1/1	0/1	0/1	0/1	0/0	0/0	1/1	1/1	0/0	1/1	0/1	1/1	1/1	0/1	0/1	0/1	0/1	1/1	0/1	0/1	0/1	1/1	1/1	0/0	0/1	0/1	0/1	0/1	0/1	0/1	0/1	1/1	1/1	1/1	0/0	1/1	0/0	0/1	0/0	1/1	0/1	0/1	0/1	0/1	0/1
9	19431966	C	T	0/0	0/0	0/1	0/0	0/0	0/0	0/0	0/0	0/0	0/0	0/0	0/0	0/0	0/0	0/0	0/0	0/0	0/0	0/0	0/0	0/0	0/0	0/0	0/0	0/0	0/0	0/0	0/0	0/0	0/0	0/0	0/0	0/0	0/0	0/0	0/0	0/0	0/0	0/0	0/0	0/0	0/0	0/0	0/0	0/0	0/0
9	19432038	GA	G	0/0	1/1	0/0	0/1	0/1	0/0	0/0	1/1	1/1	0/0	1/1	0/1	1/1	1/1	0/1	0/1	0/1	0/1	1/1	0/1	0/1	0/1	1/1	1/1	0/0	0/1	0/1	0/1	0/1	0/1	0/1	0/1	1/1	1/1	1/1	0/0	1/1	0/0	0/1	0/0	1/1	1/1	0/1	0/1	0/1	0/0
9	19432489	CAA	C	0/0	1/1	0/0	0/1	0/1	0/0	0/0	1/1	1/1	0/0	1/1	0/1	1/1	1/1	0/1	0/1	0/1	0/1	1/1	0/1	0/1	0/1	1/1	1/1	0/0	0/1	0/1	0/1	0/1	0/1	0/1	0/1	1/1	1/1	1/1	0/0	1/1	0/0	0/1	0/0	0/1	1/1	0/1	0/1	0/1	0/0
9	19432505	A	AT	0/0	1/1	0/0	0/1	0/1	0/0	0/0	1/1	1/1	0/0	1/1	0/1	1/1	1/1	0/1	0/1	0/1	0/1	1/1	0/1	0/1	0/1	1/1	1/1	0/0	0/1	0/1	0/1	0/1	0/1	0/1	0/1	1/1	1/1	1/1	0/0	1/1	0/0	0/1	0/0	1/1	1/1	0/1	0/1	0/1	0/0
9	19432654	G	A	0/0	1/1	0/0	0/1	0/1	0/0	0/0	1/1	1/1	0/0	1/1	0/1	1/1	1/1	0/1	0/1	0/1	0/1	1/1	0/1	0/1	0/1	1/1	1/1	0/0	0/1	0/1	0/1	0/1	0/1	0/1	0/1	1/1	1/1	1/1	0/0	1/1	0/0	0/1	0/0	1/1	1/1	0/1	0/1	0/1	0/0
9	19432662	G	T	0/0	1/1	0/0	0/1	0/1	0/0	0/0	1/1	1/1	0/0	1/1	0/1	1/1	1/1	0/1	0/1	0/1	0/1	1/1	0/1	0/1	0/1	1/1	1/1	0/0	0/1	0/1	0/1	0/1	0/1	0/1	0/1	1/1	1/1	1/1	0/0	1/1	0/0	0/1	0/0	1/1	1/1	0/1	0/1	0/1	0/0
9	19434754	T	G	1/1	0/0	1/1	0/1	0/1	1/1	1/1	0/0	0/0	1/1	0/0	0/1	0/0	0/0	0/1	0/1	0/1	0/1	0/0	0/1	0/1	0/1	0/0	0/0	1/1	0/1	0/1	0/1	0/1	0/1	0/1	0/1	0/0	0/0	0/0	1/1	0/0	1/1	0/1	1/1	0/0	0/0	0/1	0/1	0/1	1/1
9	19435376	C	T	0/0	1/1	0/0	0/1	0/1	0/0	0/0	1/1	1/1	0/0	1/1	0/1	1/1	1/1	0/1	0/1	0/1	0/1	1/1	0/1	0/1	0/1	1/1	1/1	0/0	0/1	0/1	0/1	0/1	0/1	0/1	0/1	1/1	1/1	1/1	0/0	1/1	0/0	0/1	0/0	1/1	1/1	0/1	0/1	0/1	0/0
9	19435520	T	C	0/0	0/0	0/1	0/0	0/0	0/0	0/0	0/0	0/0	0/0	0/0	0/0	0/0	0/0	0/0	0/0	0/0	0/0	0/0	0/0	0/0	0/0	0/0	0/0	0/0	0/0	0/0	0/0	0/0	0/0	0/0	0/0	0/0	0/0	0/0	0/0	0/0	0/0	0/0	0/0	0/0	0/0	0/0	0/0	0/0	0/1
9	19435793	AGG	A	1/1	0/0	1/1	0/1	0/1	1/1	1/1	0/0	0/0	1/1	0/0	0/1	0/0	0/0	0/1	0/1	0/1	0/1	0/0	0/1	0/1	0/1	0/0	0/0	1/1	0/1	0/1	0/1	0/1	0/1	0/1	0/1	0/0	0/0	0/0	1/1	0/0	1/1	0/1	1/1	0/0	0/0	0/1	0/1	0/1	0/1
9	19437599	C	G	1/1	0/0	0/1	0/1	0/1	1/1	1/1	0/0	0/0	1/1	0/0	0/1	0/0	0/0	0/1	0/1	0/1	0/1	0/0	0/1	0/1	0/1	0/0	0/0	1/1	0/1	0/1	0/1	0/1	0/1	0/1	0/1	0/0	0/0	0/0	1/1	0/0	1/1	0/1	1/1	0/0	0/0	0/1	0/1	0/1	0/1
9	19437691	T	C	0/0	0/0	0/1	0/0	0/0	0/0	0/0	0/0	0/0	0/0	0/0	0/0	0/0	0/0	0/0	0/0	0/0	0/0	0/0	0/0	0/0	0/0	0/0	0/0	0/0	0/0	0/0	0/0	0/0	0/0	0/0	0/0	0/0	0/0	0/0	0/0	0/0	0/0	0/0	0/0	0/0	0/0	0/0	0/0	0/0	0/1
9	19438219	C	T	0/0	0/0	0/1	0/0	0/0	0/0	0/0	0/0	0/0	0/0	0/0	0/0	0/0	0/0	0/0	0/0	0/0	0/0	0/0	0/0	0/0	0/0	0/0	0/0	0/0	0/0	0/0	0/0	0/0	0/0	0/0	0/0	0/0	0/0	0/0	0/0	0/0	0/0	0/0	0/0	0/0	0/0	0/0	0/0	0/0	0/1
9	19438889	T	C	0/0	0/0	0/1	0/0	0/0	0/0	0/0	0/0	0/0	0/0	0/0	0/0	0/0	0/0	0/0	0/0	0/0	0/0	0/0	0/0	0/0	0/0	0/0	0/0	0/0	0/0	0/0	0/0	0/0	0/0	0/0	0/0	0/0	0/0	0/0	0/0	0/0	0/0	0/0	0/0	0/0	0/0	0/0	0/0	0/0	0/1
9	19439603	C	T	0/0	0/0	0/1	0/0	0/0	0/0	0/0	0/0	0/0	0/0	0/0	0/0	0/0	0/0	0/0	0/0	0/0	0/0	0/0	0/0	0/0	0/0	0/0	0/0	0/0	0/0	0/0	0/0	0/0	0/0	0/0	0/0	0/0	0/0	0/0	0/0	0/0	0/0	0/0	0/0	0/0	0/0	0/0	0/0	0/0	0/1
9	19439807	G	A	1/1	0/0	0/1	0/1	0/1	1/1	1/1	0/0	0/0	1/1	0/0	0/0	0/0	0/0	0/1	0/1	0/1	0/1	0/0	0/1	0/1	0/1	0/0	0/0	1/1	0/1	0/1	0/1	0/1	0/1	0/1	0/1	0/0	0/0	0/0	1/1	0/0	1/1	0/1	1/1	0/0	0/0	0/1	0/1	0/1	0/1
9	19440593	C	A	0/0	1/1	0/0	0/0	0/0	0/0	0/0	0/1	1/1	0/0	0/0	0/0	0/0	0/0	0/0	0/1	0/0	0/0	0/0	0/0	./.	0/0	0/0	0/0	0/0	0/0	0/1	0/0	0/1	0/0	0/0	0/0	1/1	1/1	0/0	0/0	0/0	0/0	0/0	0/0	1/1	0/0	0/0	0/0	0/1	0/0
9	19441235	TTGTGTGTGTG	T	1/1	0/0	0/1	0/0	0/1	1/1	1/1	0/0	0/0	1/1	0/0	0/1	0/0	0/0	0/1	0/1	0/1	0/0	0/0	0/1	0/0	0/1	0/0	0/0	1/1	0/1	0/1	0/1	0/1	0/1	0/1	0/1	0/0	0/0	0/0	1/1	0/0	1/1	0/1	1/1	0/0	0/0	0/1	0/0	0/1	0/1
9	19441601	TTGTGTGTGTGTGTGTG	T	0/0	1/1	0/1	0/1	0/1	0/0	0/0	1/1	1/1	0/0	1/1	0/0	1/1	1/1	0/1	0/1	0/1	0/1	1/1	0/1	0/1	0/1	1/1	1/1	0/0	0/1	0/1	0/1	0/1	0/1	0/1	0/1	1/1	1/1	1/1	0/0	1/1	0/0	0/1	0/0	1/1	1/1	0/1	0/1	0/1	1/1
9	19441602	TG	T	0/0	1/1	0/1	0/1	0/1	0/0	0/0	1/1	1/1	0/0	1/1	0/0	1/1	1/1	0/1	0/1	0/1	0/1	1/1	0/1	0/1	0/1	1/1	1/1	0/0	0/1	0/1	0/1	0/1	0/1	0/1	0/1	1/1	1/1	1/1	0/0	1/1	0/0	0/1	0/0	1/1	1/1	0/1	0/1	0/1	0/0
9	19441603	GT	G	0/0	1/1	0/1	0/1	0/1	0/0	0/0	1/1	1/1	0/0	1/1	0/0	1/1	1/1	0/1	0/1	0/1	0/1	1/1	0/1	0/1	0/1	1/1	1/1	0/0	0/1	0/1	0/1	0/1	0/1	0/1	0/1	1/1	1/1	1/1	0/0	1/1	0/0	0/1	0/0	1/1	1/1	0/1	0/1	0/1	0/0
9	19441604	TGTGTGTGTGTGTGTG	T	0/0	1/1	0/1	0/1	0/1	0/0	0/0	1/1	1/1	0/0	1/1	0/0	1/1	1/1	0/1	0/1	0/1	0/1	1/1	0/1	0/1	0/1	1/1	1/1	0/0	0/1	0/1	0/1	0/1	0/1	0/1	0/1	1/1	1/1	1/1	0/0	1/1	0/0	0/1	0/0	1/1	1/1	0/1	0/1	0/1	0/0
9	19441605	GTGT	G	0/0	1/1	0/1	0/1	0/1	0/0	0/0	1/1	1/1	0/0	1/1	0/0	1/1	1/1	0/1	0/1	0/1	0/1	1/1	0/1	0/1	0/1	1/1	1/1	0/0	0/1	0/1	0/1	0/1	0/1	0/1	0/1	1/1	1/1	1/1	0/0	1/1	0/0	0/1	0/0	1/1	1/1	0/1	0/1	0/1	0/0
9	19441611	GT	G	0/0	1/1	0/1	0/1	0/1	0/0	0/0	1/1	1/1	0/0	1/1	0/0	1/1	1/1	0/1	0/1	0/1	0/1	1/1	0/1	0/1	0/1	1/1	1/1	0/0	0/1	0/1	0/1	0/1	0/1	0/1	0/1	1/1	1/1	1/1	0/0	1/1	0/0	0/1	0/0	1/1	1/1	0/1	0/1	0/1	0/0
9	19441612	T	G	0/0	1/1	0/1	0/1	0/1	0/0	0/0	1/1	1/1	0/0	1/1	0/0	1/1	1/1	0/1	0/1	0/1	0/1	1/1	0/1	0/1	0/1	1/1	1/1	0/0	0/1	0/1	0/1	0/1	0/1	0/1	0/1	1/1	1/1	1/1	0/0	1/1	0/0	0/1	0/0	1/1	1/1	0/1	0/1	0/1	0/0
9	19441613	GTGTGTGTGTGTGTGT	G	0/0	1/1	0/1	0/1	0/1	0/0	0/0	1/1	1/1	0/0	1/1	0/0	1/1	1/1	0/1	0/1	0/1	0/1	1/1	0/1	0/1	0/1	1/1	1/1	0/0	0/1	0/1	0/1	0/1	0/1	0/1	0/1	1/1	1/1	1/1	0/0	1/1	0/0	0/1	0/0	1/1	1/1	0/1	0/1	0/1	0/0
9	19441617	G	T	0/0	1/1	0/1	0/1	0/1	0/0	0/0	1/1	1/1	0/0	1/1	0/0	1/1	1/1	0/1	0/1	0/1	0/1	1/1	0/1	0/1	0/1	1/1	1/1	0/0	0/1	0/1	0/1	0/1	0/1	0/1	0/1	1/1	1/1	1/1	0/0	1/1	0/0	0/1	0/0	1/1	1/1	0/1	0/1	0/1	0/0
9	19441741	CCTT	C	0/0	0/0	0/0	0/0	0/0	0/0	0/0	./.	./.	0/0	./.	0/0	0/0	./.	0/0	0/0	0/0	0/0	./.	0/0	0/0	0/0	1/1	0/0	0/0	0/0	0/0	0/0	0/0	0/0	0/0	0/0	./.	./.	1/1	0/0	./.	0/0	0/0	0/0	0/0	0/0	0/0	0/0	0/0	0/0
9	19441744	T	C	0/0	1/1	0/0	0/0	0/0	0/0	0/0	./.	./.	0/0	1/1	0/0	1/1	0/1	0/0	0/0	./.	0/0	./.	0/0	0/0	0/0	1/1	1/1	0/0	0/0	0/0	0/0	0/0	./.	0/0	0/0	./.	./.	1/1	0/0	./.	0/0	0/0	0/0	./.	./.	0/0	0/0	0/0	0/0
9	19441753	G	C	0/0	0/0	0/0	0/0	0/0	0/0	0/0	0/0	./.	0/0	./.	0/0	0/0	0/1	0/0	0/0	0/0	0/0	./.	0/0	0/0	0/0	./.	0/0	0/0	0/0	0/0	0/0	0/0	0/0	0/0	0/0	./.	0/0	0/0	0/0	./.	0/0	0/0	0/0	0/0	0/0	0/0	0/0	0/0	0/0
9	19441755	A	C	0/0	0/0	0/0	0/0	0/0	0/0	0/0	0/0	0/0	0/0	./.	0/0	0/0	0/1	0/0	0/0	0/0	0/0	0/0	0/0	0/0	0/0	./.	0/0	0/0	0/0	0/0	0/0	0/0	0/0	0/0	0/0	./.	0/0	0/0	0/0	./.	0/0	0/0	0/0	0/0	0/0	0/0	0/0	0/0	0/0
9	19441756	A	C	0/0	0/0	0/0	0/0	0/0	0/0	0/0	0/0	0/0	0/0	./.	0/0	0/0	0/1	0/0	0/0	0/0	0/0	0/0	0/0	0/0	0/0	./.	0/0	0/0	0/0	0/0	0/0	0/0	0/0	0/0	0/0	./.	0/0	0/0	0/0	./.	0/0	0/0	0/0	0/0	0/0	0/0	0/0	0/0	0/0
9	19441758	T	C	0/0	0/0	0/0	0/0	0/0	0/0	0/0	0/0	0/0	0/0	0/0	0/0	0/0	0/1	0/0	0/0	0/0	0/0	0/0	0/0	0/0	0/0	0/0	0/0	0/0	0/0	0/0	0/0	0/0	0/0	0/0	0/0	0/0	0/0	0/0	0/0	./.	0/0	0/0	0/0	0/0	0/0	0/0	0/0	0/0	0/0
9	19441759	A	C	0/0	0/0	0/0	0/0	0/0	0/0	0/0	0/0	0/0	0/0	0/0	0/0	0/0	0/1	0/0	0/0	0/0	0/0	0/0	0/0	0/0	0/0	0/0	0/0	0/0	0/0	0/0	0/0	0/0	0/0	0/0	0/0	0/0	0/0	0/0	0/0	./.	0/0	0/0	0/0	0/0	0/0	0/0	0/0	0/0	0/0
9	19441984	C	T	0/0	1/1	0/1	0/1	0/1	0/0	0/0	1/1	1/1	0/0	1/1	0/0	1/1	1/1	0/1	0/1	0/1	0/1	1/1	0/1	0/1	0/1	1/1	1/1	0/0	0/1	0/1	0/1	0/1	0/1	0/1	0/1	1/1	1/1	1/1	0/0	1/1	0/0	0/1	0/0	1/1	1/1	0/1	0/1	0/1	0/1
9	19442002	CT	C	0/0	0/0	0/0	0/0	0/0	0/0	0/0	0/0	0/0	0/0	0/0	0/0	0/0	0/0	0/0	0/0	0/0	0/0	0/0	0/0	0/0	0/0	0/0	0/0	0/0	0/0	0/0	0/1	0/0	0/0	0/0	0/0	0/0	0/0	0/0	0/0	0/0	0/0	0/0	0/0	0/0	0/0	0/0	0/0	0/0	0/0
9	19442013	T	A	1/1	0/0	0/1	1/1	0/1	1/1	1/1	0/0	0/0	1/1	0/0	0/1	0/0	0/0	0/1	0/1	0/1	0/1	0/0	0/1	0/1	0/1	0/0	0/0	1/1	0/1	0/1	0/1	0/1	0/1	0/1	0/1	0/0	0/0	0/0	1/1	0/0	1/1	0/1	1/1	0/0	0/0	0/1	0/1	0/1	0/1
9	19442525	A	G	0/0	1/1	0/1	0/1	0/1	0/0	0/0	1/1	1/1	0/0	1/1	0/1	1/1	1/1	0/1	0/1	0/1	0/1	1/1	0/1	0/1	0/1	1/1	1/1	0/0	0/1	0/1	0/1	0/1	0/1	0/1	0/1	1/1	1/1	1/1	0/0	1/1	0/0	0/1	0/0	1/1	1/1	0/1	0/1	0/1	0/1
9	19442608	T	C	0/0	1/1	0/1	0/1	0/1	0/0	0/0	1/1	1/1	0/0	1/1	0/1	1/1	1/1	0/1	0/1	0/1	0/1	1/1	0/1	0/1	0/1	1/1	1/1	0/0	0/1	0/1	0/1	0/1	0/1	0/1	0/1	1/1	1/1	1/1	0/0	1/1	0/0	0/1	0/0	1/1	1/1	0/1	0/1	0/1	0/1
9	19442677	TGG	T	0/0	1/1	0/1	0/1	0/0	0/0	0/0	1/1	1/1	0/0	1/1	0/1	1/1	1/1	0/1	0/1	0/1	0/1	1/1	0/1	0/1	0/1	1/1	1/1	0/0	0/1	0/1	0/1	0/1	0/1	0/1	0/1	1/1	1/1	1/1	0/0	1/1	0/0	0/1	0/0	1/1	1/1	0/1	0/1	0/1	0/1
9	19442981	G	A	0/0	1/1	0/1	0/1	0/1	0/0	0/0	1/1	1/1	0/0	1/1	0/1	1/1	1/1	0/1	0/1	0/1	0/1	1/1	0/1	0/1	0/1	1/1	1/1	0/0	0/1	0/1	0/1	0/1	0/1	0/1	0/1	1/1	1/1	1/1	0/0	1/1	0/0	0/1	0/0	1/1	1/1	0/1	0/1	0/1	0/1
9	19443269	G	A	0/0	1/1	0/0	0/0	0/0	0/0	0/0	0/1	1/1	0/0	0/0	0/0	0/0	0/1	0/0	0/1	0/0	0/0	0/0	0/0	0/0	0/0	0/0	0/0	0/0	0/0	0/1	0/0	0/1	0/0	0/0	0/0	1/1	1/1	0/0	0/0	0/0	0/0	0/0	0/0	1/1	0/0	0/0	0/0	0/1	0/0
9	19443441	G	GT	0/0	0/0	0/0	0/0	0/0	0/0	0/0	0/0	0/0	0/0	0/0	0/0	0/0	0/0	0/0	0/0	0/0	0/0	0/0	0/0	0/0	0/0	0/1	0/0	0/0	0/0	0/0	0/0	0/0	0/0	0/0	0/0	0/0	0/0	0/0	0/0	0/0	0/0	0/0	0/0	0/0	0/0	0/0	0/0	0/0	0/0
9	19443455	A	T	1/1	0/0	0/1	0/1	0/1	1/1	1/1	0/0	0/0	1/1	0/0	0/1	0/0	0/0	0/1	0/1	0/1	0/1	0/0	0/1	0/1	0/1	0/0	0/0	1/1	0/1	0/1	0/1	0/1	0/1	0/1	0/1	0/0	0/0	0/0	1/1	0/0	1/1	0/1	1/1	0/0	0/0	0/1	0/1	0/1	0/1
9	19444697	CTTT	C	1/1	0/0	1/1	0/1	0/1	1/1	1/1	0/0	0/0	1/1	0/0	0/1	0/0	0/0	0/0	0/1	0/1	0/1	0/1	0/1	0/1	0/1	0/0	0/0	1/1	0/1	0/0	0/1	1/1	0/1	0/1	0/1	0/0	0/0	0/0	1/1	0/0	1/1	0/1	1/1	0/0	0/0	0/0	1/1	0/0	0/1
9	19444713	A	T	0/0	0/0	0/0	0/0	0/0	0/0	0/0	0/0	0/0	0/0	0/0	0/0	0/0	0/0	0/0	0/0	0/1	0/0	0/0	0/0	0/0	0/0	0/0	0/0	0/0	./.	0/0	0/0	0/0	0/1	0/0	0/0	0/0	0/0	0/0	0/0	0/0	0/0	0/0	0/0	0/0	0/0	0/0	0/0	0/0	0/0
9	19444714	A	T	0/0	0/0	0/0	0/0	0/0	0/0	0/0	0/0	0/0	0/0	0/0	0/0	0/0	0/0	0/0	0/0	0/1	0/0	0/0	0/0	0/0	0/0	0/0	0/0	0/0	./.	0/0	0/0	0/0	0/0	0/0	0/0	0/0	0/0	0/0	0/0	0/0	0/0	0/0	0/0	0/0	0/0	0/0	0/0	0/0	0/0
9	19444716	A	T	0/0	0/0	0/0	0/0	0/0	0/0	0/0	0/0	0/0	0/0	0/0	0/0	0/0	0/0	0/0	0/0	0/1	0/0	0/0	0/0	0/0	0/0	0/0	0/0	0/0	./.	0/0	0/0	./.	0/0	0/0	0/0	0/0	0/0	0/0	0/0	0/0	0/0	0/0	0/0	0/0	0/0	0/0	0/0	0/0	0/0
9	19444721	A	T	0/0	0/0	0/0	0/0	0/0	0/0	0/0	0/0	0/0	0/0	0/0	0/0	0/0	0/0	0/0	0/0	0/0	0/0	0/0	0/0	0/0	0/0	0/0	0/0	0/0	./.	0/0	0/0	./.	0/1	0/0	0/0	0/0	0/0	0/0	0/0	0/0	0/0	0/0	0/0	0/0	0/0	0/0	0/0	0/0	0/0
9	19445085	GC	GCC	0/0	0/0	0/0	0/0	0/0	0/0	0/0	./.	0/0	0/0	1/1	0/1	1/1	0/1	0/1	0/0	0/1	0/1	0/1	0/1	./.	0/0	0/1	1/1	0/0	0/1	0/0	0/1	0/0	0/0	0/1	0/1	0/0	0/0	1/1	0/0	1/1	0/0	0/1	0/0	0/0	1/1	0/1	0/1	0/0	0/0
9	19445096	A	C	1/1	./.	0/1	0/1	0/1	1/1	1/1	./.	./.	1/1	0/0	0/0	0/0	0/0	0/1	1/1	0/1	0/1	0/0	0/1	./.	0/1	0/0	0/0	1/1	0/1	0/1	0/1	0/1	0/1	0/1	0/1	./.	./.	0/0	0/1	0/0	1/1	0/1	1/1	./.	0/0	0/1	0/1	./.	./.
9	19445474	G	A	0/0	0/0	0/0	0/0	0/0	0/0	0/0	0/0	0/1	0/0	0/0	0/0	0/0	0/0	0/0	0/0	0/0	0/0	0/0	0/0	0/0	0/0	0/0	0/0	0/0	0/0	0/0	0/0	0/0	0/0	0/0	0/0	0/0	0/0	0/0	0/0	0/0	0/0	0/0	0/0	0/0	0/0	0/0	0/0	0/0	0/0
9	19445541	AGTGTGTGTGTGTGTGTGT	A	0/0	1/1	0/1	0/0	0/1	0/0	0/0	1/1	1/1	0/0	1/1	0/0	1/1	1/1	0/1	0/1	0/1	0/0	1/1	0/1	0/1	0/1	1/1	1/1	0/0	0/1	0/1	0/1	0/1	0/1	0/1	0/1	1/1	1/1	1/1	0/0	1/1	0/0	0/1	0/0	1/1	1/1	0/1	0/1	0/1	1/1
9	19445542	GT	G	0/0	1/1	0/1	0/0	0/1	0/0	0/0	1/1	1/1	0/0	1/1	0/0	1/1	1/1	0/1	0/1	0/1	0/0	1/1	0/1	0/1	0/1	1/1	1/1	0/0	0/1	0/1	0/1	0/1	0/1	0/1	0/1	1/1	1/1	1/1	0/0	1/1	0/0	0/1	0/0	1/1	1/1	0/1	0/1	0/1	0/1
9	19445543	T	G	0/0	1/1	0/1	0/0	0/1	0/0	0/0	1/1	1/1	0/0	1/1	0/0	1/1	1/1	0/1	0/1	0/1	0/0	1/1	0/1	0/1	0/1	1/1	1/1	0/0	0/1	0/1	0/1	0/1	0/1	0/1	0/1	1/1	1/1	1/1	0/0	1/1	0/0	0/1	0/0	1/1	1/1	0/1	0/1	0/1	0/1
9	19445544	GTGTGTGTGTGTGTGT	G	0/0	1/1	0/1	0/0	0/1	0/0	0/0	1/1	1/1	0/0	1/1	0/0	1/1	1/1	0/1	0/1	0/1	0/0	1/1	0/1	0/1	0/1	1/1	1/1	0/0	0/1	0/1	0/1	0/1	0/1	0/1	0/1	1/1	1/1	1/1	0/0	1/1	0/0	0/1	0/0	1/1	1/1	0/1	0/1	0/1	0/1
9	19446183	CTTTTTTTTTTTT	C	0/0	1/1	0/1	0/1	0/1	0/1	0/0	1/1	1/1	0/0	1/1	0/1	1/1	1/1	0/1	0/1	0/1	0/0	1/1	0/0	0/1	1/1	1/1	1/1	0/0	0/1	0/0	0/1	0/1	0/1	0/1	0/1	1/1	1/1	1/1	0/0	1/1	0/0	0/1	0/0	1/1	1/1	1/1	0/0	0/1	0/1
9	19446186	T	G	0/0	1/1	0/1	0/1	0/1	0/0	0/0	1/1	1/1	0/0	1/1	0/1	1/1	1/1	0/1	0/1	0/1	0/0	1/1	0/0	0/1	1/1	1/1	1/1	0/0	0/1	./.	0/1	0/1	0/1	0/1	0/1	1/1	1/1	1/1	0/0	1/1	0/0	0/1	0/0	1/1	1/1	1/1	0/0	0/1	0/1
9	19446204	TGGTATTGTA	TTATTGTA	0/0	0/0	0/0	0/0	0/0	0/0	0/0	0/0	0/0	0/0	0/0	0/0	0/0	0/0	0/1	0/0	./.	0/0	0/0	0/0	0/0	0/0	0/0	0/0	0/0	0/0	0/0	0/1	0/0	0/0	0/0	0/0	0/0	0/0	0/0	0/0	0/0	0/0	0/0	0/0	0/0	0/0	0/0	0/0	0/0	0/0
9	19446208	A	T	0/0	0/0	0/0	0/0	0/0	0/0	0/0	0/0	0/0	0/0	0/0	0/0	0/0	0/0	0/1	0/0	0/0	0/0	0/0	0/0	0/0	0/0	0/0	0/0	0/0	0/0	0/0	0/1	0/1	0/0	0/0	0/0	0/0	0/0	0/0	0/0	0/0	0/0	0/0	0/0	0/0	0/0	0/0	0/0	0/0	0/0
9	19446217	A	T	0/0	0/0	0/0	0/0	0/0	0/0	0/0	0/0	0/0	0/0	0/0	0/0	0/0	0/0	0/1	0/0	0/0	0/0	0/0	0/0	0/0	0/0	0/0	0/0	0/0	0/0	0/0	0/1	0/1	0/0	0/0	0/0	0/0	0/0	0/0	0/0	0/0	0/0	0/0	0/0	0/0	0/0	0/0	0/0	0/0	0/0
9	19446221	A	T	0/0	0/0	0/0	0/0	0/0	0/0	0/0	0/0	0/0	0/0	0/0	0/0	0/0	0/0	0/0	0/0	0/0	0/0	0/0	0/0	0/0	0/0	0/0	0/0	0/0	0/0	0/0	0/1	0/0	0/0	0/0	0/0	0/0	0/0	0/0	0/0	0/0	0/0	0/0	0/0	0/0	0/0	0/0	0/0	0/0	0/0
9	19446594	CT	C	1/1	0/0	0/1	0/1	0/1	./.	1/1	0/0	0/0	1/1	0/0	0/0	0/0	0/0	0/1	0/1	0/1	0/1	0/0	0/1	0/1	0/1	0/0	0/0	1/1	0/1	0/0	0/1	0/1	0/1	0/1	0/1	0/0	0/0	0/0	1/1	0/0	1/1	0/1	1/1	0/0	0/0	0/1	0/1	0/1	0/1
9	19447541	G	T	1/1	0/0	0/1	0/1	0/1	1/1	1/1	0/0	0/0	1/1	0/0	0/1	0/0	0/0	0/1	0/1	0/1	0/1	0/0	0/1	0/1	0/1	0/0	0/0	1/1	0/1	0/1	0/1	0/1	0/1	0/1	0/1	0/0	0/0	0/0	1/1	0/0	1/1	0/1	1/1	0/0	0/0	0/1	0/1	0/1	0/1
9	19447790	A	G	1/1	0/0	0/1	0/1	0/1	1/1	1/1	./.	0/0	1/1	0/0	0/1	0/0	0/0	0/1	0/1	0/1	0/1	0/0	0/1	0/1	0/0	0/0	0/0	1/1	0/1	0/1	0/1	0/1	0/1	0/1	0/1	0/0	0/0	0/0	1/1	0/0	1/1	0/1	1/1	0/0	0/0	0/1	0/1	0/1	0/1
9	19449088	T	G	0/0	1/1	0/1	0/1	0/1	0/0	0/0	1/1	1/1	0/0	1/1	0/1	1/1	1/1	0/1	0/1	0/1	0/1	1/1	0/1	0/1	0/1	1/1	1/1	0/0	0/1	0/1	0/1	0/1	0/1	0/1	0/1	1/1	1/1	1/1	0/0	1/1	0/0	0/1	0/0	1/1	1/1	0/1	0/1	0/1	0/1
9	19449400	T	G	1/1	0/0	0/1	0/1	0/1	1/1	1/1	0/0	0/0	1/1	0/0	0/1	0/0	0/0	0/1	0/1	0/1	0/1	0/0	0/1	0/1	0/1	0/0	0/0	1/1	0/1	0/1	0/1	0/1	0/1	0/1	0/1	0/0	0/0	0/0	1/1	0/0	1/1	0/1	1/1	0/0	0/0	0/1	0/1	0/1	0/1
9	19449864	A	G	1/1	0/0	0/1	0/1	0/1	1/1	1/1	0/0	0/0	1/1	0/0	0/1	0/0	0/0	0/1	0/1	0/1	0/1	0/0	0/1	0/1	0/1	0/0	0/0	1/1	0/1	0/1	0/1	0/1	0/1	0/1	0/1	0/0	0/0	0/0	1/1	0/0	1/1	0/1	1/1	0/0	0/0	0/1	0/1	0/1	0/1
9	19449916	C	T	1/1	0/0	0/1	0/1	0/1	1/1	1/1	0/0	0/0	1/1	0/0	0/1	0/0	0/0	0/1	0/1	0/1	0/1	0/0	0/1	0/1	0/1	0/0	0/0	1/1	0/1	0/1	0/1	0/1	0/1	0/1	0/1	0/0	0/0	0/0	1/1	0/0	1/1	0/1	1/1	0/0	0/0	0/1	0/1	0/1	0/1
9	19450721	T	G	0/0	1/1	0/1	0/1	0/1	0/0	0/0	1/1	1/1	0/0	1/1	0/1	1/1	1/1	0/1	0/1	0/1	0/1	1/1	0/1	0/1	0/1	1/1	1/1	0/0	0/1	0/1	0/1	0/1	0/1	0/1	0/1	1/1	1/1	1/1	0/0	1/1	0/0	0/1	0/0	1/1	1/1	0/1	0/1	0/1	0/1
9	19450789	G	A	0/0	1/1	0/1	0/1	0/1	0/0	0/0	1/1	1/1	0/0	1/1	0/1	1/1	1/1	0/1	0/1	0/1	0/1	1/1	0/1	0/1	0/1	1/1	1/1	0/0	0/1	0/1	0/1	0/1	0/1	0/1	0/1	1/1	1/1	1/1	0/0	1/1	0/0	0/1	0/0	1/1	1/1	0/1	0/1	0/1	0/1
9	19451079	G	GGGTTCCTCTTA	1/1	0/0	0/1	0/1	0/1	1/1	1/1	0/0	0/0	1/1	0/0	0/1	0/0	0/0	0/1	0/1	0/1	0/1	0/0	0/1	0/1	0/1	0/0	0/0	1/1	0/1	0/1	0/1	0/1	0/1	0/1	0/1	0/0	0/0	0/0	1/1	0/0	1/1	0/1	1/1	0/0	0/0	0/1	0/1	0/1	1/1
9	19451384	TTGTGTG	T	0/0	0/0	0/0	0/0	0/0	./.	./.	0/0	0/0	1/1	0/0	0/0	0/0	0/0	0/0	0/0	0/0	0/0	0/0	0/0	0/0	0/0	0/0	0/0	./.	0/0	0/0	0/0	0/0	0/0	0/0	0/0	0/0	0/0	0/0	0/0	0/0	./.	0/0	0/0	0/0	0/0	0/0	0/0	0/0	0/0
9	19451396	GTGTGT	GGTGT	./.	0/0	0/1	0/0	0/0	1/1	./.	0/0	0/0	./.	0/0	0/0	0/0	0/0	0/1	0/1	0/0	0/0	0/0	0/0	0/0	0/0	0/0	0/0	1/1	0/0	0/1	0/1	0/1	0/0	0/0	0/1	./.	0/0	0/0	1/1	0/0	0/0	0/0	./.	0/0	0/0	0/1	0/1	0/0	0/0
9	19451398	GTGT	GGT	./.	0/0	0/1	0/0	0/0	1/1	./.	0/0	0/0	./.	0/0	0/1	0/0	0/0	0/1	0/1	0/1	0/1	0/0	0/0	0/0	0/0	0/0	0/0	1/1	0/1	0/1	0/1	0/1	0/1	0/1	0/1	./.	0/0	0/0	1/1	0/0	1/1	0/0	./.	0/0	0/0	0/1	0/1	0/0	0/0
9	19451400	GT	G	./.	0/0	./.	0/0	0/0	0/0	./.	0/0	0/0	./.	0/0	0/1	0/0	0/0	0/0	0/0	0/1	0/1	0/0	0/0	0/0	0/0	0/0	0/0	0/0	0/1	./.	0/0	./.	0/1	0/1	0/0	./.	0/0	0/0	1/1	0/0	1/1	0/0	0/0	0/0	0/0	0/0	0/0	0/0	0/0
9	19451411	A	C	0/0	0/1	0/0	0/0	0/0	0/1	0/0	0/0	0/0	./.	0/0	0/0	0/0	0/0	0/1	0/0	0/0	0/0	0/0	0/0	0/0	0/0	0/0	0/0	0/0	0/0	0/0	0/0	0/0	0/0	0/0	0/0	0/0	0/0	0/0	0/0	0/0	0/0	0/0	0/0	0/0	0/0	0/0	0/0	0/0	0/1
9	19452607	G	A	1/1	0/0	0/1	0/1	0/1	1/1	1/1	0/0	0/0	1/1	0/0	0/1	0/0	0/0	0/1	0/1	0/1	0/1	0/0	0/1	0/1	0/1	0/0	0/0	1/1	0/1	0/1	0/1	0/1	0/1	0/1	0/1	0/0	0/0	0/0	1/1	0/0	1/1	0/1	1/1	0/0	0/0	0/1	0/1	0/1	1/1
9	19453413	T	C	0/0	1/1	0/1	0/1	0/1	0/0	0/0	1/1	1/1	0/0	1/1	0/1	1/1	1/1	0/1	0/1	0/1	0/1	1/1	0/1	0/1	0/0	1/1	1/1	0/0	0/1	0/1	0/1	0/1	0/1	0/1	0/1	1/1	1/1	1/1	0/0	1/1	0/0	0/1	0/0	1/1	1/1	0/1	0/1	0/1	0/0
9	19453818	C	T	1/1	0/0	0/1	0/1	0/1	1/1	1/1	0/0	0/0	1/1	0/0	0/0	0/0	0/0	0/1	0/1	0/1	0/1	0/0	0/1	0/1	0/1	0/0	0/0	1/1	0/1	0/1	0/1	0/1	0/1	0/1	0/1	0/0	0/0	0/0	1/1	0/0	1/1	0/1	1/1	0/0	0/0	0/1	0/1	0/1	1/1
9	19454255	T	C	1/1	1/1	1/1	0/1	0/1	1/1	1/1	0/0	1/1	1/1	0/0	0/1	0/0	0/1	0/1	1/1	0/1	0/1	0/0	0/1	0/1	0/1	0/0	0/0	1/1	0/1	1/1	0/1	1/1	0/1	0/1	0/1	1/1	1/1	0/0	1/1	0/0	1/1	0/1	1/1	1/1	0/0	0/1	0/1	1/1	1/1
9	19456456	C	CA	0/0	1/1	0/0	0/0	0/0	0/0	0/0	0/1	1/1	0/0	0/0	0/0	0/0	0/1	0/0	0/1	0/0	0/0	0/0	0/0	0/0	0/0	0/0	0/0	0/0	0/0	0/1	0/0	0/1	0/0	0/0	0/0	1/1	1/1	0/0	0/0	0/0	0/0	0/0	0/0	1/1	0/0	0/0	0/0	0/1	0/0
9	19459461	AC	A	0/0	0/0	0/0	0/0	./.	0/0	0/0	0/1	0/0	0/0	0/0	0/0	0/0	0/0	0/0	0/0	0/0	0/0	0/0	0/0	0/0	0/0	0/0	0/0	0/0	0/0	0/0	0/0	0/0	0/0	0/0	0/0	0/0	0/0	0/0	0/0	0/0	0/0	0/0	0/0	0/0	0/0	0/0	0/0	0/0	0/0
9	19459521	T	C	0/0	1/1	0/1	0/1	0/1	0/0	0/0	1/1	1/1	0/0	1/1	0/1	1/1	1/1	0/1	0/1	0/1	0/1	1/1	0/1	0/1	0/1	1/1	1/1	0/0	0/1	0/1	0/1	0/1	0/1	0/1	0/1	1/1	1/1	1/1	0/0	1/1	0/0	0/1	0/0	1/1	1/1	0/1	0/1	0/1	1/1
9	19460922	A	G	1/1	0/0	0/1	0/1	0/1	1/1	1/1	0/0	0/0	1/1	0/0	0/1	0/0	0/0	0/1	0/1	0/1	0/1	0/0	0/1	0/1	0/1	0/0	0/0	1/1	0/1	0/1	0/1	0/1	0/1	0/1	0/1	0/0	0/0	0/0	1/1	0/0	1/1	0/1	1/1	0/0	0/0	0/0	0/1	0/1	1/1
9	19461788	T	C	0/0	1/1	0/1	0/1	0/1	0/0	0/0	1/1	1/1	0/0	1/1	0/1	1/1	1/1	0/1	0/1	0/1	0/1	1/1	0/1	0/1	0/1	1/1	1/1	0/0	0/1	0/1	0/1	0/1	0/1	0/1	0/1	1/1	1/1	1/1	0/0	1/1	0/0	0/1	0/0	1/1	1/1	0/1	0/1	0/1	1/1
9	19461934	C	T	0/0	1/1	0/1	0/1	0/1	0/0	0/0	1/1	1/1	0/0	1/1	0/1	1/1	1/1	0/1	0/1	0/1	0/1	1/1	0/1	0/1	0/1	1/1	1/1	0/0	0/1	0/1	0/1	0/1	0/1	0/1	0/1	1/1	1/1	1/1	0/0	1/1	0/0	0/1	0/0	1/1	1/1	0/1	0/1	0/1	1/1
9	19462001	C	T	0/0	1/1	0/1	0/0	0/0	0/0	0/0	0/1	1/1	0/0	0/0	0/0	0/0	0/1	0/0	0/1	0/0	0/0	0/0	0/0	0/0	0/0	0/0	0/0	0/0	0/0	0/1	0/0	0/1	0/0	0/0	0/0	1/1	1/1	0/0	0/0	0/0	0/0	0/0	0/0	1/1	0/0	0/0	0/0	0/1	0/0
9	19462032	C	A	0/0	1/1	0/1	0/1	0/1	0/0	0/0	1/1	1/1	0/0	1/1	0/1	1/1	1/1	0/1	0/1	0/1	0/1	1/1	0/1	0/1	0/1	1/1	1/1	0/0	0/1	0/1	0/1	0/1	0/1	0/1	0/1	1/1	1/1	1/1	0/0	1/1	0/0	0/1	0/0	1/1	1/1	0/1	0/1	0/1	1/1
9	19462754	C	T	0/0	1/1	0/1	0/1	0/1	0/0	0/0	1/1	1/1	0/0	1/1	0/1	1/1	1/1	0/1	0/1	0/1	0/1	1/1	0/1	0/0	0/1	1/1	1/1	0/0	0/1	0/1	0/1	0/1	0/1	0/1	0/1	1/1	1/1	1/1	0/0	1/1	0/0	0/1	0/0	1/1	1/1	0/1	0/1	0/1	1/1
9	19462795	A	G	0/0	1/1	0/1	0/1	0/1	0/0	0/0	1/1	1/1	0/0	1/1	0/1	1/1	1/1	0/1	0/1	0/1	0/1	1/1	0/1	0/1	0/1	1/1	1/1	0/0	0/1	0/1	0/1	0/1	0/1	0/1	0/1	1/1	1/1	1/1	0/0	1/1	0/0	0/1	0/0	1/1	1/1	0/1	0/1	0/1	1/1
9	19463797	TG	T	1/1	0/0	0/1	0/1	0/0	1/1	1/1	0/0	0/0	1/1	0/0	0/1	0/0	0/0	0/1	0/1	0/1	0/1	0/0	0/1	0/0	0/1	0/0	0/0	1/1	0/1	0/1	0/1	0/1	0/1	0/1	0/1	0/0	0/0	0/0	1/1	0/0	1/1	0/1	1/1	0/0	0/0	0/1	0/1	0/1	0/0
9	19463955	C	CAAAAAAAAAAAA	0/0	./.	0/1	0/0	0/0	0/0	0/0	0/0	0/0	0/0	0/0	0/0	0/0	0/0	0/0	0/0	0/0	0/0	0/0	0/0	0/0	0/0	0/0	1/1	0/0	0/0	0/0	0/0	0/0	0/0	0/1	0/0	./.	0/0	0/0	0/0	0/0	0/0	0/0	0/0	0/0	0/0	0/0	0/0	0/1	./.
9	19463973	T	A	0/0	0/0	0/0	0/0	0/0	0/0	0/0	./.	./.	0/0	0/0	0/0	0/0	0/0	0/0	0/0	0/0	0/0	0/0	0/0	0/0	0/0	0/0	1/1	0/0	0/0	0/0	0/0	0/0	0/0	0/0	0/0	0/0	0/0	0/0	0/0	./.	0/0	0/0	0/0	0/0	0/0	0/0	0/0	0/0	0/0
9	19464103	CCTCTCTCT	C	0/0	1/1	0/1	./.	./.	0/0	0/0	1/1	0/1	0/0	./.	0/0	1/1	./.	0/1	0/1	0/1	0/0	1/1	0/0	0/1	0/1	1/1	0/1	0/0	0/1	0/1	0/1	0/1	0/1	0/1	0/0	0/1	1/1	./.	0/0	1/1	0/0	0/1	0/0	1/1	1/1	0/1	0/0	0/1	0/1
9	19464278	C	G	0/0	1/1	0/1	0/1	0/1	0/0	0/0	1/1	1/1	0/0	1/1	0/1	1/1	1/1	0/1	0/1	0/1	0/1	1/1	0/1	0/1	0/1	1/1	1/1	0/0	0/1	0/1	0/1	0/1	0/1	0/1	0/1	1/1	1/1	1/1	0/0	1/1	0/0	0/1	0/0	1/1	1/1	0/1	0/1	0/1	1/1
9	19464479	C	T	0/0	1/1	0/1	0/1	0/1	0/0	0/0	1/1	1/1	0/0	1/1	0/1	1/1	1/1	0/1	0/1	0/1	0/1	1/1	0/1	0/1	0/1	1/1	1/1	0/0	0/1	0/1	0/1	0/1	0/1	0/1	0/1	1/1	1/1	1/1	0/0	1/1	0/0	0/1	0/0	1/1	1/1	0/1	0/1	0/1	0/1
9	19464789	A	G	1/1	0/0	0/1	1/1	0/1	1/1	1/1	0/0	0/0	1/1	0/0	0/1	0/0	0/0	0/1	0/1	0/1	0/1	0/0	0/0	0/1	0/1	0/0	0/0	1/1	0/1	0/1	0/1	0/1	0/1	0/1	0/1	0/0	0/0	0/0	1/1	0/0	1/1	0/1	1/1	0/0	0/0	0/1	0/1	0/1	0/0
9	19464864	C	CGGCT	1/1	0/0	0/1	0/1	0/1	1/1	1/1	0/0	0/0	1/1	0/0	0/1	0/0	0/0	0/1	0/1	0/1	0/1	0/0	0/1	0/1	0/1	0/0	0/0	1/1	0/1	0/1	0/1	0/1	0/1	0/1	0/1	0/0	0/0	0/0	1/1	0/0	1/1	0/1	1/1	0/0	0/0	0/1	0/1	0/1	0/0
9	19465037	A	T	1/1	0/0	0/1	0/1	0/1	1/1	1/1	0/0	0/0	1/1	0/0	0/1	0/0	0/0	0/1	0/1	0/1	0/1	0/0	0/1	0/1	0/1	0/0	0/0	1/1	0/1	0/1	0/1	0/1	0/1	0/1	0/1	0/0	0/0	0/0	1/1	0/0	1/1	0/1	1/1	0/0	0/0	0/1	0/1	0/1	0/0
9	19465067	A	AGTT	1/1	0/0	0/1	0/0	0/1	1/1	1/1	0/0	0/0	1/1	0/0	0/1	0/0	0/0	0/1	0/1	0/1	0/1	0/0	0/1	0/1	0/1	0/0	0/0	1/1	0/1	0/1	0/1	0/1	0/1	0/1	0/1	0/0	0/0	0/0	1/1	0/0	1/1	0/1	1/1	0/0	0/0	0/1	0/1	0/1	0/0
9	19465112	GAT	G	0/0	0/0	0/0	0/0	0/1	0/0	0/0	0/0	0/0	0/0	0/0	0/0	0/0	0/0	0/0	0/0	0/0	0/0	0/0	0/0	0/0	0/0	0/0	0/0	0/0	0/0	0/0	0/0	0/0	0/0	0/0	0/0	0/0	0/0	0/0	0/0	0/0	0/0	0/0	0/0	0/0	0/0	0/0	0/0	0/0	0/0
9	19465116	C	G	0/0	0/0	0/0	0/0	0/1	0/0	0/0	0/0	0/0	0/0	0/0	0/0	0/0	0/0	0/0	0/0	0/0	0/0	0/0	0/0	0/0	0/0	0/0	0/0	0/0	0/0	0/0	0/0	0/0	0/0	0/0	0/0	0/0	0/0	0/0	0/0	0/0	0/0	0/0	0/0	0/0	0/0	0/0	0/0	0/0	0/0
9	19465118	GGCAA	G	0/0	0/0	0/0	0/0	0/1	0/0	0/0	0/0	0/0	0/0	0/0	0/0	0/0	0/0	0/0	0/0	0/0	0/0	0/0	0/0	0/0	0/0	0/0	0/0	0/0	0/0	0/0	0/0	0/0	0/0	0/0	0/0	0/0	0/0	0/0	0/0	0/0	0/0	0/0	0/0	0/0	0/0	0/0	0/0	0/0	0/0
9	19465122	A	T	1/1	0/0	0/1	0/1	0/1	1/1	1/1	0/0	0/0	1/1	0/0	0/1	0/0	0/0	0/1	0/1	0/1	0/1	0/0	0/1	0/1	0/1	0/0	0/0	1/1	0/1	0/1	0/1	0/1	0/1	0/1	0/1	0/0	0/0	0/0	1/1	0/0	1/1	0/1	1/1	0/0	0/0	0/1	0/1	0/1	0/0
9	19465127	A	T	0/0	0/0	0/0	0/0	0/1	0/0	0/0	0/0	0/0	0/0	0/0	0/0	0/0	0/0	0/0	0/0	0/0	0/0	0/0	0/0	0/0	0/0	0/0	0/0	0/0	0/0	0/0	0/0	0/0	0/0	0/0	0/0	0/0	0/0	0/0	0/0	0/0	0/0	0/0	0/0	0/0	0/0	0/0	0/0	0/0	0/0
9	19465147	G	T	1/1	0/0	0/1	0/1	./.	1/1	1/1	0/0	0/0	1/1	0/0	0/1	0/0	0/0	0/1	0/1	0/1	0/1	0/0	0/1	0/1	0/1	0/0	0/0	1/1	0/1	0/1	0/1	0/1	0/1	0/1	0/1	0/0	0/0	0/0	1/1	0/0	1/1	0/1	1/1	0/0	0/0	0/1	0/1	0/1	0/0
9	19465162	A	G	1/1	0/0	0/1	0/1	0/1	1/1	1/1	0/0	0/0	1/1	0/0	0/1	0/0	0/0	0/1	0/1	0/1	0/1	0/0	0/1	0/1	0/1	0/0	0/0	1/1	0/1	0/1	0/1	0/1	0/1	0/1	0/1	0/0	0/0	0/0	1/1	0/0	1/1	0/1	1/1	0/0	0/0	0/1	0/1	0/1	0/0
9	19465712	C	T	0/0	1/1	0/1	0/1	0/1	0/0	0/0	1/1	1/1	0/0	1/1	0/1	1/1	1/1	0/1	0/1	0/1	0/1	1/1	0/1	0/1	0/1	1/1	1/1	0/0	0/1	0/1	0/1	0/1	0/1	0/1	0/1	1/1	1/1	1/1	0/0	1/1	0/0	0/1	0/0	1/1	1/1	0/1	0/1	0/1	0/1
9	19465736	G	A	0/0	1/1	0/1	0/1	0/1	0/0	0/0	1/1	1/1	0/0	1/1	0/1	1/1	1/1	0/1	0/1	0/1	0/1	1/1	0/1	0/1	0/1	1/1	1/1	0/0	0/1	0/1	0/1	0/1	0/1	0/1	0/1	1/1	1/1	1/1	0/0	1/1	0/0	0/1	0/0	1/1	1/1	0/1	0/1	0/1	1/1
9	19465834	T	TGG	0/0	1/1	0/1	0/1	0/1	0/0	0/0	1/1	1/1	0/0	1/1	0/1	1/1	1/1	0/1	0/0	0/1	0/1	1/1	0/1	0/1	0/1	1/1	1/1	0/0	0/1	0/1	0/1	0/1	0/1	0/1	0/1	1/1	1/1	1/1	0/0	1/1	0/0	0/1	0/0	1/1	1/1	0/1	0/0	0/1	0/0
9	19465873	GTCTCTCTC	G	0/1	1/1	0/1	0/1	0/1	0/0	0/0	1/1	1/1	0/0	1/1	0/1	1/1	1/1	0/0	0/0	0/1	0/1	1/1	0/1	0/1	0/1	1/1	1/1	0/0	0/1	0/1	0/1	0/1	0/1	0/1	0/1	1/1	1/1	1/1	0/0	1/1	0/0	0/1	0/0	1/1	1/1	0/1	./.	0/1	0/0
9	19465875	C	G	0/1	1/1	0/1	0/1	0/1	0/0	0/0	1/1	1/1	0/0	1/1	0/1	1/1	1/1	0/0	0/0	0/1	0/1	1/1	0/1	0/1	0/1	1/1	1/1	0/0	0/1	0/1	0/1	0/1	0/1	0/1	0/1	1/1	1/1	1/1	0/0	1/1	0/0	0/1	0/0	1/1	1/1	0/1	./.	0/1	0/0
9	19465877	C	G	0/0	1/1	0/1	0/1	0/1	0/0	0/0	1/1	1/1	0/0	1/1	0/1	1/1	1/1	0/0	0/0	0/1	0/1	1/1	0/1	0/1	0/1	1/1	1/1	0/0	0/1	0/1	0/1	0/1	0/1	0/1	0/1	1/1	1/1	1/1	0/0	1/1	0/0	0/1	0/0	1/1	1/1	0/1	./.	0/1	0/0
9	19465879	C	G	0/0	./.	0/0	0/0	0/0	0/0	0/0	0/0	./.	0/0	./.	0/0	./.	./.	0/1	0/0	0/0	0/0	./.	0/0	0/0	./.	0/0	./.	0/0	0/0	0/0	0/0	0/0	0/0	0/0	0/0	0/0	./.	0/0	0/0	0/0	0/0	./.	0/0	./.	0/0	0/0	0/0	0/0	0/0
9	19465883	C	G	0/0	1/1	0/1	0/1	0/1	0/0	0/0	1/1	1/1	0/0	1/1	0/1	1/1	1/1	0/0	0/0	0/1	0/1	1/1	0/1	0/1	0/1	1/1	1/1	0/0	0/1	0/1	0/1	0/1	0/1	0/1	0/1	1/1	1/1	1/1	0/0	1/1	0/0	0/1	0/0	1/1	1/1	0/1	0/0	0/1	0/0
9	19465979	A	AAG	0/0	1/1	0/1	0/1	0/0	0/0	0/0	1/1	0/0	0/0	1/1	0/0	./.	1/1	0/0	0/0	0/1	0/1	1/1	0/1	0/1	0/0	1/1	1/1	0/0	0/1	0/0	0/1	0/0	0/1	0/1	0/1	./.	./.	1/1	0/0	1/1	0/0	0/1	0/0	1/1	1/1	0/1	0/0	0/1	./.
9	19465981	G	GAAAGAA	0/0	0/0	0/0	0/0	0/0	0/0	0/0	0/0	0/0	0/0	0/0	0/0	0/0	0/0	0/0	0/0	0/0	0/0	0/0	0/0	0/0	0/0	./.	0/0	0/0	0/0	0/0	0/0	0/0	0/0	0/0	0/0	0/0	0/1	0/0	0/0	0/0	0/0	0/0	0/0	0/0	0/0	0/0	0/0	0/0	0/0
9	19466242	C	T	0/0	1/1	0/1	0/1	0/1	0/0	0/0	1/1	1/1	0/0	1/1	0/1	1/1	1/1	0/1	0/1	0/1	0/1	1/1	0/1	0/1	0/1	1/1	1/1	0/0	0/1	0/1	0/1	0/1	0/1	0/1	0/1	1/1	1/1	1/1	0/0	1/1	0/0	0/1	0/0	1/1	1/1	0/1	0/1	0/1	0/1
9	19466244	C	T	0/0	1/1	0/1	0/1	0/1	0/0	0/0	1/1	1/1	0/0	1/1	0/1	1/1	1/1	0/1	0/1	0/1	0/1	1/1	0/1	0/1	0/1	1/1	1/1	0/0	0/1	0/1	0/1	0/1	0/1	0/1	0/1	1/1	1/1	1/1	0/0	1/1	0/0	0/1	0/0	1/1	1/1	0/1	0/1	0/1	0/1
9	19466258	T	G	0/0	1/1	0/1	0/1	0/1	0/0	0/0	1/1	1/1	0/0	1/1	0/1	1/1	1/1	0/1	0/1	0/1	0/1	1/1	0/1	0/1	0/1	1/1	1/1	0/0	0/1	0/1	0/1	0/1	0/1	0/1	0/1	1/1	1/1	1/1	0/0	1/1	0/0	0/1	0/0	1/1	1/1	0/1	0/1	0/1	0/1
9	19466268	C	A	0/0	1/1	0/1	0/1	0/1	0/0	0/0	1/1	1/1	0/0	1/1	0/1	1/1	1/1	0/1	0/1	0/1	0/1	1/1	0/1	0/1	0/1	1/1	1/1	0/0	0/1	0/1	0/1	0/1	0/1	0/1	0/1	1/1	1/1	1/1	0/0	1/1	0/0	0/1	0/0	1/1	1/1	0/1	0/1	0/1	0/1
9	19466318	A	G	0/0	1/1	0/1	0/1	0/1	0/0	0/0	./.	1/1	0/0	1/1	0/1	1/1	1/1	0/1	0/1	0/1	0/1	1/1	0/1	0/1	0/1	1/1	1/1	0/0	0/1	0/1	0/1	0/1	0/1	0/1	0/1	1/1	1/1	1/1	0/0	1/1	0/0	0/1	0/0	1/1	1/1	0/1	0/1	0/1	0/1
9	19466394	G	C	0/0	1/1	0/1	0/1	0/1	0/0	0/0	1/1	1/1	0/0	1/1	0/1	1/1	1/1	0/1	0/1	0/1	0/1	1/1	0/1	0/1	0/1	1/1	1/1	0/0	0/1	0/1	0/1	0/1	0/1	0/1	0/1	1/1	1/1	1/1	0/0	1/1	0/0	0/1	0/0	1/1	1/1	0/1	0/1	0/1	0/1
9	19466497	T	C	1/1	0/0	0/1	0/1	0/1	1/1	1/1	0/0	0/0	1/1	0/0	0/1	0/0	0/0	0/1	0/1	0/1	0/1	0/0	0/1	0/1	0/1	0/0	0/0	1/1	0/1	0/1	0/1	0/1	0/1	0/1	0/1	0/0	0/0	0/0	1/1	0/0	1/1	0/1	1/1	0/0	0/0	0/1	0/1	0/1	0/1
9	19466541	G	T	1/1	0/0	0/1	0/1	0/1	1/1	1/1	0/0	0/0	1/1	0/0	0/1	0/0	0/0	0/1	0/1	0/1	0/0	0/0	0/1	0/1	0/1	0/0	0/0	1/1	0/1	0/1	0/1	0/1	0/1	0/1	0/1	0/0	0/0	0/0	1/1	0/0	1/1	0/1	1/1	0/0	0/0	0/1	0/1	0/1	0/1
9	19466557	G	A	1/1	0/0	0/1	0/1	0/1	1/1	1/1	0/0	0/0	1/1	0/0	0/1	0/0	0/0	0/1	0/1	0/1	0/0	0/0	0/1	0/1	0/1	0/0	0/0	1/1	0/1	0/1	0/1	0/1	0/1	0/1	0/1	0/0	0/0	0/0	1/1	0/0	1/1	0/1	1/1	0/0	0/0	0/1	0/1	0/1	0/1
9	19466576	G	A	1/1	0/0	0/1	0/1	0/1	1/1	1/1	0/0	0/0	1/1	0/0	0/1	0/0	0/0	0/1	0/1	0/1	0/0	0/0	0/1	0/1	0/1	0/0	0/0	1/1	0/1	0/1	0/1	0/1	0/1	0/1	0/1	0/0	0/0	0/0	1/1	0/0	1/1	0/1	1/1	0/0	0/0	0/1	0/1	0/1	0/1
9	19466579	G	T	1/1	0/0	0/1	0/1	0/1	1/1	1/1	0/0	0/0	1/1	0/0	0/1	0/0	0/0	0/1	0/1	0/1	0/0	0/0	0/1	0/1	0/1	0/0	0/0	1/1	0/1	0/1	0/1	0/1	0/1	0/1	0/1	0/0	0/0	0/0	1/1	0/0	1/1	0/1	1/1	0/0	0/0	0/1	0/1	0/1	0/1
9	19466679	T	G	1/1	0/0	0/1	0/1	0/1	1/1	1/1	0/0	0/0	1/1	0/0	0/1	0/0	0/0	0/1	0/1	0/1	0/1	0/0	0/1	0/1	0/1	0/0	0/0	1/1	0/1	0/1	0/1	0/1	0/1	0/1	0/1	0/0	0/0	0/0	1/1	0/0	1/1	0/1	1/1	0/0	0/0	0/1	0/1	0/1	0/1
9	19466698	G	A	0/0	1/1	0/1	0/1	0/1	0/0	0/0	1/1	1/1	0/0	1/1	0/1	1/1	1/1	0/1	0/1	0/1	0/1	1/1	0/1	0/1	0/1	1/1	1/1	0/0	0/1	0/1	0/1	0/1	0/1	0/1	0/1	1/1	1/1	1/1	0/0	1/1	0/0	0/1	0/0	1/1	1/1	0/1	0/1	0/1	0/1
9	19466801	T	G	0/0	1/1	0/1	0/1	0/1	0/0	0/0	1/1	1/1	0/0	1/1	0/1	1/1	1/1	0/1	0/1	0/1	0/1	1/1	0/1	0/1	0/1	1/1	1/1	0/0	0/1	0/1	0/1	0/1	0/1	0/1	0/1	1/1	1/1	1/1	0/0	1/1	0/0	0/1	0/0	1/1	1/1	0/1	0/1	0/1	0/1
9	19466888	T	C	0/0	1/1	0/1	0/0	0/1	0/0	0/0	1/1	1/1	0/0	1/1	0/1	1/1	1/1	0/1	0/1	0/1	0/1	1/1	0/1	0/1	0/1	1/1	1/1	0/0	0/1	0/1	0/1	0/1	0/1	0/1	0/1	1/1	1/1	1/1	0/0	1/1	0/0	0/1	0/0	1/1	1/1	0/1	0/1	0/1	0/1
9	19466931	GA	G	0/0	1/1	0/1	0/0	0/0	0/0	0/0	1/1	1/1	0/0	1/1	0/1	1/1	1/1	0/1	0/1	0/1	0/1	1/1	1/1	0/1	0/1	1/1	1/1	0/0	0/1	0/1	0/1	0/1	0/1	0/1	0/1	1/1	1/1	1/1	0/0	1/1	0/0	0/1	0/0	1/1	1/1	0/1	0/1	0/1	1/1
9	19466985	G	A	0/0	1/1	0/1	0/1	0/1	0/0	0/0	1/1	1/1	0/0	1/1	0/1	1/1	1/1	0/1	0/1	0/1	0/1	1/1	0/1	0/1	0/1	1/1	1/1	0/0	0/1	0/1	0/1	0/1	0/1	0/1	0/1	1/1	1/1	1/1	0/0	1/1	0/0	0/1	0/0	1/1	1/1	0/1	0/1	0/1	0/1
9	19467364	G	T	0/1	0/0	0/0	0/0	0/0	0/0	0/0	0/0	0/0	0/0	0/1	0/1	0/0	0/0	0/0	0/0	0/0	0/0	0/0	0/0	0/0	0/0	0/1	0/0	0/0	0/0	0/0	0/0	0/0	0/0	0/0	0/0	0/0	0/0	0/1	0/0	0/0	0/0	0/0	0/0	0/0	0/0	0/0	0/0	0/0	0/0
9	19467368	G	T	0/1	0/0	0/0	0/0	0/0	0/0	0/0	0/0	0/0	0/0	0/0	0/0	0/0	0/0	0/0	0/0	0/0	0/0	0/0	0/0	0/0	0/0	0/1	0/0	0/0	0/0	0/0	0/0	0/0	0/0	0/0	0/0	0/0	0/0	0/0	0/0	0/0	0/0	0/0	0/0	0/0	0/0	0/0	0/0	0/0	0/0
9	19467393	C	CAGAGA	1/1	0/0	0/1	0/1	0/1	1/1	1/1	0/0	0/0	1/1	0/0	0/1	0/0	0/0	0/1	0/1	0/1	0/1	0/0	0/1	0/1	0/0	0/0	0/0	1/1	0/1	0/1	0/1	0/1	0/1	0/1	0/1	0/0	0/0	0/0	1/1	0/0	1/1	0/1	1/1	0/0	0/0	0/1	0/1	0/1	0/1
9	19467486	C	T	0/0	1/1	0/1	0/1	0/1	0/0	0/0	1/1	1/1	0/0	1/1	0/1	1/1	1/1	0/1	0/1	0/1	0/1	1/1	0/0	0/1	0/1	1/1	1/1	0/0	0/1	0/1	0/1	0/1	0/1	0/1	0/1	1/1	1/1	1/1	0/0	1/1	0/0	0/1	0/0	1/1	1/1	0/1	0/1	0/1	0/1
9	19467487	A	G	0/0	1/1	0/1	0/1	0/1	0/0	0/0	1/1	1/1	0/0	1/1	0/1	1/1	1/1	0/1	0/1	0/1	0/1	1/1	0/0	0/1	0/1	1/1	1/1	0/0	0/1	0/1	0/1	0/1	0/1	0/1	0/1	1/1	1/1	1/1	0/0	1/1	0/0	0/1	0/0	1/1	1/1	0/1	0/1	0/1	0/1
9	19467588	G	A	0/0	1/1	0/1	0/1	0/0	0/0	0/0	1/1	1/1	0/0	1/1	0/1	1/1	1/1	0/1	0/1	0/1	0/1	1/1	0/1	0/1	0/1	1/1	1/1	0/0	0/1	0/1	0/1	0/1	0/1	0/1	0/1	1/1	1/1	1/1	0/0	1/1	0/0	0/1	0/0	1/1	1/1	0/1	0/1	0/1	0/1
9	19467702	A	G	0/0	1/1	0/1	0/1	0/1	0/0	0/0	1/1	1/1	0/0	1/1	0/1	1/1	1/1	0/1	0/1	0/1	0/1	1/1	0/1	0/1	0/1	1/1	1/1	0/0	0/1	0/1	0/1	0/1	0/1	0/1	0/1	1/1	1/1	1/1	0/0	1/1	0/0	0/1	0/0	1/1	1/1	0/1	0/1	0/1	0/1
9	19467735	T	A	1/1	0/0	0/1	0/1	0/1	1/1	1/1	0/0	0/0	1/1	0/0	0/1	0/0	0/0	0/1	0/1	0/1	0/1	0/0	0/1	0/1	0/0	0/0	0/0	1/1	0/1	0/1	0/1	0/1	0/1	0/1	0/1	0/0	0/0	0/0	1/1	0/0	1/1	0/1	1/1	0/0	0/0	0/1	0/1	0/1	0/1
9	19467776	G	A	0/0	1/1	0/1	0/1	0/1	0/0	0/0	1/1	1/1	0/0	1/1	0/1	1/1	1/1	0/1	0/1	0/1	0/1	1/1	0/1	0/1	0/0	1/1	1/1	0/0	0/1	0/1	0/1	0/1	0/1	0/1	0/1	1/1	1/1	1/1	0/0	1/1	0/0	0/1	0/0	1/1	1/1	0/1	0/1	0/1	0/1
9	19467854	C	A	0/0	1/1	0/1	0/1	0/1	0/0	0/0	1/1	1/1	0/0	1/1	0/1	1/1	1/1	0/1	0/1	0/1	0/1	1/1	0/1	0/1	0/0	1/1	1/1	0/0	0/1	0/1	0/1	0/1	0/1	0/1	0/1	1/1	1/1	1/1	0/0	1/1	0/0	0/1	0/0	1/1	1/1	0/1	0/1	0/1	0/1
9	19467868	G	A	0/0	1/1	0/1	0/1	0/1	0/0	0/0	1/1	1/1	0/0	1/1	0/1	1/1	1/1	0/1	0/1	0/1	0/1	1/1	0/1	0/1	0/0	1/1	1/1	0/0	0/1	0/1	0/1	0/1	0/1	0/1	0/1	1/1	1/1	1/1	0/0	1/1	0/0	0/1	0/0	1/1	1/1	0/1	0/1	0/1	0/1
9	19467902	C	T	0/0	1/1	0/1	0/1	0/1	0/0	0/0	1/1	1/1	0/0	1/1	0/1	1/1	1/1	0/1	0/1	0/1	0/1	1/1	0/1	0/1	0/1	1/1	1/1	0/0	0/1	0/1	0/1	0/1	0/1	0/1	0/1	1/1	1/1	1/1	0/0	1/1	0/0	0/1	0/0	1/1	1/1	0/1	0/1	0/1	0/1
9	19467929	CCTCTCT	C	0/0	1/1	0/1	0/1	0/1	0/0	0/1	1/1	1/1	0/1	1/1	0/1	1/1	1/1	0/1	0/1	0/1	0/1	1/1	0/1	0/1	0/1	1/1	1/1	0/0	0/1	0/1	0/1	0/1	0/1	0/1	0/1	1/1	1/1	1/1	0/0	1/1	0/0	0/1	0/0	1/1	1/1	0/1	0/1	0/1	0/1
9	19468089	TTTG	T	1/1	0/0	0/1	0/1	0/1	1/1	1/1	0/0	0/0	1/1	0/0	0/1	0/0	0/0	./.	0/1	0/0	0/1	0/0	0/1	0/1	0/1	0/0	0/0	1/1	0/0	0/1	0/1	0/1	0/0	0/1	0/1	0/0	0/0	0/0	1/1	0/0	1/1	0/1	1/1	0/0	0/0	0/1	0/0	0/1	0/0
9	19468092	G	T	1/1	0/0	0/0	0/0	0/0	1/1	0/0	0/0	0/0	0/0	0/0	0/0	0/0	0/0	./.	0/1	0/0	0/0	0/0	0/0	0/0	0/0	0/0	0/0	1/1	0/0	0/1	0/1	0/1	0/0	0/1	0/1	0/0	0/0	0/0	0/0	0/0	1/1	0/0	0/0	0/0	0/0	0/1	0/0	0/0	0/0
9	19468102	TTTTTCTTTCTTTCTTTCTTTCTTTCTTTCTTTC	TTTTCTTTCTTTCTTTCTTTCTTTCTTTC	./.	0/0	0/0	0/0	0/0	./.	0/0	0/0	0/0	0/0	0/0	0/0	0/0	0/0	./.	0/1	0/0	0/0	0/0	0/0	0/0	0/0	0/0	0/0	0/1	0/0	0/0	0/0	0/0	0/0	0/1	0/0	0/0	0/0	0/0	0/0	0/0	0/1	0/0	0/0	0/0	0/0	./.	0/0	0/0	0/1
9	19468103	TTTTCTTTCTTTCTTTCTTTCTTTCTTTCTTTC	TTTCTTTCTTTCTTTCTTTCTTTCTTTCTTTCTTTC	1/1	0/1	1/1	0/1	1/1	./.	0/0	0/1	1/1	0/0	0/1	0/1	0/0	0/0	./.	0/1	1/1	0/1	0/1	0/0	0/0	0/1	0/0	0/1	0/1	0/1	1/1	1/1	0/1	1/1	0/1	1/1	1/1	1/1	0/0	1/1	0/0	0/1	1/1	0/1	1/1	1/1	1/1	1/1	0/1	0/0
9	19468104	TTTCTTTCTTTCTTTCTTTC	TTTTCTTTCTTTCTTTC	0/0	0/1	0/1	0/1	0/1	0/0	./.	0/1	1/1	./.	0/1	0/1	0/0	./.	0/0	0/1	1/1	0/1	0/1	0/0	0/0	0/1	0/0	0/1	0/0	0/1	0/1	0/1	0/0	1/1	0/1	1/1	1/1	1/1	./.	./.	./.	./.	0/1	./.	1/1	0/1	1/1	1/1	0/1	0/0
9	19468107	C	T	0/0	0/1	0/0	0/1	0/1	0/0	./.	0/1	1/1	./.	0/1	0/1	0/0	./.	0/0	0/1	1/1	0/1	0/1	0/0	0/0	0/1	0/0	0/0	0/0	0/1	0/1	0/0	./.	1/1	0/1	1/1	1/1	1/1	./.	./.	./.	./.	0/1	./.	1/1	0/1	1/1	1/1	0/1	0/0
9	19468151	CTTTCTTTCTTTCTTTCT	CTTTTCTTTCTTTCTTTCT	./.	0/0	0/0	0/1	0/0	./.	0/1	0/0	0/0	0/0	0/0	0/1	0/0	./.	0/0	0/0	0/0	0/1	0/0	0/0	0/0	0/0	0/0	0/0	./.	0/0	0/0	0/0	0/0	./.	0/1	0/0	0/0	0/0	0/0	0/1	0/0	1/1	0/1	1/1	0/0	0/0	0/0	0/0	0/0	0/0
9	19468245	G	A	1/1	0/0	0/1	0/1	0/1	1/1	1/1	0/0	0/0	1/1	0/0	0/1	0/0	0/0	0/1	0/1	0/1	0/1	0/0	0/1	0/1	0/1	0/0	0/0	1/1	0/1	0/1	0/1	0/1	0/1	0/1	0/1	0/0	0/0	0/0	1/1	0/0	1/1	0/1	1/1	0/0	0/0	0/1	0/1	0/1	0/1
9	19468310	T	G	1/1	0/0	0/1	0/1	0/1	1/1	1/1	0/0	0/0	1/1	0/0	0/1	0/0	0/0	0/1	0/1	0/1	0/1	0/0	0/1	0/1	0/1	0/0	0/0	1/1	0/1	0/1	0/1	0/1	0/1	0/1	0/1	0/0	0/0	0/0	1/1	0/0	1/1	0/1	1/1	0/0	0/0	0/1	0/1	0/1	0/1
9	19468346	A	G	1/1	0/0	0/1	0/1	0/1	1/1	1/1	0/0	0/0	1/1	0/0	0/1	0/0	0/0	0/1	0/1	0/1	0/1	0/0	0/1	0/1	0/1	0/0	0/0	1/1	0/1	0/1	0/1	0/1	0/1	0/1	0/1	0/0	0/0	0/0	1/1	0/0	1/1	0/1	1/1	0/0	0/0	0/1	0/1	0/1	0/1
9	19468453	A	G	1/1	0/0	0/1	0/1	0/1	1/1	1/1	0/0	0/0	1/1	0/0	0/1	0/0	0/0	0/1	0/1	0/1	0/1	0/0	0/1	0/1	0/1	0/0	0/0	1/1	0/1	0/1	0/1	0/1	0/1	0/1	0/1	0/0	0/0	0/0	1/1	0/0	1/1	0/1	1/1	0/0	0/0	0/1	0/1	0/1	0/1
9	19468622	G	A	1/1	0/0	0/1	0/1	0/1	1/1	1/1	0/0	0/0	1/1	0/0	0/1	0/0	0/0	0/1	0/1	0/1	0/1	0/0	0/1	0/1	0/1	0/0	0/0	1/1	0/1	0/1	0/1	0/1	0/1	0/1	0/1	0/0	0/0	0/0	1/1	0/0	1/1	0/1	1/1	0/0	0/0	0/1	0/1	0/1	0/1
9	19468847	A	G	1/1	0/0	0/1	0/1	0/1	1/1	1/1	0/0	0/0	1/1	0/0	0/1	0/0	0/0	0/1	0/1	0/1	0/1	0/0	0/1	0/1	0/1	0/0	0/0	1/1	0/1	0/1	0/1	0/1	0/1	0/1	0/1	0/0	0/0	0/0	1/1	0/0	1/1	0/1	1/1	0/0	0/0	0/1	0/1	0/1	0/1
9	19468911	G	GA	1/1	0/0	0/1	0/1	0/1	1/1	1/1	0/0	0/0	1/1	0/0	0/1	0/0	0/0	0/1	0/1	0/1	0/1	0/0	0/1	0/1	0/1	0/0	0/0	1/1	0/1	0/1	0/1	0/1	0/1	0/1	0/1	0/0	0/0	0/0	1/1	0/0	1/1	0/1	1/1	0/0	0/0	0/1	0/1	0/1	0/1
9	19469021	A	G	1/1	0/0	0/1	0/1	0/1	1/1	1/1	0/0	0/0	1/1	0/0	0/0	0/0	0/0	0/1	0/1	0/1	0/1	0/0	0/1	0/1	0/0	0/0	0/0	1/1	0/1	0/1	0/1	0/1	0/1	0/1	0/1	0/0	0/0	0/0	1/1	0/0	1/1	0/1	1/1	0/0	0/0	0/1	0/1	0/1	0/1
9	19469090	A	G	1/1	0/0	0/1	0/1	0/1	1/1	1/1	0/0	0/0	1/1	0/0	0/1	0/0	0/0	0/1	0/1	0/1	0/1	0/0	0/1	0/1	0/0	0/0	0/0	1/1	0/1	0/1	0/1	0/1	0/1	0/1	0/1	0/0	0/0	0/0	1/1	0/0	1/1	0/1	1/1	0/0	0/0	0/1	0/1	0/1	0/1
9	19469194	CATAAATAA	C	1/1	1/1	1/1	0/1	0/1	1/1	1/1	0/0	1/1	1/1	0/0	0/1	0/0	0/0	0/1	1/1	0/1	0/1	0/0	0/1	0/1	0/1	0/0	0/0	1/1	0/1	1/1	0/1	1/1	0/1	0/1	0/1	1/1	1/1	0/0	1/1	0/0	1/1	0/1	1/1	1/1	0/0	0/1	0/1	0/1	0/1
9	19469195	A	C	1/1	./.	0/1	0/1	0/1	1/1	1/1	0/0	0/0	1/1	0/0	0/1	0/0	0/0	0/1	0/1	0/1	0/1	0/0	0/1	0/1	0/1	0/0	0/0	1/1	0/1	0/1	0/1	0/1	0/1	0/1	0/1	0/0	0/0	0/0	1/1	0/0	1/1	0/1	1/1	./.	0/0	0/1	0/1	0/1	0/1
9	19469225	A	G	1/1	0/0	0/1	0/1	0/1	1/1	1/1	0/0	0/0	1/1	0/0	0/1	0/0	0/0	0/1	0/1	0/1	0/1	0/0	0/1	0/1	0/1	0/0	0/0	1/1	0/1	0/1	0/1	0/1	0/1	0/1	0/1	0/0	0/0	0/0	1/1	0/0	1/1	0/1	1/1	0/0	0/0	0/1	0/1	0/1	0/1
9	19469410	T	C	1/1	0/0	0/1	0/1	0/1	1/1	1/1	0/0	0/0	1/1	0/0	0/1	0/0	0/0	0/1	0/1	0/1	0/1	0/0	0/1	0/1	0/1	0/0	0/0	1/1	0/1	0/1	0/1	0/1	0/1	0/1	0/1	0/0	0/0	0/0	1/1	0/0	1/1	0/1	1/1	0/0	0/0	0/1	0/1	0/1	0/1
9	19469441	G	A	1/1	0/0	0/1	0/1	0/1	1/1	1/1	0/0	0/0	1/1	0/0	0/1	0/0	0/0	0/1	0/1	0/1	0/1	0/0	0/1	0/1	0/1	0/0	0/0	1/1	0/1	0/1	0/1	0/1	0/1	0/1	0/1	0/0	0/0	0/0	1/1	0/0	1/1	0/1	1/1	0/0	0/0	0/1	0/1	0/1	0/1
9	19469476	A	ATATGT	1/1	0/0	0/1	0/1	0/1	1/1	1/1	0/0	0/0	1/1	0/0	0/1	0/0	0/0	0/1	0/1	0/1	0/1	0/0	0/1	0/1	0/1	0/0	0/0	1/1	0/1	0/1	0/1	0/1	0/1	0/1	0/1	0/0	0/0	0/0	1/1	0/0	1/1	0/1	1/1	0/0	0/0	0/1	0/1	0/1	0/1
9	19469532	T	C	1/1	0/0	0/1	0/1	0/1	1/1	1/1	0/0	0/0	1/1	./.	0/1	0/0	0/0	0/1	0/1	0/1	0/1	0/0	0/1	0/1	0/1	0/0	0/0	1/1	0/1	0/1	0/1	0/1	0/1	0/1	0/1	0/0	0/0	0/0	1/1	0/0	1/1	0/1	1/1	0/0	0/0	0/1	0/1	0/1	0/1
9	19469552	GAGAGA	GGAGA	0/0	1/1	0/1	0/1	0/1	0/0	0/0	1/1	1/1	0/0	1/1	0/1	1/1	1/1	0/1	0/1	0/1	0/1	1/1	0/1	0/1	0/1	1/1	1/1	0/0	0/1	0/1	0/1	0/1	0/1	0/1	0/1	1/1	1/1	1/1	0/0	1/1	0/0	0/1	0/0	1/1	1/1	0/1	0/1	0/1	0/1
9	19469588	G	A	0/0	1/1	0/1	0/1	0/1	0/0	0/0	1/1	1/1	0/0	1/1	0/1	1/1	1/1	0/1	0/1	0/1	0/1	1/1	0/1	0/1	0/1	1/1	1/1	0/0	0/1	0/1	0/1	0/1	0/1	0/1	0/1	1/1	1/1	1/1	0/0	1/1	0/0	0/1	0/0	1/1	1/1	0/1	0/1	0/1	0/1
9	19469708	AG	A	0/0	1/1	0/1	0/1	0/1	0/0	0/0	1/1	1/1	0/0	1/1	0/1	1/1	1/1	0/1	0/1	0/1	0/1	1/1	0/1	0/1	0/1	1/1	1/1	0/0	0/1	0/1	0/1	0/1	0/1	0/1	0/1	1/1	1/1	1/1	0/0	1/1	0/0	0/1	0/0	1/1	1/1	0/1	0/1	0/1	0/1
9	19469768	C	T	0/0	1/1	0/1	0/1	0/1	0/0	0/0	1/1	1/1	0/0	1/1	0/1	1/1	1/1	0/1	0/1	0/1	0/1	1/1	0/1	0/1	0/1	1/1	1/1	0/0	0/1	0/1	0/1	0/1	0/1	0/1	0/1	1/1	1/1	1/1	0/0	1/1	0/0	0/1	0/0	1/1	1/1	0/1	0/1	0/1	0/1
9	19469769	T	C	0/0	1/1	0/1	0/1	0/1	0/0	0/0	1/1	1/1	0/0	1/1	0/1	1/1	1/1	0/1	0/1	0/1	0/1	1/1	0/1	0/1	0/1	1/1	1/1	0/0	0/1	0/1	0/1	0/1	0/1	0/1	0/1	1/1	1/1	1/1	0/0	1/1	0/0	0/1	0/0	1/1	1/1	0/1	0/1	0/1	0/1
9	19470055	C	T	0/0	1/1	0/1	0/1	0/1	0/0	0/0	1/1	1/1	0/0	1/1	0/1	1/1	1/1	0/1	0/1	0/1	0/1	1/1	0/1	0/1	0/1	1/1	1/1	0/0	0/1	0/1	0/1	0/1	0/1	0/1	0/1	1/1	1/1	1/1	0/0	1/1	0/0	0/1	0/0	1/1	1/1	0/1	0/1	0/1	0/1
9	19470124	A	AATCTTAAAAAG	0/0	0/1	0/1	0/0	0/1	0/0	0/0	1/1	1/1	0/0	1/1	0/1	1/1	1/1	0/1	0/1	0/1	0/1	1/1	0/1	0/1	0/1	1/1	1/1	0/0	0/1	0/1	0/1	0/1	0/1	0/1	0/1	1/1	1/1	1/1	0/0	1/1	0/0	0/1	0/0	1/1	1/1	0/1	0/1	0/1	0/1
9	19470133	AC	A	0/0	0/1	0/1	0/0	0/1	0/0	0/0	1/1	1/1	0/0	1/1	0/1	1/1	1/1	0/1	0/1	0/1	0/1	1/1	0/1	0/1	0/1	1/1	1/1	0/0	0/1	0/1	0/1	0/1	0/1	0/1	0/1	1/1	1/1	1/1	0/0	1/1	0/0	0/1	0/0	1/1	1/1	0/1	0/1	0/1	0/1
9	19470152	G	A	0/0	0/1	0/1	0/0	0/1	0/0	0/0	1/1	1/1	0/0	1/1	0/1	1/1	1/1	0/1	0/1	0/1	0/1	1/1	0/1	0/1	0/1	1/1	1/1	0/0	0/1	0/1	0/1	0/1	0/1	0/1	0/1	1/1	1/1	1/1	0/0	1/1	0/0	0/1	0/0	1/1	1/1	0/1	0/1	0/1	1/1
9	19470343	C	G	1/1	0/0	0/1	0/1	0/1	1/1	1/1	0/0	0/0	1/1	0/0	0/0	0/0	0/0	0/1	0/1	0/1	0/1	0/0	0/1	0/1	0/1	0/0	0/0	1/1	0/1	0/1	0/1	0/1	0/1	0/1	0/1	0/0	0/0	0/0	1/1	0/0	1/1	0/1	1/1	0/0	0/0	0/1	0/1	0/1	0/1
9	19470631	A	G	1/1	0/0	0/1	0/1	0/1	1/1	1/1	0/0	0/0	1/1	0/0	0/1	0/0	0/0	0/1	0/1	0/1	0/1	0/0	0/1	0/1	0/1	0/0	0/0	1/1	0/1	0/1	0/1	0/1	0/1	0/1	0/1	0/0	0/0	0/0	1/1	0/0	1/1	0/1	1/1	0/0	0/0	0/1	0/1	0/1	0/1
9	19471000	A	C	0/0	1/1	0/1	0/1	0/1	0/0	0/0	1/1	1/1	0/0	1/1	0/1	1/1	1/1	0/1	0/1	0/1	0/1	1/1	0/1	0/1	0/1	1/1	1/1	0/0	0/1	0/1	0/1	0/1	0/1	0/1	0/1	1/1	1/1	1/1	0/0	1/1	0/0	0/1	0/0	1/1	1/1	0/1	0/1	0/1	0/1
9	19471417	T	G	0/0	1/1	0/1	0/1	0/1	0/0	0/0	1/1	1/1	0/0	1/1	0/1	1/1	1/1	0/1	0/1	0/1	0/1	1/1	0/1	0/1	0/1	1/1	1/1	0/0	0/1	0/1	0/1	0/1	0/1	0/1	0/1	1/1	1/1	1/1	0/0	1/1	0/0	0/1	0/0	1/1	1/1	0/1	0/1	0/1	0/1
9	19471506	A	G	0/0	1/1	0/1	0/1	0/1	0/0	0/0	1/1	1/1	0/0	1/1	0/1	1/1	1/1	0/1	0/1	0/1	0/1	1/1	0/1	0/1	0/1	1/1	1/1	0/0	0/1	0/1	0/1	0/1	0/1	0/1	0/1	1/1	1/1	1/1	0/0	1/1	0/0	0/1	0/0	1/1	1/1	0/1	0/1	0/1	0/1
9	19472171	A	C	1/1	1/1	1/1	0/1	0/1	1/1	1/1	0/1	1/1	1/1	0/0	0/1	0/0	0/1	0/1	1/1	0/1	0/1	0/0	0/1	0/1	0/1	0/0	0/0	1/1	0/1	1/1	0/1	1/1	0/1	0/1	0/1	1/1	1/1	0/0	1/1	0/0	1/1	0/1	1/1	1/1	0/0	0/1	0/1	1/1	0/1
9	19472179	AT	A	0/0	0/0	0/0	0/0	0/0	0/0	0/1	0/0	0/0	0/0	0/0	0/0	0/1	0/0	0/0	0/0	0/0	0/0	0/0	0/0	0/0	0/0	0/0	0/0	0/0	0/0	0/0	0/0	0/0	0/0	0/0	0/0	0/0	0/0	0/0	0/0	0/0	0/0	0/0	0/0	0/0	0/0	0/0	0/0	0/0	0/0
9	19472332	T	C	1/1	0/0	0/1	0/1	0/1	1/1	1/1	0/0	0/0	1/1	0/0	0/1	0/0	0/0	0/1	0/1	0/1	0/1	0/0	0/1	0/1	0/1	0/0	0/0	1/1	0/1	0/1	0/1	0/1	0/1	0/1	0/1	0/0	0/0	0/0	1/1	0/0	1/1	0/1	1/1	0/0	0/0	0/1	0/1	0/1	0/1
9	19472913	CCTCT	C	0/1	0/0	0/0	0/0	0/0	0/0	0/0	0/0	0/0	0/1	0/0	0/0	0/0	0/0	0/0	0/0	0/0	0/0	0/0	0/0	0/0	0/0	0/0	0/0	0/0	0/0	0/0	0/0	0/0	0/0	0/0	0/0	0/0	0/0	0/1	0/0	0/0	0/0	0/0	0/0	0/0	0/0	0/0	0/0	0/0	0/0
9	19472995	G	T	0/0	1/1	0/1	0/1	0/1	0/0	0/0	1/1	1/1	0/0	1/1	0/1	1/1	1/1	0/1	0/1	0/1	0/1	1/1	0/1	0/1	0/1	1/1	1/1	0/0	0/1	0/1	0/1	0/1	0/1	0/1	0/1	1/1	1/1	1/1	0/0	1/1	0/0	0/1	0/0	1/1	1/1	0/1	0/1	0/1	0/1
9	19473407	A	G	1/1	0/0	0/1	0/0	0/1	1/1	1/1	0/0	0/0	1/1	0/0	0/1	0/0	0/0	0/1	0/1	0/1	0/1	0/0	0/1	0/1	0/1	0/0	0/0	1/1	0/1	0/1	0/1	0/1	0/1	0/1	0/1	0/0	0/0	0/0	1/1	0/0	1/1	0/1	1/1	0/0	0/0	0/1	0/1	0/1	0/1
9	19473819	T	G	1/1	0/0	0/1	0/1	0/1	1/1	1/1	0/0	0/0	1/1	0/0	0/1	0/0	0/0	0/1	0/1	0/1	0/1	0/0	0/1	0/1	0/1	0/0	0/0	1/1	0/1	0/1	0/1	0/1	0/1	0/1	0/1	0/0	0/0	0/0	1/1	0/0	1/1	0/1	1/1	0/0	0/0	0/1	0/1	0/1	0/1
9	19474262	AT	A	0/0	1/1	0/1	0/0	0/0	./.	0/0	1/1	1/1	0/0	0/0	0/0	0/0	0/1	0/0	0/0	0/0	0/0	0/0	0/0	0/0	0/0	0/0	0/0	0/0	0/0	0/1	0/0	0/1	0/0	0/0	0/0	1/1	1/1	0/0	0/0	0/0	0/0	0/0	0/0	1/1	0/0	0/0	0/0	0/1	0/1
9	19474273	T	TA	1/1	0/0	0/1	0/1	0/1	1/1	1/1	0/0	0/0	1/1	0/0	0/1	0/0	0/0	0/1	0/1	0/1	0/1	0/0	0/1	0/1	0/1	0/0	0/0	1/1	0/1	0/1	0/1	0/1	0/1	0/1	0/1	0/0	0/0	0/0	1/1	0/0	1/1	0/1	1/1	0/0	0/0	0/1	0/1	0/1	0/0
9	19474392	T	A	1/1	0/0	0/1	0/1	0/1	1/1	1/1	0/0	0/0	1/1	0/0	0/1	0/0	0/0	0/0	0/1	0/1	0/1	0/0	0/1	0/1	0/1	0/0	0/0	1/1	0/1	0/1	0/1	0/1	0/1	0/1	0/1	0/0	0/0	0/0	1/1	0/0	1/1	0/1	1/1	0/0	0/0	0/1	0/0	0/1	0/1
9	19474401	TA	T	0/0	0/0	0/0	0/1	0/0	0/0	0/0	0/0	0/0	0/0	0/0	0/0	0/0	0/0	0/0	0/0	0/0	0/0	0/0	0/0	0/0	0/0	0/0	0/0	0/0	0/0	0/0	0/0	0/1	0/0	0/0	0/0	0/0	0/0	0/0	0/0	0/0	0/0	0/0	0/0	0/0	0/0	0/0	0/0	0/0	0/0
9	19474477	GCATCAT	G	1/1	0/0	0/1	0/1	0/1	1/1	1/1	0/0	0/0	1/1	0/0	0/1	0/0	0/0	0/1	0/1	0/1	0/1	0/0	0/1	0/1	0/1	0/0	0/0	1/1	0/1	0/1	0/1	0/1	0/1	0/1	0/1	0/0	0/0	0/0	1/1	0/0	1/1	0/1	1/1	0/0	0/0	0/1	0/1	0/1	0/1
9	19475168	G	GT	0/0	1/1	./.	0/0	0/0	0/0	0/0	./.	1/1	0/0	1/1	0/1	1/1	1/1	0/1	0/1	0/0	0/1	1/1	0/1	0/0	0/1	1/1	./.	0/0	0/0	0/1	./.	0/0	0/1	0/1	0/1	1/1	1/1	1/1	0/0	1/1	0/0	0/1	0/0	1/1	1/1	0/0	0/0	0/1	./.
9	19475181	C	CT	0/0	./.	0/0	0/0	0/0	0/0	0/0	./.	0/0	0/0	./.	0/0	1/1	./.	0/0	0/0	0/0	0/0	./.	0/0	0/0	0/0	0/0	1/1	0/0	./.	1/1	./.	./.	0/0	0/1	0/1	1/1	1/1	1/1	0/0	./.	0/0	0/0	0/0	1/1	1/1	0/0	0/0	0/0	./.
9	19475197	TAGC	T	0/0	0/1	0/0	0/0	0/0	0/0	0/0	./.	0/1	0/0	./.	0/0	0/0	0/0	0/0	0/0	0/0	0/0	./.	0/0	0/0	0/0	0/1	./.	0/0	0/0	0/0	0/0	./.	0/0	0/0	0/0	0/0	0/0	./.	0/0	0/0	0/0	0/1	0/0	0/0	./.	0/0	0/0	0/0	./.
9	19475202	G	T	0/0	0/1	0/0	0/0	0/0	0/0	0/0	./.	0/0	0/0	./.	0/0	./.	0/0	0/0	0/0	0/0	0/0	./.	0/0	0/0	0/0	0/0	./.	0/0	0/0	0/0	0/0	./.	0/0	0/0	0/0	./.	0/0	./.	0/0	0/0	0/0	0/0	0/0	0/0	./.	0/0	0/0	0/0	./.
9	19475204	A	T	0/0	0/1	0/0	0/0	0/0	0/0	0/0	./.	0/0	0/0	./.	0/0	./.	0/0	0/0	0/0	0/0	0/0	./.	0/0	0/0	0/0	0/0	./.	0/0	0/0	0/0	0/0	./.	0/0	0/0	0/0	./.	0/0	./.	0/0	0/0	0/0	0/0	0/0	0/0	./.	0/0	0/0	0/0	./.
9	19475955	A	T	0/0	1/1	0/1	0/1	0/1	0/0	0/0	1/1	1/1	0/0	1/1	0/0	1/1	1/1	0/1	0/1	0/1	0/1	1/1	0/1	0/1	0/1	1/1	1/1	0/0	0/1	0/1	0/1	0/1	0/1	0/1	0/1	1/1	1/1	1/1	0/0	1/1	0/0	0/1	0/0	1/1	1/1	0/1	0/1	0/1	1/1
9	19475991	G	A	0/0	1/1	0/0	0/1	0/1	0/0	0/0	1/1	1/1	0/0	1/1	0/1	1/1	1/1	0/1	0/1	0/1	0/1	1/1	0/1	0/1	0/1	1/1	1/1	0/0	0/1	0/1	0/1	0/1	0/1	0/1	0/1	1/1	1/1	1/1	0/0	1/1	0/0	0/1	0/0	1/1	1/1	0/1	0/1	0/1	0/1
9	19476709	A	C	./.	0/0	./.	0/0	0/1	0/0	0/0	0/0	0/0	0/0	./.	0/0	./.	0/0	0/0	0/0	0/0	0/0	./.	0/0	./.	0/0	./.	0/0	0/0	0/0	0/0	0/0	0/0	0/0	0/0	0/0	./.	./.	0/0	0/0	0/0	0/0	0/0	0/0	./.	0/0	0/0	./.	./.	0/0
9	19476715	CTCAA	C	./.	0/0	0/1	0/0	0/0	0/0	0/0	0/0	0/0	0/0	./.	0/0	0/0	0/0	0/0	0/0	0/0	0/0	./.	0/0	./.	0/0	./.	0/0	0/0	0/0	0/0	0/0	0/0	0/0	0/0	0/0	0/0	0/0	0/0	0/0	0/0	0/0	0/0	0/0	0/0	0/0	0/0	0/0	./.	0/0
9	19476716	T	C	./.	0/0	0/1	0/0	0/1	0/0	0/0	0/0	0/0	0/0	./.	0/0	0/0	0/0	0/0	0/0	0/0	0/0	./.	0/0	./.	./.	./.	0/0	0/0	0/0	0/0	0/0	0/0	0/0	0/0	0/0	0/0	0/0	0/0	0/0	0/0	0/0	0/0	0/0	0/0	0/0	0/0	./.	./.	0/0
9	19476717	CAA	C	./.	0/0	0/1	0/0	0/0	0/0	0/0	0/0	0/0	0/0	./.	0/0	0/0	0/0	0/0	0/0	0/0	0/0	./.	0/0	./.	0/0	./.	0/0	0/0	0/0	0/0	0/0	0/0	0/0	0/0	0/0	0/0	0/0	0/0	0/0	0/0	0/0	0/0	0/0	0/0	0/0	0/0	0/0	./.	0/0
9	19476718	A	C	./.	0/0	0/1	0/0	0/0	./.	0/0	0/0	0/0	0/0	./.	0/0	0/0	0/0	0/0	0/0	./.	0/0	./.	0/0	./.	0/0	./.	0/0	0/0	0/0	0/0	0/0	0/0	0/0	0/0	0/0	0/0	0/0	0/0	0/0	0/0	./.	0/0	0/0	0/0	0/0	0/0	./.	./.	0/0
9	19476724	A	C	./.	0/0	0/1	0/0	0/0	./.	0/0	0/0	0/0	0/0	0/0	0/0	0/0	0/0	0/0	0/0	./.	0/0	./.	0/0	0/0	0/0	./.	0/0	0/0	0/0	0/0	0/0	0/0	0/0	0/0	0/0	0/0	0/0	0/0	0/0	0/0	./.	0/0	0/0	0/0	0/0	0/0	./.	./.	0/0
9	19476741	G	A	./.	1/1	0/1	0/1	0/1	0/0	0/0	1/1	1/1	0/0	1/1	0/1	1/1	1/1	0/1	0/1	0/1	0/1	./.	0/1	0/0	0/0	./.	1/1	0/0	0/1	0/1	0/1	0/1	0/1	0/1	0/1	1/1	1/1	1/1	0/0	1/1	0/0	0/1	0/0	1/1	1/1	0/1	0/1	0/0	1/1
9	19476934	C	G	0/0	1/1	0/0	0/0	0/0	0/0	0/0	0/1	1/1	0/0	0/0	0/0	0/0	0/1	0/0	0/1	0/0	0/0	0/0	0/0	0/0	0/0	0/0	0/0	0/0	0/0	0/1	0/0	0/1	0/0	0/0	0/0	1/1	1/1	0/0	0/0	0/0	0/0	0/0	0/0	1/1	0/0	0/0	0/0	0/1	0/0
9	19477027	G	C	./.	0/0	0/0	0/1	0/1	0/0	0/0	0/1	0/0	0/0	1/1	0/1	1/1	0/1	0/1	0/0	0/1	0/1	1/1	0/1	./.	0/1	1/1	1/1	0/0	0/1	0/0	0/1	0/0	0/1	0/0	0/1	0/0	0/0	1/1	0/0	1/1	0/0	0/1	0/0	0/0	./.	0/1	0/1	0/0	0/0
9	19477078	GC	G	./.	1/1	0/0	0/0	0/0	0/0	0/0	./.	1/1	0/0	0/0	0/0	0/0	0/1	0/0	0/0	0/0	0/0	0/0	0/0	0/0	0/0	0/0	0/0	0/0	0/0	0/1	0/0	1/1	0/0	0/0	0/0	1/1	1/1	0/0	0/0	0/0	0/0	0/0	0/0	./.	0/0	0/0	0/0	./.	0/0
9	19477103	C	G	./.	1/1	0/1	./.	0/1	0/0	0/0	./.	1/1	0/0	1/1	0/1	1/1	1/1	0/1	./.	./.	0/1	./.	0/1	./.	./.	1/1	1/1	0/0	0/1	0/1	0/1	1/1	0/0	0/0	0/0	1/1	1/1	1/1	./.	1/1	0/0	1/1	0/0	./.	./.	0/1	0/1	./.	1/1
9	19477106	G	A	./.	1/1	0/0	./.	0/0	0/0	0/0	0/0	1/1	0/0	0/0	0/0	0/0	1/1	0/0	0/0	0/0	0/0	./.	0/0	0/0	0/0	0/0	0/0	0/0	0/0	0/1	0/0	1/1	0/0	0/0	0/0	1/1	1/1	0/0	./.	0/0	0/0	0/0	0/0	./.	0/0	0/0	0/0	./.	0/0
9	19477175	G	GCCCC	./.	./.	0/1	1/1	0/0	./.	1/1	./.	./.	./.	./.	./.	0/0	./.	0/0	./.	./.	0/0	./.	0/0	./.	./.	./.	1/1	./.	1/1	0/0	0/0	./.	./.	./.	./.	0/0	./.	./.	0/0	1/1	./.	./.	./.	./.	./.	./.	./.	./.	1/1
9	19477562	A	C	./.	1/1	1/1	0/1	0/1	1/1	1/1	0/0	1/1	1/1	0/0	0/1	0/0	0/1	0/1	1/1	0/1	0/1	./.	0/1	0/1	0/1	0/0	0/0	1/1	0/1	1/1	1/1	1/1	0/1	0/1	0/1	1/1	1/1	0/0	1/1	0/0	1/1	0/1	1/1	1/1	0/0	0/1	0/1	1/1	0/0
9	19477643	G	A	0/0	1/1	0/0	0/0	0/0	0/0	0/0	0/1	1/1	0/0	0/0	0/0	0/0	0/1	0/0	0/1	0/0	0/0	./.	0/0	0/0	0/0	0/0	0/0	0/0	0/0	0/1	0/0	0/1	0/0	0/0	0/0	1/1	1/1	0/0	0/0	0/0	0/0	0/0	0/0	1/1	0/0	0/0	0/0	0/1	0/0
9	19477700	C	T	1/1	1/1	1/1	0/0	0/1	1/1	1/1	./.	1/1	1/1	0/0	0/1	0/0	0/1	0/1	1/1	0/1	0/1	0/0	0/1	0/1	0/1	0/0	0/0	1/1	0/1	1/1	0/1	1/1	0/1	0/1	0/1	1/1	1/1	0/0	1/1	0/0	1/1	0/1	1/1	1/1	0/0	0/1	0/1	1/1	0/0
9	19478201	C	CT	0/0	1/1	0/0	0/1	0/1	0/0	0/0	1/1	1/1	0/0	1/1	0/1	1/1	1/1	0/1	0/1	0/1	0/1	1/1	0/1	0/1	0/0	1/1	1/1	0/0	0/1	0/1	0/1	0/1	0/1	0/1	0/1	1/1	0/1	1/1	0/0	1/1	0/0	0/1	0/0	1/1	1/1	0/1	0/1	0/1	0/1
9	19478531	G	A	0/0	0/0	0/0	0/1	0/1	0/0	0/0	0/1	0/0	0/0	1/1	0/1	1/1	0/1	0/1	0/0	0/1	0/1	1/1	0/1	0/1	0/0	1/1	1/1	0/0	0/1	0/0	0/1	0/0	0/1	0/1	0/1	0/0	0/0	1/1	0/0	1/1	0/0	0/1	0/0	0/0	1/1	0/1	0/1	0/0	0/1
9	19479127	C	T	0/0	1/1	0/1	0/0	0/0	0/0	0/0	0/1	1/1	0/0	0/0	0/0	0/0	0/1	0/0	0/1	0/0	0/0	0/0	0/0	0/0	0/0	0/0	0/0	0/0	0/0	0/1	0/0	0/1	0/0	0/0	0/0	1/1	1/1	0/0	0/0	0/0	0/0	0/0	0/0	1/1	0/0	0/0	0/0	0/1	0/1
9	19479712	T	C	1/1	1/1	1/1	0/1	0/1	1/1	1/1	0/1	1/1	1/1	0/0	0/1	0/0	0/1	0/1	1/1	0/1	0/1	0/0	0/1	0/1	0/1	0/0	0/0	1/1	0/1	1/1	0/1	1/1	0/1	0/1	0/1	1/1	1/1	0/0	1/1	0/0	1/1	0/1	1/1	1/1	0/0	0/1	0/1	1/1	0/1
9	19479931	G	A	0/0	0/0	0/1	0/0	0/0	0/0	0/0	0/0	0/0	0/0	0/0	0/0	0/0	0/0	0/0	0/0	0/0	0/0	0/0	0/0	0/0	0/0	0/0	0/0	0/0	0/0	0/0	0/0	0/0	0/0	0/0	0/0	0/0	0/0	0/0	0/0	0/0	0/0	0/0	0/0	0/0	0/0	0/0	0/0	0/0	0/1
9	19480248	A	C	0/0	1/1	0/1	0/0	0/0	0/0	0/0	0/1	1/1	0/0	0/0	0/0	0/0	0/1	0/0	0/1	0/0	0/0	0/0	0/0	0/0	0/0	0/0	0/0	0/0	0/0	0/1	0/0	0/1	0/0	0/0	0/0	1/1	1/1	0/0	0/0	0/0	0/0	0/0	0/0	1/1	0/0	0/0	0/0	0/1	0/1
9	19480382	G	C	0/0	0/0	0/1	0/0	0/0	0/0	0/0	0/0	0/0	0/0	0/0	0/0	0/0	0/0	0/0	0/0	0/0	0/0	0/0	0/0	0/0	0/0	0/0	0/0	0/0	0/0	0/0	0/0	0/0	0/0	0/0	0/0	0/0	0/0	0/0	0/0	0/0	0/0	0/0	0/0	0/0	0/0	0/0	0/0	0/0	0/1
9	19482016	C	T	0/0	0/0	0/0	0/1	0/1	0/0	0/0	0/0	0/0	0/0	1/1	0/1	1/1	0/1	0/1	0/0	0/1	0/1	1/1	0/1	0/1	0/1	1/1	1/1	0/0	0/1	0/0	0/1	0/0	0/1	0/1	0/1	0/0	0/0	1/1	0/0	1/1	0/0	0/1	0/0	0/0	1/1	0/1	0/1	0/0	0/1
9	19482623	G	A	0/0	1/1	0/1	0/0	0/0	0/0	0/0	0/1	1/1	0/0	0/0	0/0	0/0	0/1	0/0	0/1	0/0	0/0	0/0	0/0	0/0	0/0	0/0	0/0	0/0	0/0	0/1	0/0	0/1	0/0	0/0	0/0	1/1	1/1	0/0	0/0	0/0	0/0	0/0	0/0	1/1	0/0	0/0	0/0	0/1	0/1
9	19482654	A	C	1/1	1/1	1/1	0/1	0/1	1/1	1/1	0/1	1/1	1/1	0/0	0/1	0/0	0/1	0/1	1/1	0/1	0/1	0/0	0/1	0/1	0/1	0/0	0/0	1/1	0/1	1/1	0/1	1/1	0/1	0/1	0/1	1/1	1/1	0/0	1/1	0/0	1/1	0/1	1/1	1/1	0/0	0/1	0/1	1/1	0/1
9	19483056	TAAAAA	T	0/0	0/0	0/1	0/0	0/0	0/0	0/0	0/0	0/0	0/0	0/0	0/0	0/0	0/0	0/0	0/0	0/0	0/0	0/0	0/0	0/0	0/0	0/0	0/0	0/0	0/0	0/0	0/0	0/0	0/0	0/0	0/0	0/0	0/0	0/0	0/0	0/0	0/0	0/0	0/0	0/0	0/0	0/0	0/0	0/0	0/1
9	19483652	G	A	0/0	1/1	0/1	0/0	0/0	0/0	0/0	0/1	1/1	0/0	0/0	0/0	0/0	0/1	0/0	0/1	0/0	0/0	0/0	0/0	0/0	0/0	0/0	0/0	0/0	0/0	0/1	0/0	0/1	0/0	0/0	0/0	1/1	1/1	0/0	0/0	0/0	0/0	0/0	0/0	1/1	0/0	0/0	0/0	0/1	0/1
9	19483849	A	G	1/1	1/1	1/1	0/1	0/1	1/1	1/1	0/1	1/1	1/1	0/0	0/1	0/0	0/1	0/1	1/1	0/1	0/1	0/0	0/1	0/1	0/1	0/0	0/0	1/1	0/1	1/1	0/1	1/1	0/1	0/1	0/1	1/1	1/1	0/0	1/1	0/0	1/1	0/1	1/1	1/1	0/0	0/1	0/1	1/1	0/1
9	19484228	T	C	1/1	1/1	1/1	0/1	0/1	1/1	1/1	0/1	1/1	1/1	0/0	0/1	0/0	0/1	0/1	1/1	0/1	0/1	0/0	0/1	0/1	0/1	0/0	0/0	1/1	0/1	1/1	0/1	1/1	0/1	0/1	0/1	1/1	1/1	0/0	1/1	0/0	1/1	0/1	1/1	1/1	0/0	0/1	0/1	1/1	0/1
9	19484494	A	G	0/0	1/1	0/1	0/0	0/0	0/0	0/0	0/1	1/1	0/0	0/0	0/0	0/0	0/1	0/0	0/1	0/0	0/0	0/0	0/0	0/0	0/0	0/0	0/0	0/0	0/0	0/1	0/0	0/1	0/0	0/0	0/0	1/1	1/1	0/0	0/0	0/0	0/0	0/0	0/0	1/1	0/0	0/0	0/0	0/1	0/1
9	19484758	T	C	0/0	1/1	0/1	0/0	0/0	0/0	0/0	0/1	1/1	0/0	0/0	0/0	0/0	0/1	0/0	0/1	0/0	0/0	0/0	0/0	0/0	0/0	0/0	0/0	0/0	0/0	0/1	0/0	0/1	0/0	0/0	0/0	1/1	1/1	0/0	0/0	0/0	0/0	0/0	0/0	1/1	0/0	0/0	0/0	0/1	0/1
9	19484793	G	A	0/0	1/1	0/1	0/0	0/0	0/0	0/0	0/1	1/1	0/0	0/0	0/0	0/0	0/1	0/0	0/1	0/0	0/0	0/0	0/0	0/0	0/0	0/0	0/0	0/0	0/0	0/1	0/0	0/1	0/0	0/0	0/0	1/1	1/1	0/0	0/0	0/0	0/0	0/0	0/0	1/1	0/0	0/0	0/0	0/1	0/1
9	19484928	T	C	0/0	1/1	0/1	0/0	0/0	0/0	0/0	0/1	1/1	0/0	0/0	0/0	0/0	0/1	0/0	0/1	0/0	0/0	0/0	0/0	0/0	0/0	0/0	0/0	0/0	0/0	0/1	0/0	0/1	0/0	0/0	0/0	1/1	1/1	0/0	0/0	0/0	0/0	0/0	0/0	1/1	0/0	0/0	0/0	0/1	0/1
9	19484929	AT	A	0/0	1/1	0/1	0/0	0/0	0/0	0/0	0/1	1/1	0/0	0/0	0/0	0/0	0/1	0/0	0/1	0/0	0/0	0/0	0/0	0/0	0/0	0/0	0/0	0/0	0/0	0/1	0/0	0/1	0/0	0/0	0/0	1/1	1/1	0/0	0/0	0/0	0/0	0/0	0/0	1/1	0/0	0/0	0/0	0/1	0/1
9	19484969	G	A	0/0	0/0	0/0	0/1	0/1	0/0	0/0	0/1	0/0	0/0	1/1	0/1	1/1	0/1	0/1	0/0	0/1	0/1	1/1	0/1	0/1	0/1	1/1	1/1	0/0	0/1	0/0	0/1	0/0	0/1	0/1	0/1	0/0	0/0	1/1	0/0	1/1	0/0	0/1	0/0	0/0	1/1	0/1	0/1	0/0	0/1
9	19484987	A	G	0/0	1/1	0/1	0/0	0/0	0/0	0/0	1/1	1/1	0/0	0/0	0/0	0/0	0/1	0/0	0/1	0/0	0/0	0/0	0/0	0/0	0/0	0/0	0/0	0/0	0/0	0/1	0/0	0/1	0/0	0/0	0/0	1/1	1/1	0/0	0/0	0/0	0/0	0/0	0/0	1/1	0/0	0/0	0/0	0/1	0/1
9	19485399	A	C	0/0	1/1	0/1	0/0	0/0	0/0	0/0	0/1	1/1	0/0	0/0	0/0	0/0	0/1	0/0	0/1	0/0	0/0	0/0	0/0	0/0	0/0	0/0	0/0	0/0	0/0	0/1	0/0	0/1	0/0	0/0	0/0	1/1	1/1	0/0	0/0	0/0	0/0	0/0	0/0	1/1	0/0	0/0	0/0	0/1	0/1
9	19485596	C	T	0/0	0/0	0/0	0/1	0/1	0/0	0/0	0/1	0/0	0/0	1/1	0/1	1/1	0/1	0/1	0/0	0/1	0/1	1/1	0/1	0/1	0/1	1/1	1/1	0/0	0/1	0/0	0/1	0/0	0/1	0/1	0/1	0/0	0/0	1/1	0/0	1/1	0/0	0/1	0/0	0/0	1/1	0/1	0/1	0/0	0/1
9	19485708	G	GGCT	0/0	1/1	0/1	0/0	0/0	0/0	0/0	0/1	1/1	0/0	0/0	0/0	0/0	0/1	0/0	0/1	0/0	0/0	0/0	0/0	0/0	0/0	0/0	0/0	0/0	0/0	0/1	0/0	0/1	0/0	0/0	0/0	1/1	1/1	0/0	0/0	0/0	0/0	0/0	0/0	1/1	0/0	0/0	0/0	0/0	0/1
9	19485966	T	C	1/1	1/1	1/1	1/1	1/1	1/1	1/1	1/1	1/1	1/1	1/1	1/1	1/1	1/1	1/1	1/1	1/1	1/1	1/1	1/1	1/1	1/1	1/1	1/1	1/1	1/1	1/1	1/1	1/1	1/1	1/1	1/1	1/1	1/1	1/1	1/1	1/1	1/1	1/1	1/1	1/1	1/1	1/1	1/1	1/1	1/1
9	19486241	C	T	0/0	1/1	0/1	0/0	0/0	0/0	0/0	0/0	1/1	0/0	0/0	0/0	0/0	0/1	0/0	0/1	0/0	0/0	0/0	0/0	0/0	0/0	0/0	0/0	0/0	0/0	0/1	0/0	0/1	0/0	0/0	0/0	1/1	1/1	0/0	0/0	0/0	0/0	0/0	0/0	1/1	0/0	0/0	0/0	0/1	0/1
9	19486429	G	T	0/0	1/1	0/1	0/0	0/0	0/0	0/0	0/1	1/1	0/0	0/0	0/0	0/0	0/1	0/0	0/1	0/0	0/0	0/0	0/0	0/0	0/0	0/0	0/0	0/0	0/0	0/1	0/0	0/1	0/0	0/0	0/0	1/1	1/1	0/0	0/0	0/0	0/0	0/0	0/0	1/1	0/0	0/0	0/0	0/1	0/1
9	19486625	T	C	0/0	1/1	0/1	0/1	0/0	0/0	0/0	1/1	1/1	0/0	1/1	0/1	1/1	1/1	0/1	0/1	0/1	0/1	1/1	0/1	0/0	0/1	1/1	1/1	0/0	0/1	0/1	0/1	0/1	0/1	0/1	0/1	1/1	1/1	1/1	0/0	1/1	0/0	0/1	0/0	1/1	1/1	0/1	0/1	0/1	1/1
9	19487110	G	A	0/0	1/1	0/0	0/0	0/0	0/0	0/0	0/1	1/1	0/0	0/0	0/0	0/0	0/1	0/0	0/1	0/0	0/0	0/0	0/0	0/0	0/0	0/0	0/0	0/0	0/0	0/1	0/0	0/1	0/0	0/0	0/0	1/1	1/1	0/0	0/0	0/0	0/0	0/0	0/0	1/1	0/0	0/0	0/0	0/0	0/0
9	19487244	A	G	0/0	1/1	0/1	0/0	0/0	0/0	0/0	0/1	1/1	0/0	0/0	0/0	0/0	0/0	0/0	0/1	0/0	0/0	0/0	0/0	0/0	0/0	0/0	0/0	0/0	0/0	0/1	0/0	0/1	0/0	0/0	0/0	1/1	1/1	0/0	0/0	0/0	0/0	0/0	0/0	1/1	0/0	0/0	0/0	0/1	0/0
9	19487282	GAA	G	0/0	1/1	0/1	0/0	0/0	0/0	0/0	0/0	./.	0/0	0/0	0/0	0/0	0/0	0/0	0/1	0/0	0/0	0/0	0/0	0/0	0/0	0/0	0/0	0/0	0/0	0/1	0/0	0/1	0/0	0/0	0/0	./.	1/1	0/0	0/0	0/0	0/0	0/0	0/0	1/1	0/0	0/0	0/0	0/0	0/1
9	19487283	A	G	0/0	1/1	0/1	0/0	0/0	0/0	0/0	0/0	1/1	0/0	0/0	0/0	0/0	0/0	0/0	0/1	0/0	0/0	0/0	0/0	0/0	0/0	0/0	0/0	0/0	0/0	0/1	0/0	0/1	0/0	0/0	0/0	1/1	1/1	0/0	0/0	0/0	0/0	0/0	0/0	1/1	0/0	0/0	0/0	0/0	0/1
9	19487456	T	C	1/1	1/1	1/1	0/1	0/1	1/1	1/1	0/1	1/1	1/1	0/0	0/1	0/0	0/1	0/1	1/1	0/1	0/1	0/0	0/1	0/1	0/1	0/0	0/0	1/1	0/1	1/1	0/1	1/1	0/1	0/1	0/1	1/1	1/1	0/0	1/1	0/0	1/1	0/1	1/1	1/1	0/0	0/1	0/1	1/1	0/1
9	19488949	G	A	0/0	1/1	0/1	0/0	0/0	0/0	0/0	0/1	1/1	0/0	0/0	0/0	0/0	0/1	0/0	0/1	0/0	0/0	0/0	0/0	0/0	0/0	0/0	0/0	0/0	0/0	0/1	0/0	0/1	0/0	0/0	0/0	1/1	1/1	0/0	0/0	0/0	0/0	0/0	0/0	1/1	0/0	0/0	0/0	0/1	0/1
9	19489138	T	TGGGAGCTCCC	0/0	1/1	0/1	0/1	0/1	0/0	0/0	1/1	1/1	0/0	1/1	0/1	1/1	1/1	0/1	0/1	0/1	0/1	1/1	0/0	0/1	0/1	1/1	0/1	0/0	0/1	0/1	0/1	0/1	0/1	0/1	0/1	1/1	1/1	1/1	0/0	1/1	0/0	0/0	0/0	0/1	0/1	0/1	0/1	0/1	1/1
9	19489148	C	T	0/0	1/1	0/0	0/0	0/0	0/0	0/0	0/1	1/1	0/0	0/0	0/0	0/0	0/1	0/0	0/1	0/0	0/0	0/0	0/0	0/0	0/0	0/0	0/0	0/0	0/0	0/1	0/0	0/1	0/0	0/0	0/0	1/1	1/1	0/0	0/0	0/0	0/0	0/0	0/0	0/1	0/0	0/0	0/0	0/1	0/0
9	19489252	T	C	0/0	1/1	0/1	0/0	0/0	0/0	0/0	0/1	1/1	0/0	0/0	0/0	0/0	0/1	0/0	0/1	0/0	0/0	0/0	0/0	0/0	0/0	0/0	0/0	0/0	0/0	0/1	0/0	0/1	0/0	0/0	0/0	1/1	1/1	0/0	0/0	0/0	0/0	0/0	0/0	1/1	0/0	0/0	0/0	0/1	0/1
9	19490182	TAAAA	T	0/0	1/1	0/1	0/0	0/0	0/0	0/0	1/1	1/1	0/0	0/0	0/0	0/0	0/1	0/0	0/1	0/0	0/0	0/0	0/0	0/0	0/0	0/0	0/0	0/0	0/0	0/1	0/0	0/1	0/0	0/0	0/0	1/1	1/1	0/0	0/0	0/0	0/0	0/0	0/0	1/1	0/0	0/0	0/0	0/1	0/1
9	19490587	CTTT	C	0/1	0/0	0/0	0/0	0/0	0/0	0/0	0/0	0/0	0/0	0/0	0/0	0/1	0/0	0/0	0/0	0/0	0/0	0/0	0/0	0/0	0/0	0/1	0/0	0/0	0/0	0/0	0/0	0/0	0/0	0/0	0/0	0/0	0/0	0/0	0/0	0/0	0/0	0/0	0/0	0/0	0/0	0/0	0/0	0/0	0/0
9	19490607	A	T	0/0	0/0	0/0	0/0	0/0	0/0	0/0	0/0	0/0	0/0	0/0	0/0	0/0	0/0	0/0	0/0	0/0	0/0	0/0	0/0	0/0	0/0	0/0	0/0	0/0	0/0	0/0	0/0	1/1	0/0	0/0	0/0	0/0	0/0	0/0	0/0	0/0	0/0	0/0	0/0	0/0	0/0	0/0	0/0	0/0	0/0
9	19490611	A	T	0/0	0/0	0/0	0/0	0/0	0/0	0/0	0/0	0/0	0/0	0/0	0/0	0/0	0/0	0/0	0/0	0/0	0/0	0/0	0/0	0/0	0/0	0/0	0/0	0/0	0/0	0/0	0/0	1/1	0/0	0/0	0/0	0/0	0/0	0/0	0/0	0/0	0/0	0/0	0/0	0/0	0/0	0/0	0/0	0/0	0/0
9	19490672	AGAGACACAGGCAGAGG	A	1/1	0/0	0/1	0/1	0/1	1/1	1/1	0/0	0/0	1/1	0/0	0/1	0/0	0/0	0/1	0/1	0/1	0/1	0/0	0/1	0/1	0/1	0/0	0/0	0/1	0/1	./.	0/1	0/1	0/1	0/1	0/1	0/0	0/0	0/0	1/1	0/0	1/1	0/1	1/1	0/0	0/0	0/0	0/1	0/1	0/0
9	19490686	AG	A	1/1	0/0	0/1	0/1	0/1	1/1	1/1	0/0	0/0	1/1	0/0	0/1	0/0	0/0	0/1	0/1	0/1	0/1	0/0	0/1	0/1	0/1	0/0	0/0	0/1	0/1	./.	0/1	0/1	0/1	0/1	0/1	0/0	0/0	0/0	1/1	0/0	1/1	0/1	1/1	0/0	0/0	0/0	0/1	0/1	0/0
9	19491211	G	T	0/0	1/1	0/1	0/1	0/1	0/0	0/0	1/1	1/1	0/0	1/1	0/1	1/1	1/1	0/1	0/1	0/1	0/1	1/1	0/1	0/1	0/1	1/1	1/1	0/0	0/1	0/1	0/1	0/1	0/1	0/1	0/1	1/1	1/1	1/1	0/0	1/1	0/0	0/1	0/0	1/1	1/1	0/1	0/1	0/1	1/1
9	19491323	T	C	0/0	0/0	0/0	0/1	0/1	0/0	0/0	0/1	0/0	0/0	1/1	1/1	1/1	0/1	0/1	0/0	0/1	0/1	1/1	0/1	0/1	0/1	1/1	1/1	0/0	0/1	0/0	0/1	0/0	0/1	0/1	0/1	0/0	0/0	1/1	0/0	1/1	0/0	0/1	0/0	0/0	1/1	0/1	0/1	0/0	0/1
9	19491350	A	G	0/0	1/1	0/0	0/0	0/0	0/0	0/0	0/1	1/1	0/0	0/0	0/0	0/0	0/1	0/0	0/1	0/0	0/0	0/0	0/0	0/0	0/0	0/0	0/0	0/0	0/0	0/1	0/0	0/1	0/0	0/0	0/0	1/1	1/1	0/0	0/0	0/0	0/0	0/0	0/0	1/1	0/0	0/0	0/0	0/1	0/0
9	19491454	C	T	0/0	1/1	0/1	0/1	0/1	0/0	0/0	1/1	1/1	0/0	1/1	0/1	1/1	1/1	0/1	0/1	0/1	0/1	1/1	0/1	0/1	0/1	1/1	1/1	0/0	0/1	0/1	0/1	0/1	0/1	0/1	0/1	1/1	1/1	1/1	0/0	1/1	0/0	0/1	0/0	1/1	1/1	0/1	0/1	0/1	1/1
9	19491734	A	AT	0/0	1/1	0/1	0/1	0/1	0/0	0/0	./.	1/1	0/0	1/1	0/1	1/1	1/1	0/1	0/1	0/1	0/1	1/1	0/1	0/1	0/1	1/1	1/1	0/0	0/0	0/1	0/1	0/1	0/1	0/1	0/1	1/1	1/1	1/1	0/0	1/1	0/0	0/1	0/0	1/1	1/1	0/1	0/1	0/1	1/1
9	19491761	CAGAG	C	0/0	1/1	0/0	0/1	0/1	0/0	0/0	1/1	1/1	0/0	1/1	0/1	1/1	1/1	0/1	0/0	0/1	0/1	0/1	0/1	0/1	0/1	1/1	1/1	0/0	0/0	0/1	0/1	0/1	0/1	0/1	0/1	1/1	1/1	1/1	0/0	1/1	0/0	0/1	0/0	1/1	1/1	0/1	0/1	0/1	1/1
9	19491864	A	G	0/0	1/1	0/1	0/1	0/1	0/0	0/0	1/1	1/1	0/0	1/1	0/1	1/1	1/1	0/1	0/0	0/1	0/1	1/1	0/1	0/1	0/1	1/1	1/1	0/0	0/1	0/1	0/1	0/1	0/1	0/1	0/1	1/1	1/1	1/1	0/0	1/1	0/0	0/1	0/0	1/1	1/1	0/1	0/1	0/1	1/1
9	19492071	C	T	1/1	0/0	0/1	0/1	0/1	1/1	1/1	0/0	0/0	1/1	0/0	0/1	0/0	0/0	0/1	0/1	0/1	0/1	0/0	0/1	0/1	0/1	0/0	0/0	1/1	0/1	0/1	0/1	0/1	0/1	0/1	0/1	0/0	0/0	0/0	1/1	0/0	1/1	0/1	1/1	0/0	0/0	0/1	0/1	0/1	0/0
9	19492202	C	T	0/0	1/1	0/1	0/0	0/0	0/0	0/0	0/1	1/1	0/0	0/0	0/0	0/0	0/1	0/0	0/1	0/0	0/0	0/0	0/0	0/0	0/0	0/0	0/0	0/0	0/0	0/1	0/0	0/1	0/0	0/0	0/0	1/1	1/1	0/0	0/0	0/0	0/0	0/0	0/0	1/1	0/0	0/0	0/0	0/1	0/1
9	19492393	G	A	0/0	1/1	0/1	0/1	0/1	0/0	0/0	1/1	1/1	0/0	1/1	0/1	1/1	1/1	0/1	0/1	0/1	0/1	1/1	0/1	0/1	0/1	1/1	1/1	0/0	0/1	0/1	0/1	0/1	0/1	0/1	0/1	1/1	1/1	1/1	0/0	1/1	0/0	0/1	0/0	1/1	1/1	0/1	0/1	0/1	1/1
9	19492549	C	A	1/1	0/0	0/1	0/1	0/1	1/1	1/1	0/0	0/0	1/1	0/0	0/1	0/0	0/0	0/1	0/1	0/1	0/1	0/0	0/1	0/1	0/1	0/0	0/0	1/1	0/1	0/1	0/1	0/1	0/1	0/1	0/1	0/0	0/0	0/0	1/1	0/0	1/1	0/1	1/1	0/0	0/0	0/1	0/1	0/1	0/0
9	19492648	G	C	1/1	1/1	1/1	0/1	0/1	1/1	1/1	0/1	1/1	1/1	0/0	0/1	0/0	0/1	0/1	1/1	0/1	0/1	0/0	0/1	0/1	0/1	0/0	0/0	1/1	0/1	1/1	0/1	1/1	0/1	0/1	0/1	1/1	1/1	0/0	1/1	0/0	1/1	0/1	1/1	1/1	0/0	0/1	0/1	1/1	0/1
9	19492678	C	T	1/1	0/0	0/1	0/1	0/1	1/1	1/1	0/0	0/0	1/1	0/0	0/1	0/0	0/0	0/1	0/1	0/1	0/1	0/0	0/1	0/1	0/1	0/0	0/0	1/1	0/1	0/1	0/1	0/1	0/1	0/1	0/1	0/0	0/0	0/0	1/1	0/0	1/1	0/1	1/1	0/0	0/0	0/1	0/1	0/1	0/0
9	19492742	G	A	1/1	0/0	0/1	0/1	0/1	1/1	1/1	0/0	0/0	1/1	0/0	0/1	0/0	0/0	0/1	0/1	0/1	0/1	0/0	0/1	1/1	0/1	0/0	0/0	1/1	0/1	0/1	0/1	0/1	0/1	0/1	0/1	0/0	0/0	0/0	1/1	0/0	1/1	0/1	1/1	0/0	0/0	0/1	0/1	0/1	0/0
9	19492796	T	C	0/0	1/1	0/1	0/1	0/1	0/0	0/0	1/1	1/1	0/0	1/1	0/1	1/1	1/1	0/1	0/1	0/1	0/1	1/1	0/1	0/1	0/1	1/1	1/1	0/0	0/1	0/1	0/1	0/1	0/1	0/1	0/1	1/1	1/1	1/1	0/0	1/1	0/0	0/0	0/0	1/1	1/1	0/1	0/1	0/1	1/1
9	19493481	T	C	1/1	0/0	0/1	0/1	0/1	1/1	1/1	0/0	0/0	1/1	0/0	0/1	0/0	0/0	0/1	0/1	0/1	0/1	0/0	0/1	0/1	0/1	0/0	0/0	1/1	0/1	0/1	0/1	0/1	0/1	0/1	0/1	0/0	0/0	0/0	1/1	0/0	1/1	0/1	1/1	0/0	0/0	0/1	0/1	0/1	0/0
9	19493717	G	A	0/0	1/1	0/0	0/0	0/0	0/0	0/0	0/1	1/1	0/0	0/0	0/0	0/0	0/1	0/0	0/1	0/0	0/0	0/0	0/0	0/0	0/0	0/0	0/0	0/0	0/0	0/1	0/0	0/1	0/0	0/0	0/0	1/1	1/1	0/0	0/0	0/0	0/0	0/0	0/0	1/1	0/0	0/0	0/0	0/0	0/0
9	19493721	C	T	0/0	1/1	0/0	0/0	0/0	0/0	0/0	0/1	1/1	0/0	0/0	0/0	0/0	0/1	0/0	0/1	0/0	0/0	0/0	0/0	0/0	0/0	0/0	0/0	0/0	0/0	0/1	0/0	0/1	0/0	0/0	0/0	1/1	1/1	0/0	0/0	0/0	0/0	0/0	0/0	1/1	0/0	0/0	0/0	0/0	0/0
9	19493928	TA	T	1/1	0/0	0/1	0/1	0/1	1/1	1/1	0/0	0/0	0/1	0/0	0/0	0/0	0/1	0/0	0/0	0/0	0/0	0/0	0/1	0/1	0/0	0/0	0/0	1/1	0/0	0/1	0/1	0/0	0/1	0/1	0/1	0/0	0/0	0/0	1/1	0/0	1/1	0/1	1/1	0/0	0/0	0/1	0/1	0/1	0/0
9	19494077	TTATC	TATCTATCTATC	0/0	1/1	0/0	0/1	1/1	1/1	0/1	1/1	1/1	0/1	1/1	0/1	1/1	1/1	1/1	1/1	0/1	0/1	0/0	0/1	0/1	0/1	1/1	1/1	0/0	0/1	0/1	0/1	0/1	0/1	0/1	0/1	1/1	1/1	1/1	0/1	1/1	0/1	1/1	0/1	1/1	1/1	0/1	1/1	0/1	1/1
9	19495833	G	C	1/1	1/1	1/1	0/1	0/1	1/1	1/1	0/1	1/1	1/1	0/0	0/1	0/0	0/1	0/1	1/1	0/1	0/1	0/0	0/1	0/1	0/1	0/0	0/0	1/1	0/1	1/1	0/1	1/1	0/1	0/1	0/1	1/1	1/1	0/0	1/1	0/0	1/1	0/1	1/1	1/1	0/0	0/1	0/1	1/1	0/1
9	19495973	C	T	1/1	0/0	0/1	0/1	0/1	1/1	1/1	0/0	0/0	1/1	0/0	0/1	0/0	0/0	0/1	0/1	0/1	0/1	0/0	0/1	0/1	0/1	0/0	0/0	1/1	0/1	0/1	0/1	0/1	0/1	0/1	0/1	0/0	0/0	0/0	1/1	0/0	1/1	0/1	1/1	0/0	0/0	0/1	0/1	0/1	0/0
9	19496809	G	A	0/0	1/1	0/1	0/1	0/1	0/0	0/0	1/1	1/1	0/0	1/1	0/1	1/1	1/1	0/1	0/1	0/1	0/1	1/1	0/1	0/1	0/1	1/1	1/1	0/0	0/1	0/1	0/1	0/1	0/1	0/1	0/1	1/1	1/1	1/1	0/0	1/1	0/0	0/1	0/0	1/1	1/1	0/1	0/1	0/1	1/1
9	19496926	C	T	0/0	1/1	0/1	0/1	0/1	0/0	0/0	1/1	1/1	0/0	1/1	0/1	1/1	1/1	0/1	0/1	0/1	0/1	1/1	0/1	0/1	0/1	1/1	1/1	0/0	0/1	0/1	0/1	0/1	0/1	0/1	0/1	1/1	1/1	1/1	0/0	1/1	0/0	0/1	0/0	1/1	1/1	0/1	0/1	0/1	1/1
9	19497034	T	G	0/0	1/1	0/1	0/0	0/0	0/0	0/0	0/1	1/1	0/0	0/0	0/0	0/0	0/1	0/0	0/1	0/0	0/0	0/0	0/0	0/0	0/0	0/0	0/0	0/0	0/0	0/1	0/0	0/1	0/0	0/0	0/0	1/1	1/1	0/0	0/0	0/0	0/0	0/0	0/0	1/1	0/0	0/0	0/0	0/1	0/1
9	19497436	G	A	1/1	0/0	0/1	0/1	0/1	1/1	1/1	0/0	0/0	1/1	0/0	0/1	0/0	0/0	0/1	0/1	0/1	0/1	0/0	0/1	0/1	0/1	0/0	0/0	1/1	0/1	0/1	0/1	0/1	0/1	0/1	0/1	0/0	0/0	0/0	1/1	0/0	1/1	0/1	1/1	0/0	0/0	0/1	0/1	0/0	0/0
9	19497846	ACCTGGTGGCCAC	A	0/0	1/1	0/0	0/0	0/0	0/0	0/0	0/1	1/1	0/0	0/0	0/0	0/0	0/1	0/0	0/1	0/0	0/0	0/0	0/0	0/0	0/0	0/0	0/0	0/0	0/0	0/1	0/0	0/1	0/0	0/0	0/0	1/1	1/1	0/0	0/0	0/0	0/0	0/0	0/0	1/1	0/0	0/0	0/0	0/0	0/0
9	19498866	C	A	0/0	0/0	0/0	0/1	0/1	0/0	0/0	0/1	0/0	0/0	1/1	0/1	1/1	0/1	0/1	0/0	0/1	0/1	1/1	0/1	0/1	0/1	1/1	1/1	0/0	0/1	0/0	0/1	0/0	0/1	0/1	0/1	0/0	0/0	1/1	0/0	1/1	0/0	0/1	0/0	0/0	1/1	0/1	0/1	0/0	0/1
9	19498973	G	A	0/0	0/0	0/0	0/1	0/1	0/0	0/0	0/1	0/0	0/0	1/1	0/1	1/1	0/1	0/1	0/0	0/1	0/1	1/1	0/1	0/1	0/1	1/1	1/1	0/0	0/1	0/0	0/1	0/0	0/1	0/1	0/1	0/0	0/0	1/1	0/0	1/1	0/0	0/1	0/0	0/0	1/1	0/1	0/1	0/0	0/0
9	19499183	G	A	1/1	0/0	0/1	0/1	0/1	1/1	1/1	0/0	0/0	1/1	0/0	0/1	0/1	0/0	0/1	0/1	0/1	0/1	0/0	0/1	0/1	0/1	0/0	0/0	1/1	0/1	0/1	0/1	0/1	0/1	0/1	0/1	0/0	0/0	0/0	1/1	0/0	1/1	0/1	1/1	0/0	0/0	0/1	0/1	0/1	0/0
9	19499223	C	T	1/1	0/0	0/1	0/1	0/1	1/1	1/1	0/0	0/0	1/1	0/0	0/1	0/1	0/0	0/1	0/1	0/1	0/1	0/0	0/1	0/1	0/1	0/0	0/0	1/1	0/1	0/1	0/1	0/1	0/1	0/1	0/1	0/0	0/0	0/0	1/1	0/0	1/1	0/1	1/1	0/0	0/0	0/1	0/1	0/1	0/0
9	19499417	C	T	1/1	0/0	0/1	0/1	0/1	1/1	1/1	0/0	0/0	1/1	0/0	0/1	0/0	0/0	0/1	0/1	0/1	0/1	0/0	0/1	0/1	0/1	0/0	0/0	1/1	0/1	0/1	0/1	0/1	0/1	0/1	0/1	0/0	0/0	0/0	1/1	0/0	1/1	0/1	1/1	0/0	0/0	0/1	0/1	0/1	0/0
9	19499628	T	C	0/0	1/1	0/1	0/1	0/1	0/0	0/0	1/1	1/1	0/0	1/1	0/1	1/1	1/1	0/1	0/1	0/1	0/1	1/1	0/1	0/1	0/1	1/1	1/1	0/0	0/1	0/1	0/1	0/1	0/1	0/1	0/1	1/1	1/1	1/1	0/0	1/1	0/0	0/1	0/0	1/1	1/1	0/1	0/1	0/1	1/1
9	19499678	A	G	0/0	0/0	0/0	0/1	0/1	0/0	0/0	0/1	0/0	0/0	1/1	0/1	1/1	0/1	0/1	0/0	0/1	0/1	1/1	0/1	0/1	0/0	1/1	1/1	0/0	0/1	0/0	0/1	0/0	0/1	0/1	0/1	0/0	0/0	1/1	0/0	1/1	0/0	0/1	0/0	0/0	1/1	0/1	0/1	0/0	0/1
9	19500010	G	A	1/1	0/0	0/1	0/1	0/1	1/1	1/1	0/0	0/0	1/1	0/0	0/1	0/0	0/0	0/1	0/1	0/1	0/1	0/0	0/1	0/1	0/1	0/0	0/0	1/1	0/1	0/1	0/1	0/1	0/1	0/1	0/1	0/0	0/0	0/0	1/1	0/0	1/1	0/1	1/1	0/0	0/0	0/1	0/1	0/1	0/0
9	19500525	C	A	0/0	1/1	0/1	0/1	0/1	0/0	0/0	1/1	1/1	0/0	1/1	0/1	1/1	1/1	0/1	0/1	0/1	0/1	1/1	0/1	0/1	0/1	1/1	1/1	0/0	0/1	0/1	0/1	0/1	0/1	0/1	0/1	1/1	1/1	1/1	0/0	1/1	0/0	0/1	0/0	1/1	1/1	0/1	0/1	0/1	1/1
9	19500633	T	A	0/0	0/0	0/0	0/1	0/1	0/0	0/0	0/1	0/0	0/0	1/1	0/1	1/1	0/1	0/1	0/0	0/1	0/1	1/1	0/1	0/1	0/1	1/1	1/1	0/0	0/1	0/0	0/1	0/0	0/1	0/1	0/1	0/0	0/0	1/1	0/0	1/1	0/0	0/1	0/0	0/0	1/1	0/1	0/1	0/0	0/1
9	19500708	GT	G	0/0	0/0	0/0	0/0	0/0	0/0	0/0	0/0	0/0	0/0	0/0	0/0	0/0	0/1	0/0	0/0	0/0	0/0	0/0	0/0	0/0	0/0	0/0	0/0	0/0	0/0	0/0	0/0	0/0	0/0	0/0	0/0	0/0	0/0	0/0	0/0	0/0	0/0	0/0	0/0	0/0	0/0	0/0	0/0	0/0	0/0
9	19500939	G	A	0/0	1/1	0/1	0/0	0/0	0/0	0/0	0/1	1/1	0/0	0/0	0/0	0/0	0/1	0/0	0/1	0/0	0/0	0/0	0/0	0/0	0/0	0/0	0/0	0/0	0/0	0/1	0/0	0/1	0/0	0/0	0/0	1/1	1/1	0/0	0/0	0/0	0/0	0/0	0/0	1/1	0/0	0/0	0/0	0/1	0/1
9	19501163	G	C	0/0	1/1	0/1	0/0	0/0	0/0	0/0	0/1	1/1	0/0	0/0	0/0	0/0	0/1	0/0	0/1	0/0	0/0	0/0	0/0	0/0	0/0	0/0	0/0	0/0	0/0	0/1	0/0	0/1	0/0	0/0	0/0	1/1	1/1	0/0	0/0	0/0	0/0	0/0	0/0	1/1	0/0	0/0	0/0	0/1	0/1
9	19501648	CCT	C	0/0	1/1	0/1	0/0	0/0	0/0	0/0	0/1	1/1	0/0	0/0	0/0	0/0	0/0	0/0	0/1	0/0	0/0	0/0	0/0	0/1	0/0	0/0	0/0	0/0	0/0	0/1	0/0	0/1	0/0	0/0	0/0	1/1	1/1	0/0	0/0	0/0	0/0	0/0	0/0	1/1	0/0	0/0	0/0	0/1	0/0
9	19502111	T	G	0/0	1/1	0/1	0/0	0/0	0/0	0/0	0/1	1/1	0/0	0/0	0/0	0/0	0/1	0/0	0/1	0/0	0/0	0/0	0/0	0/0	0/0	0/0	0/0	0/0	0/0	0/1	0/0	0/1	0/0	0/0	0/0	1/1	1/1	0/0	0/0	0/0	0/0	0/0	0/0	1/1	0/0	0/0	0/0	0/1	0/1
9	19502176	T	TA	0/0	1/1	0/1	0/0	0/0	0/0	0/0	0/0	1/1	0/0	0/0	0/0	0/0	0/1	0/0	1/1	0/0	0/0	0/0	0/0	0/0	0/0	0/0	0/0	0/0	0/0	0/1	0/0	0/1	0/0	0/0	0/0	1/1	1/1	0/0	0/0	0/0	0/0	0/0	0/0	1/1	0/0	0/0	0/0	0/1	0/1
9	19502669	C	T	0/0	0/0	0/0	0/1	0/1	0/0	0/0	0/1	0/0	0/0	1/1	0/1	1/1	0/1	0/1	0/0	0/1	0/1	1/1	0/1	0/1	0/0	1/1	1/1	0/0	0/1	0/0	0/1	0/0	0/1	0/1	0/1	0/0	0/0	1/1	0/0	1/1	0/0	0/1	0/0	0/0	1/1	0/1	0/1	0/0	0/1
9	19502861	G	T	0/0	1/1	0/0	0/0	0/0	0/0	0/0	0/1	1/1	0/0	0/0	0/0	0/0	0/1	0/0	0/0	0/0	0/0	0/0	0/0	0/0	0/0	0/0	0/0	0/0	0/0	0/1	0/0	0/1	0/0	0/0	0/0	1/1	1/1	0/0	0/0	0/0	0/0	0/0	0/0	1/1	0/0	0/0	0/0	0/1	0/0
9	19502906	T	G	0/0	0/1	0/0	0/0	0/0	0/0	0/0	./.	0/0	0/0	0/0	0/0	0/0	0/0	0/0	0/0	0/0	0/0	0/0	0/0	./.	0/0	0/0	0/0	0/0	0/0	0/0	0/0	0/0	0/0	0/0	0/0	0/0	0/0	0/0	0/0	0/0	0/0	0/0	0/0	0/0	0/0	0/0	0/0	0/0	0/0
9	19502912	A	G	0/0	0/1	0/0	0/0	0/0	0/0	0/0	./.	0/0	0/0	0/0	0/0	0/0	0/0	0/0	0/0	0/0	0/0	0/0	0/0	./.	0/0	0/0	0/0	0/0	0/0	0/0	0/0	0/0	0/0	0/0	0/0	0/0	0/0	0/0	0/0	0/0	0/0	0/0	0/0	0/0	0/0	0/0	0/0	0/0	0/1
9	19502915	T	G	0/0	0/1	0/0	0/0	0/0	0/0	0/0	./.	0/0	0/0	0/0	0/0	0/0	0/0	0/0	0/0	0/0	0/0	0/0	0/0	0/0	0/0	0/0	0/0	0/0	0/0	0/0	0/0	0/0	0/0	0/0	0/0	0/0	0/0	0/0	0/0	0/0	0/0	0/0	0/0	0/0	0/0	0/0	0/0	0/0	0/0
9	19502922	G	A	0/0	1/1	0/1	0/0	0/0	0/0	0/0	1/1	1/1	0/0	0/0	0/0	0/0	0/0	0/0	0/1	0/0	0/0	0/0	0/0	0/0	0/0	0/0	0/0	0/0	0/0	0/1	0/0	0/1	0/0	0/0	0/0	0/1	1/1	0/0	0/0	0/0	0/0	0/0	0/0	1/1	0/0	0/0	0/0	0/1	0/1
9	19503416	T	C	0/0	0/0	0/1	0/0	0/0	0/0	0/0	0/0	0/0	0/0	0/0	0/0	0/0	0/0	0/0	0/0	0/0	0/0	0/0	0/0	0/0	0/0	0/0	0/0	0/0	0/0	0/0	0/0	0/0	0/0	0/0	0/0	0/0	0/0	0/0	0/0	0/0	0/0	0/0	0/0	0/0	0/0	0/0	0/0	0/0	0/1
9	19503523	C	A	0/0	1/1	0/1	0/0	0/0	0/0	0/0	0/1	1/1	0/0	0/0	0/0	0/0	0/1	0/0	0/1	0/0	0/0	0/0	0/0	0/0	0/0	0/0	0/0	0/0	0/0	0/1	0/0	0/1	0/0	0/0	0/0	1/1	1/1	0/0	0/0	0/0	0/0	0/0	0/0	1/1	0/0	0/0	0/0	0/1	0/1
9	19503573	A	G	0/0	1/1	0/1	0/1	0/1	0/0	0/0	1/1	1/1	0/0	1/1	0/1	1/1	1/1	0/1	0/1	0/1	0/1	1/1	0/1	0/1	0/1	1/1	1/1	0/0	0/1	0/1	0/1	0/1	0/1	0/1	0/1	1/1	1/1	1/1	0/0	1/1	0/0	0/1	0/0	1/1	1/1	0/1	0/1	0/1	1/1
9	19504674	A	G	0/0	1/1	0/1	0/0	0/0	0/0	0/0	0/1	1/1	0/0	0/0	0/0	0/0	0/1	0/0	0/1	0/0	0/0	0/0	0/0	0/0	0/0	0/0	0/0	0/0	0/0	0/1	0/0	0/1	0/0	0/0	0/0	1/1	1/1	0/0	0/0	0/0	0/0	0/0	0/0	1/1	0/0	0/0	0/0	0/1	0/1
9	19505639	T	C	0/0	1/1	0/1	0/1	0/1	0/0	0/0	1/1	1/1	0/0	1/1	0/1	1/1	1/1	0/1	0/1	0/1	0/1	1/1	0/1	0/1	0/1	1/1	1/1	0/0	0/1	0/1	0/1	0/1	0/1	0/1	0/1	1/1	1/1	1/1	0/0	1/1	0/0	0/1	0/0	1/1	1/1	0/1	0/1	0/1	1/1
9	19505771	C	CAG	1/1	1/1	1/1	0/1	0/1	1/1	1/1	0/1	1/1	1/1	0/0	0/1	0/0	0/1	0/1	1/1	0/1	0/1	0/0	0/1	0/1	0/1	0/0	0/0	1/1	0/1	1/1	0/1	1/1	0/1	0/1	0/1	1/1	1/1	0/0	1/1	0/0	1/1	0/1	1/1	1/1	0/0	0/1	0/1	1/1	0/1
9	19505855	A	C	0/0	1/1	0/1	0/0	0/0	0/0	0/0	0/1	1/1	0/0	0/0	0/0	0/0	0/1	0/0	0/1	0/0	0/0	0/0	0/0	0/0	0/0	0/0	0/0	0/0	0/0	0/1	0/0	0/1	0/0	0/0	0/0	1/1	1/1	0/0	0/0	0/0	0/0	0/0	0/0	1/1	0/0	0/0	0/0	0/1	0/1
9	19506046	T	G	0/0	0/0	0/1	0/0	0/0	0/0	0/0	0/0	0/0	0/0	0/0	0/0	0/0	0/0	0/0	0/0	0/0	0/0	0/0	0/0	0/0	0/0	0/0	0/0	0/0	0/0	0/0	0/0	0/0	0/0	0/0	0/0	0/0	0/0	0/0	0/0	0/0	0/0	0/0	0/0	0/0	0/0	0/0	0/0	0/0	0/0
9	19506172	A	T	0/0	0/0	0/0	0/1	0/1	0/0	0/0	0/1	0/0	0/0	1/1	0/1	1/1	0/1	0/1	0/0	0/1	0/1	1/1	0/1	0/1	0/1	1/1	1/1	0/0	0/1	0/0	0/1	0/0	0/1	0/1	0/1	0/0	0/0	1/1	0/0	1/1	0/0	0/1	0/0	0/0	1/1	0/1	0/1	0/0	0/1
9	19506332	C	T	0/0	1/1	0/0	0/0	0/0	0/0	0/0	0/0	1/1	0/0	0/0	0/0	0/0	0/1	0/0	0/1	0/0	0/0	0/0	0/0	0/0	0/0	0/0	0/0	0/0	0/0	0/1	0/0	0/1	0/0	0/0	0/0	1/1	1/1	0/0	0/0	0/0	0/0	0/0	0/0	1/1	0/0	0/0	0/0	0/1	0/0
9	19506607	C	T	0/0	1/1	0/0	0/0	0/0	0/0	0/0	0/1	1/1	0/0	0/0	0/0	0/0	0/1	0/0	0/1	0/0	0/0	0/0	0/0	0/0	0/0	0/0	0/0	0/0	0/0	0/1	0/0	0/1	0/0	0/0	0/0	1/1	1/1	0/0	0/0	0/0	0/0	0/0	0/0	1/1	0/0	0/0	0/0	0/0	0/0
9	19506991	G	A	0/0	1/1	0/1	0/0	0/0	0/0	0/0	0/1	1/1	0/0	0/0	0/0	0/0	0/1	0/0	0/1	0/0	0/0	0/0	0/0	0/0	0/0	0/0	0/0	0/0	0/0	0/1	0/0	0/1	0/0	0/0	0/0	1/1	1/1	0/0	0/0	0/0	0/0	0/0	0/0	1/1	0/0	0/0	0/0	0/1	0/1
9	19507395	A	ATAAGTGTCTGCTTTCTTTTTTTTTTTTTTTTTTTTT	0/0	0/1	0/0	0/0	0/0	0/0	0/0	0/0	1/1	0/0	0/0	0/0	0/0	0/0	0/0	0/0	0/0	0/0	0/0	0/0	0/0	0/0	0/0	0/0	0/0	0/0	0/0	0/0	0/0	0/0	0/0	0/0	./.	1/1	0/0	0/0	0/0	0/0	0/0	0/0	1/1	0/0	0/0	0/0	0/0	0/0
9	19507411	A	T	0/0	./.	0/0	0/0	0/0	0/0	0/0	0/0	0/0	0/0	0/0	0/0	0/0	0/1	0/0	0/0	0/0	0/0	0/0	0/0	0/0	0/0	0/0	0/0	0/0	0/0	0/0	0/0	0/0	0/0	0/0	0/0	0/1	0/0	0/0	0/0	0/0	0/0	0/0	0/0	0/0	0/0	0/0	0/0	0/0	0/1
9	19507426	TAAGA	T	0/0	0/0	0/0	0/0	0/0	0/0	0/0	0/0	0/0	0/0	0/0	0/0	0/0	0/1	0/0	0/0	0/0	0/0	0/0	0/0	0/0	0/0	0/0	0/0	0/0	0/0	0/0	0/0	0/0	0/0	0/0	0/0	0/1	0/0	0/0	0/0	0/0	0/0	0/0	0/0	0/0	0/0	0/0	0/0	0/0	0/1
9	19507436	A	T	0/0	0/0	0/0	0/0	0/0	0/0	0/0	0/0	0/0	0/0	0/0	0/0	0/0	0/1	0/0	0/0	0/0	0/0	0/0	0/0	0/0	0/0	0/0	0/0	0/0	0/0	0/0	0/0	0/0	0/0	0/0	0/0	0/0	0/0	0/0	0/0	0/0	0/0	0/0	0/0	0/0	0/0	0/0	0/0	0/0	0/1
9	19507630	T	C	0/0	1/1	0/1	0/0	0/0	0/0	0/0	0/1	1/1	0/0	0/0	0/0	0/0	0/1	0/0	0/1	0/0	0/0	0/0	0/0	0/0	0/0	0/0	0/0	0/0	0/0	0/1	0/0	0/1	0/0	0/0	0/0	1/1	1/1	0/0	0/0	0/0	0/0	0/0	0/0	1/1	0/0	0/0	0/0	0/1	0/1
9	19507632	C	T	1/1	0/0	0/1	0/1	0/0	1/1	1/1	0/0	0/0	1/1	0/0	0/1	0/0	0/0	0/1	0/1	0/1	0/1	0/0	0/1	0/1	0/1	0/0	0/0	1/1	0/1	0/1	0/1	0/1	0/1	0/1	0/1	0/0	0/0	0/0	1/1	0/0	1/1	0/1	1/1	0/0	0/0	0/1	0/1	0/1	0/0
9	19507671	T	C	1/1	1/1	1/1	0/1	0/1	1/1	1/1	0/0	1/1	1/1	0/0	0/1	0/0	0/1	0/1	1/1	0/1	0/1	0/0	0/1	0/1	0/1	0/0	0/0	1/1	0/1	1/1	0/1	1/1	0/1	0/1	0/1	1/1	1/1	0/0	1/1	0/0	1/1	0/1	1/1	1/1	0/0	0/1	0/1	1/1	0/1
9	19507914	AGGG	A	0/0	1/1	0/1	0/1	0/1	0/0	0/0	1/1	1/1	0/0	1/1	1/1	1/1	1/1	0/1	1/1	0/1	0/1	1/1	0/1	./.	0/1	1/1	1/1	0/0	0/1	0/1	0/1	1/1	1/1	0/1	0/1	1/1	1/1	1/1	0/0	1/1	0/0	0/1	0/0	1/1	1/1	0/1	1/1	0/1	1/1
9	19508160	G	A	0/0	1/1	0/1	0/0	0/0	0/0	0/0	0/1	1/1	0/0	0/0	0/0	0/0	0/1	0/0	0/1	0/0	0/0	0/0	0/0	0/0	0/0	0/0	0/0	0/0	0/0	0/1	0/0	0/1	0/0	0/0	0/0	1/1	1/1	0/0	0/0	0/0	0/0	0/0	0/0	1/1	0/0	0/0	0/0	0/1	0/1
9	19508238	T	C	1/1	1/1	1/1	0/1	0/1	1/1	1/1	0/1	1/1	1/1	0/0	0/1	0/0	0/1	0/1	1/1	0/1	0/1	0/0	0/1	0/1	0/1	0/0	0/0	1/1	0/1	1/1	0/1	1/1	0/1	0/1	0/1	1/1	1/1	0/0	1/1	0/0	1/1	0/1	1/1	1/1	0/0	0/1	0/1	1/1	0/1
9	19508472	A	G	0/0	1/1	0/1	0/0	0/0	0/0	0/0	0/1	1/1	0/0	0/0	0/0	0/0	0/1	0/0	0/1	0/0	0/0	0/0	0/0	0/0	0/0	0/0	0/0	0/0	0/0	0/1	0/0	0/1	0/0	0/0	0/0	1/1	1/1	0/0	0/0	0/0	0/0	0/0	0/0	1/1	0/0	0/0	0/0	0/1	0/1
9	19508729	A	AAAAAAAC	0/0	1/1	0/0	0/0	0/0	0/0	0/0	0/1	1/1	0/0	0/0	0/0	0/0	0/1	0/0	0/1	0/0	0/0	0/0	0/0	0/0	0/0	0/0	0/0	0/0	0/0	0/1	0/0	0/1	0/0	0/0	0/0	1/1	1/1	0/0	0/0	0/0	0/0	0/0	0/0	1/1	0/0	0/0	0/0	0/1	0/1
9	19508972	A	C	0/0	1/1	0/1	0/0	0/0	0/0	0/0	0/1	1/1	0/0	0/0	0/0	0/0	0/1	0/0	0/1	0/0	0/0	0/0	0/0	0/0	0/0	0/0	0/0	0/0	0/0	0/1	0/0	0/0	0/0	0/0	0/0	1/1	1/1	0/0	0/0	0/0	0/0	0/0	0/0	1/1	0/0	0/0	0/0	0/1	0/1
9	19509133	G	A	0/0	0/0	0/0	0/0	0/1	0/0	0/0	0/0	0/0	0/0	0/0	0/0	0/0	0/0	0/0	0/0	0/0	0/0	0/0	0/0	0/0	0/0	0/0	0/0	0/0	0/0	0/0	0/0	0/0	0/0	0/0	0/0	0/0	0/0	0/0	0/0	0/0	0/0	0/0	0/0	0/0	0/0	0/0	0/0	0/0	0/0
9	19509643	C	G	0/0	1/1	0/0	0/0	0/0	0/0	0/0	0/1	1/1	0/0	0/0	0/0	0/0	0/1	0/0	0/1	0/0	0/0	0/0	0/0	0/0	0/0	0/0	0/0	0/0	0/0	0/1	0/0	0/1	0/0	0/0	0/0	1/1	1/1	0/0	0/0	0/0	0/0	0/0	0/0	1/1	0/0	0/0	0/0	0/1	0/0
9	19509903	C	T	0/0	1/1	0/1	0/0	0/0	0/0	0/0	0/1	1/1	0/0	0/0	0/0	0/0	0/1	0/0	0/1	0/0	0/0	0/0	0/0	0/0	0/0	0/0	0/0	0/0	0/0	0/1	0/0	0/1	0/0	0/0	0/0	1/1	1/1	0/0	0/0	0/0	0/0	0/0	0/0	1/1	0/0	0/0	0/0	0/1	0/1
9	19510032	G	A	0/0	1/1	0/1	0/0	0/0	0/0	0/0	0/1	1/1	0/0	0/0	0/0	0/0	0/1	0/0	0/1	0/0	0/0	0/0	0/0	0/0	0/0	0/0	0/0	0/0	0/0	0/1	0/0	0/1	0/0	0/0	0/0	1/1	1/1	0/0	0/0	0/0	0/0	0/0	0/0	1/1	0/0	0/0	0/0	0/1	0/1
9	19510669	C	T	0/0	1/1	0/0	0/0	0/0	0/0	0/0	0/1	1/1	0/0	0/0	0/0	0/0	0/1	0/0	0/1	0/0	0/0	0/0	0/0	0/0	0/0	0/0	0/0	0/0	0/0	0/1	0/0	0/1	0/0	0/0	0/0	1/1	1/1	0/0	0/0	0/0	0/0	0/0	0/0	1/1	0/0	0/0	0/0	0/1	0/0
9	19510679	A	ATCCTGGGG	0/0	1/1	0/1	0/0	0/0	0/0	0/0	0/1	1/1	0/0	0/0	0/0	0/0	0/1	0/0	0/1	0/0	0/0	0/0	0/0	0/0	0/0	0/0	0/0	0/0	0/0	0/1	0/0	0/1	0/0	0/0	0/0	1/1	1/1	0/0	0/0	0/0	0/0	0/0	0/0	1/1	0/0	0/0	0/0	0/1	0/1
9	19510913	A	C	0/0	1/1	0/1	0/1	0/1	0/0	0/0	1/1	1/1	0/0	1/1	0/1	1/1	1/1	0/1	0/1	0/1	0/1	1/1	0/1	0/1	0/1	1/1	1/1	0/0	0/1	0/1	0/1	0/1	0/1	0/1	0/1	1/1	1/1	1/1	0/0	1/1	0/0	0/1	0/0	1/1	1/1	0/1	0/1	0/1	1/1
9	19510929	C	T	0/0	1/1	0/1	0/0	0/0	0/0	0/0	0/1	1/1	0/0	0/0	0/0	0/0	0/1	0/0	0/1	0/0	0/0	0/0	0/0	0/0	0/0	0/0	0/0	0/0	0/0	0/1	0/0	0/1	0/0	0/0	0/0	1/1	1/1	0/0	0/0	0/0	0/0	0/0	0/0	1/1	0/0	0/0	0/0	0/1	0/1
9	19510981	A	T	0/0	1/1	0/1	0/0	0/0	0/0	0/0	0/1	1/1	0/0	0/0	0/0	0/0	0/1	0/0	0/1	0/0	0/0	0/0	0/0	0/0	0/0	0/0	0/0	0/0	0/0	0/1	0/0	0/1	0/0	0/0	0/0	1/1	1/1	0/0	0/0	0/0	0/0	0/0	0/0	1/1	0/0	0/0	0/0	0/1	0/1
9	19511208	A	G	0/0	1/1	0/1	0/0	0/0	0/0	0/0	0/1	1/1	0/0	0/0	0/0	0/0	0/1	0/0	0/1	0/0	0/0	0/0	0/0	0/0	0/0	0/0	0/0	0/0	0/0	0/1	0/0	0/1	0/0	0/0	0/0	1/1	1/1	0/0	0/0	0/0	0/0	0/0	0/0	1/1	0/0	0/0	0/0	0/1	0/1
9	19511236	C	T	0/0	1/1	0/0	0/0	0/0	0/0	0/0	0/1	1/1	0/0	0/0	0/0	0/0	0/1	0/0	0/1	0/0	0/0	0/0	0/0	0/0	0/0	0/0	0/0	0/0	0/0	0/1	0/0	0/1	0/0	0/0	0/0	1/1	1/1	0/0	0/0	0/0	0/0	0/0	0/0	1/1	0/0	0/0	0/0	0/0	0/0
9	19511283	G	A	0/0	0/0	0/1	0/0	0/0	0/0	0/0	0/0	0/0	0/0	0/0	0/0	0/0	0/0	0/0	0/0	0/0	0/0	0/0	0/0	0/0	0/0	0/0	0/0	0/0	0/0	0/0	0/0	0/0	0/0	0/0	0/0	0/0	0/0	0/0	0/0	0/0	0/0	0/0	0/0	0/0	0/0	0/0	0/0	0/0	0/1
9	19511466	G	C	0/0	1/1	0/0	0/0	0/0	0/0	0/0	0/1	1/1	0/0	0/0	0/0	0/0	0/1	0/0	0/1	0/0	0/0	0/0	0/0	0/0	0/0	0/0	0/0	0/0	0/0	0/1	0/0	0/1	0/0	0/0	0/0	1/1	1/1	0/0	0/0	0/0	0/0	0/0	0/0	1/1	0/0	0/0	0/0	0/1	0/0
9	19511666	C	A	0/0	0/0	0/0	0/1	0/1	0/0	0/0	0/0	0/0	0/0	1/1	0/1	1/1	0/1	0/1	0/0	0/1	0/1	1/1	0/1	0/1	0/1	1/1	1/1	0/0	0/1	0/0	0/1	0/0	0/1	0/1	0/1	0/0	0/0	1/1	0/0	1/1	0/0	0/1	0/0	0/0	1/1	0/1	0/1	0/0	0/1
9	19511705	CAAAAACA	C	1/1	0/0	0/1	0/1	0/1	1/1	1/1	0/0	0/0	1/1	0/0	0/1	0/0	0/0	0/1	0/0	0/1	1/1	0/0	0/1	0/1	0/1	0/0	0/0	0/1	0/1	0/1	0/1	0/1	0/1	0/1	0/1	0/0	0/0	0/0	1/1	0/0	1/1	0/1	1/1	0/0	0/0	0/1	0/1	0/1	0/1
9	19511896	A	C	0/0	0/0	0/0	0/1	0/1	0/0	0/0	0/1	0/0	0/0	1/1	0/1	1/1	0/1	0/1	0/0	0/1	0/1	1/1	0/1	0/1	0/1	1/1	1/1	0/0	0/1	0/0	0/1	0/0	0/1	0/1	0/1	0/0	0/0	1/1	0/0	1/1	0/0	0/1	0/0	0/0	1/1	0/1	0/1	0/0	0/0
9	19512109	TAC	T	0/0	0/0	0/1	0/0	0/0	0/0	0/0	0/0	0/0	0/0	0/0	0/0	0/0	0/0	0/0	0/0	0/0	0/0	0/0	0/0	0/0	0/0	0/0	0/0	0/0	0/0	0/0	0/0	0/0	0/0	0/0	0/0	0/0	0/0	0/0	0/0	0/0	0/0	0/0	0/0	0/0	0/0	0/0	0/0	0/1	0/1
9	19512132	G	A	0/0	1/1	0/1	0/0	0/0	0/0	0/0	0/0	1/1	0/0	0/0	0/0	0/0	0/1	0/0	0/1	0/0	0/0	0/0	0/0	0/0	0/0	0/0	0/0	0/0	0/0	0/1	0/0	0/1	0/0	0/0	0/0	1/1	1/1	0/0	0/0	0/0	0/0	0/0	0/0	0/1	0/0	0/0	0/0	0/1	0/1
9	19512150	A	G	0/0	1/1	0/1	0/0	0/0	0/0	0/0	0/1	1/1	0/0	0/0	0/0	0/0	0/1	0/0	0/1	0/0	0/0	0/0	0/0	0/0	0/0	0/0	0/0	0/0	0/0	0/1	0/0	0/1	0/0	0/0	0/0	1/1	1/1	0/0	0/0	0/0	0/0	0/0	0/0	0/1	0/0	0/0	0/0	0/1	0/1
9	19512260	C	T	0/0	1/1	0/1	0/0	0/0	0/0	0/0	0/1	1/1	0/0	0/0	0/0	0/0	0/1	0/0	0/1	0/0	0/0	0/0	0/0	0/0	0/0	0/0	0/0	0/0	0/0	0/1	0/0	0/1	0/0	0/0	0/0	1/1	1/1	0/0	0/0	0/0	0/0	0/0	0/0	1/1	0/0	0/0	0/0	0/1	0/1
9	19512405	A	T	0/0	1/1	0/0	0/0	0/0	0/0	0/0	0/1	1/1	0/0	0/0	0/0	0/0	0/1	0/0	0/1	0/0	0/0	0/0	0/0	0/0	0/0	0/0	0/0	0/0	0/0	0/1	0/0	0/1	0/0	0/0	0/0	1/1	1/1	0/0	0/0	0/0	0/0	0/0	0/0	1/1	0/0	0/0	0/0	0/1	0/0
9	19512454	G	A	0/0	1/1	0/0	0/0	0/0	0/0	0/0	0/1	1/1	0/0	0/0	0/0	0/0	0/1	0/0	0/1	0/0	0/0	0/0	0/0	0/0	0/0	0/0	0/0	0/0	0/0	0/1	0/0	0/1	0/0	0/0	0/0	1/1	1/1	0/0	0/0	0/0	0/0	0/0	0/0	1/1	0/0	0/0	0/0	0/1	0/0
9	19512463	C	T	1/1	0/0	0/1	0/1	0/1	1/1	1/1	0/0	0/0	1/1	0/0	0/1	0/0	0/0	0/1	0/1	0/1	0/1	0/0	0/1	0/1	0/0	0/0	0/0	1/1	0/1	0/1	0/1	0/1	0/1	0/1	0/1	0/0	0/0	0/0	1/1	0/0	1/1	0/1	1/1	0/0	0/0	0/1	0/1	0/1	0/0
9	19513105	GCA	G	1/1	0/1	1/1	0/1	0/1	1/1	1/1	1/1	1/1	1/1	0/0	0/1	0/0	0/1	0/1	1/1	0/1	0/1	0/0	0/1	0/1	0/1	0/0	0/0	1/1	0/1	1/1	0/1	1/1	0/1	0/1	0/1	1/1	1/1	0/0	1/1	0/0	1/1	0/1	1/1	1/1	0/1	0/1	0/1	1/1	0/1
9	19513662	G	C	1/1	1/1	1/1	0/1	0/1	1/1	1/1	0/1	1/1	1/1	0/0	0/1	0/0	0/1	0/1	1/1	0/1	0/1	0/0	0/1	0/1	0/1	0/0	0/0	1/1	0/0	1/1	0/1	1/1	0/1	0/1	0/1	1/1	1/1	0/0	1/1	0/0	1/1	0/1	1/1	1/1	0/0	0/1	0/1	1/1	0/1
9	19513697	A	T	./.	./.	0/1	0/0	0/0	./.	./.	./.	./.	./.	0/0	0/0	0/0	0/0	0/0	./.	0/0	0/0	0/0	0/0	0/0	0/0	0/0	0/0	0/0	0/0	./.	0/0	0/0	0/0	0/0	0/0	./.	./.	0/0	./.	0/0	./.	0/0	./.	0/0	0/0	0/0	0/0	./.	0/1
9	19513709	A	C	1/1	1/1	0/1	0/1	0/1	1/1	1/1	0/1	1/1	1/1	0/0	0/1	0/0	0/0	0/1	1/1	0/1	0/1	0/0	0/1	0/1	0/1	0/0	0/0	1/1	0/1	1/1	0/1	1/1	0/1	0/1	0/1	1/1	1/1	0/0	1/1	0/0	1/1	0/1	1/1	1/1	0/0	0/1	0/1	1/1	0/0
9	19513712	AAAAG	A	0/0	0/0	0/1	0/0	0/0	./.	0/0	0/0	0/0	0/0	0/0	0/0	0/0	0/0	0/0	./.	0/0	0/0	0/0	0/0	0/0	0/0	0/0	0/0	0/0	0/0	0/0	0/0	0/0	0/0	0/0	0/0	0/0	0/0	0/0	0/0	0/0	./.	0/0	0/0	0/0	0/0	0/0	0/0	0/0	0/1
9	19513713	AAAG	A	0/0	0/0	0/1	0/0	0/0	./.	0/0	0/0	0/0	0/0	0/0	0/0	0/0	0/0	0/0	./.	0/0	0/0	0/0	0/0	0/0	0/0	0/0	0/0	0/0	0/0	0/0	0/0	0/0	0/0	0/0	0/0	0/0	0/0	0/0	0/0	0/0	./.	0/0	0/0	0/0	0/0	0/0	0/0	0/1	0/1
9	19513714	AAG	A	1/1	1/1	0/1	0/1	0/1	1/1	1/1	0/1	1/1	1/1	0/0	0/1	0/0	0/0	0/1	1/1	0/1	0/1	0/0	0/1	0/1	0/1	0/0	0/0	1/1	0/1	1/1	0/1	1/1	0/1	0/1	0/1	1/1	1/1	0/0	1/1	0/0	1/1	0/1	1/1	1/1	0/0	0/1	0/1	0/1	0/1
9	19513747	G	A	0/0	0/0	0/1	0/0	0/0	0/0	0/0	0/0	0/0	0/0	0/0	0/0	0/0	0/0	0/0	0/0	0/0	0/0	0/0	0/0	0/0	0/0	0/0	0/0	0/0	0/0	0/0	0/0	0/0	0/0	0/0	0/0	0/0	0/0	0/0	0/0	0/0	0/0	0/0	0/0	0/0	0/0	0/0	0/0	0/0	0/1
9	19513866	T	TAA	0/0	1/1	0/0	./.	0/0	0/0	0/0	./.	1/1	0/0	0/0	0/0	./.	1/1	0/0	0/1	0/0	0/0	./.	0/0	0/0	0/0	0/0	1/1	0/0	0/0	0/0	0/0	1/1	0/0	0/1	0/1	1/1	0/0	1/1	0/0	0/0	0/0	0/1	0/0	1/1	1/1	0/0	0/1	0/1	./.
9	19514018	T	C	0/0	0/0	0/1	0/0	0/0	0/0	0/0	0/0	0/0	0/0	0/0	0/0	0/0	0/0	0/0	0/0	0/0	0/0	0/0	0/0	0/0	0/0	0/0	0/0	0/0	0/0	0/0	0/0	0/0	0/0	0/0	0/0	0/0	0/0	0/0	0/0	0/0	0/0	0/0	0/0	0/0	0/0	0/0	0/0	0/0	0/1
9	19514026	G	C	0/0	0/0	0/1	0/0	0/0	0/0	0/0	0/0	0/0	0/0	0/0	0/0	0/0	0/0	0/0	0/0	0/0	0/0	0/0	0/0	0/0	0/0	0/0	0/0	0/0	0/0	0/0	0/0	0/0	0/0	0/0	0/0	0/0	0/0	0/0	0/0	0/0	0/0	0/0	0/0	0/0	0/0	0/0	0/0	0/0	0/1
9	19514059	A	T	0/0	0/0	0/1	0/0	0/0	0/0	0/0	0/0	0/0	0/0	0/0	0/0	0/0	0/0	0/0	0/0	0/0	0/0	0/0	0/0	0/0	0/0	0/0	0/0	0/0	0/0	0/0	0/0	0/0	0/0	0/0	0/0	0/0	0/0	0/0	0/0	0/0	0/0	0/0	0/0	0/0	0/0	0/0	0/0	0/0	0/1
9	19514069	A	AAAAAT	0/0	0/0	0/1	0/0	0/0	0/0	0/0	0/0	0/0	0/0	0/0	0/0	0/0	0/0	0/0	0/0	0/0	0/0	0/0	0/0	0/0	0/0	0/0	0/0	0/0	0/0	0/0	0/0	0/0	0/0	0/0	0/0	0/0	0/0	0/0	0/0	0/0	0/0	0/0	0/0	0/0	0/0	0/0	0/0	0/0	0/1
9	19514191	C	CT	0/0	0/0	0/1	0/0	0/0	0/0	0/0	0/0	0/0	0/0	0/0	0/0	0/0	0/0	0/0	0/0	0/0	0/0	0/0	0/0	0/0	0/0	0/0	0/0	0/0	0/0	0/0	0/0	0/0	0/0	0/0	0/0	0/0	0/0	0/0	0/0	0/0	0/0	0/0	0/0	0/0	0/0	0/0	0/0	0/0	0/1
9	19514201	A	T	0/0	0/0	0/1	0/0	0/0	0/0	0/0	0/0	0/0	0/0	0/0	0/0	0/0	0/0	0/0	0/0	0/0	0/0	0/0	0/0	0/0	0/0	0/0	0/0	0/0	0/0	0/0	0/0	0/0	0/0	0/0	0/0	0/0	0/0	0/0	0/0	0/0	0/0	0/0	0/0	0/0	0/0	0/0	0/0	0/0	0/1
9	19514367	T	C	0/0	1/1	0/0	0/0	0/0	0/0	0/0	0/1	1/1	0/0	0/0	0/0	0/0	0/1	0/0	0/1	0/0	0/0	0/0	0/0	0/0	0/0	0/0	0/0	0/0	0/0	0/1	0/0	0/1	0/0	0/0	0/0	1/1	1/1	0/0	0/0	0/0	0/0	0/0	0/0	1/1	0/0	0/0	0/0	0/1	0/0
9	19514468	G	A	0/0	0/0	0/1	0/0	0/0	0/0	0/0	0/0	0/0	0/0	0/0	0/0	0/0	0/0	0/0	0/0	0/0	0/0	0/0	0/0	0/0	0/0	0/0	0/0	0/0	0/0	0/0	0/0	0/0	0/0	0/0	0/0	0/0	0/0	0/0	0/0	0/0	0/0	0/0	0/0	0/0	0/0	0/0	0/0	0/0	0/1
9	19515040	T	TAC	0/0	1/1	0/1	0/0	0/0	0/0	0/0	0/0	1/1	0/0	0/0	0/0	0/0	0/1	0/0	0/1	0/0	0/0	0/0	0/0	0/0	0/0	0/0	0/0	0/0	0/0	0/1	0/0	0/1	0/0	0/0	0/0	1/1	1/1	0/0	0/0	0/0	0/0	0/0	0/0	1/1	0/0	0/0	0/0	0/1	0/1
9	19515174	A	T	0/0	0/0	0/1	0/0	0/0	0/0	0/0	0/0	0/0	0/0	0/0	0/0	0/0	0/0	0/0	0/0	0/0	0/0	0/0	0/0	0/0	0/0	0/0	0/0	0/0	0/0	0/0	0/0	0/0	0/0	0/0	0/0	0/0	0/0	0/0	0/0	0/0	0/0	0/0	0/0	0/0	0/0	0/0	0/0	0/0	0/1
9	19515176	T	A	0/0	1/1	0/0	0/0	0/0	0/0	0/0	0/0	1/1	0/0	0/0	0/0	0/0	0/1	0/0	0/1	0/0	0/0	0/0	0/0	0/0	0/0	0/0	0/0	0/0	0/0	0/1	0/0	0/1	0/0	0/0	0/0	1/1	1/1	0/0	0/0	0/0	0/0	0/0	0/0	1/1	0/0	0/0	0/0	0/1	0/0
9	19515204	CA	C	0/0	0/0	0/1	0/0	0/0	0/0	0/0	0/0	0/0	0/0	0/0	0/0	0/0	0/0	0/0	0/0	0/0	0/0	0/0	0/0	0/0	0/0	0/0	0/0	0/0	0/0	0/0	0/0	0/0	0/0	0/0	0/0	0/0	0/0	0/0	0/0	0/0	0/0	0/0	0/0	0/0	0/0	0/0	0/0	0/0	0/1
9	19515452	TC	T	0/0	1/1	0/0	0/0	0/0	0/0	0/0	0/1	1/1	0/0	0/0	0/0	0/0	0/1	0/0	0/1	0/0	0/0	0/0	0/0	0/0	0/0	0/0	0/0	0/0	0/0	0/1	0/0	0/1	0/0	0/0	0/0	1/1	1/1	0/0	0/0	0/0	0/0	0/0	0/0	1/1	0/0	0/0	0/0	0/1	0/0
9	19515453	CT	C	0/0	1/1	0/0	0/0	0/0	0/0	0/0	0/1	1/1	0/0	0/0	0/0	0/0	0/1	0/0	0/1	0/0	0/0	0/0	0/0	0/0	0/0	0/0	0/0	0/0	0/0	0/1	0/0	0/1	0/0	0/0	0/0	1/1	1/1	0/0	0/0	0/0	0/0	0/0	0/0	1/1	0/0	0/0	0/0	0/1	0/0
9	19515454	T	A	0/0	1/1	0/0	0/0	0/0	0/0	0/0	0/1	1/1	0/0	0/0	0/0	0/0	0/1	0/0	0/1	0/0	0/0	0/0	0/0	0/0	0/0	0/0	0/0	0/0	0/0	0/1	0/0	0/1	0/0	0/0	0/0	1/1	1/1	0/0	0/0	0/0	0/0	0/0	0/0	1/1	0/0	0/0	0/0	0/1	0/0
9	19515462	T	A	0/0	1/1	0/0	0/0	0/0	0/0	0/0	0/1	1/1	0/0	0/0	0/0	0/0	0/1	0/0	0/1	0/0	0/0	0/0	0/0	0/0	0/0	0/0	0/0	0/0	0/0	0/1	0/0	0/1	0/0	0/0	0/0	1/1	1/1	0/0	0/0	0/0	0/0	0/0	0/0	1/1	0/0	0/0	0/0	0/1	0/0
9	19515498	A	T	0/0	1/1	0/1	0/0	0/0	0/0	0/0	0/1	1/1	0/0	0/0	0/0	0/0	0/1	0/0	0/1	0/0	0/0	0/0	0/0	0/0	0/0	0/0	0/0	0/0	0/0	0/1	0/0	0/1	0/0	0/0	0/0	1/1	1/1	0/0	0/0	0/0	0/0	0/0	0/0	1/1	0/0	0/0	0/0	0/1	0/1
9	19515504	T	A	0/0	1/1	0/0	0/0	0/0	0/0	0/0	0/1	1/1	0/0	0/0	0/0	0/0	0/1	0/0	0/1	0/0	0/0	0/0	0/0	0/0	0/0	0/0	0/0	0/0	0/0	0/1	0/0	0/1	0/0	0/0	0/0	1/1	1/1	0/0	0/0	0/0	0/0	0/0	0/0	1/1	0/0	0/0	0/0	0/1	0/0
9	19515634	C	T	0/0	0/0	0/1	0/0	0/0	0/0	0/0	0/0	0/0	0/0	0/0	0/0	0/0	0/0	0/0	0/0	0/0	0/0	0/0	0/0	0/0	0/0	0/0	0/0	0/0	0/0	0/0	0/0	0/0	0/0	0/0	0/0	0/0	0/0	0/0	0/0	0/0	0/0	0/0	0/0	0/0	0/0	0/0	0/0	0/0	0/1
9	19516352	G	A	1/1	1/1	1/1	0/1	0/1	1/1	1/1	0/1	1/1	1/1	0/0	0/1	0/0	0/1	0/1	1/1	0/1	0/1	0/0	0/1	0/1	0/1	0/0	0/0	1/1	0/1	1/1	0/1	1/1	0/1	0/1	0/1	1/1	1/1	0/0	1/1	0/0	1/1	0/1	1/1	1/1	0/0	0/1	0/1	1/1	0/1
9	19516520	G	A	0/0	0/0	0/1	0/0	0/0	0/0	0/0	0/0	0/0	0/0	0/0	0/0	0/0	0/0	0/0	0/0	0/0	0/0	0/0	0/0	0/0	0/0	0/0	0/0	0/0	0/0	0/0	0/0	0/0	0/0	0/0	0/0	0/0	0/0	0/0	0/0	0/0	0/0	0/0	0/0	0/0	0/0	0/0	0/0	0/0	0/1
9	19516540	A	G	0/0	1/1	0/1	0/0	0/1	0/0	0/0	1/1	1/1	0/0	1/1	0/1	1/1	1/1	0/1	0/1	0/1	0/1	1/1	0/1	0/1	0/1	1/1	1/1	0/0	0/1	0/1	0/1	0/1	0/1	0/1	0/1	1/1	1/1	1/1	0/0	1/1	0/0	0/1	0/0	1/1	1/1	0/1	0/1	0/1	0/1
9	19516611	G	GGT	0/0	0/0	0/1	0/0	0/0	0/0	0/0	0/0	0/0	0/0	0/0	0/0	0/0	0/0	0/0	0/0	0/0	0/0	0/0	0/0	0/0	0/0	0/0	0/0	0/0	0/0	0/0	0/0	0/0	0/0	0/0	0/0	0/0	0/0	0/0	0/0	0/0	0/0	0/0	0/0	0/0	0/0	0/0	0/0	0/0	0/1
9	19516849	C	G	0/0	0/0	0/1	0/0	0/0	0/0	0/0	0/0	0/0	0/0	0/0	0/0	0/0	0/0	0/0	0/0	0/0	0/0	0/0	0/0	0/0	0/0	0/0	0/0	0/0	0/0	0/0	0/0	0/0	0/0	0/0	0/0	0/0	0/0	0/0	0/0	0/0	0/0	0/0	0/0	0/0	0/0	0/0	0/0	0/0	0/1
9	19516966	T	C	0/0	1/1	0/1	0/0	0/0	0/0	0/0	0/1	1/1	0/0	0/0	0/0	0/0	0/1	0/0	0/1	0/0	0/0	0/0	0/0	0/0	0/0	0/0	0/0	0/0	0/0	0/1	0/0	0/1	0/0	0/0	0/0	1/1	1/1	0/0	0/0	0/0	0/0	0/0	0/0	1/1	0/0	0/0	0/0	0/1	0/1
9	19517450	T	C	0/0	1/1	0/0	0/0	0/0	0/0	0/0	1/1	1/1	0/0	0/0	0/0	0/0	0/1	0/0	0/1	0/0	0/0	0/0	0/0	0/0	0/0	0/0	0/0	0/0	0/0	0/1	0/0	0/1	0/0	0/0	0/0	1/1	1/1	0/0	0/0	0/0	0/0	0/0	0/0	1/1	0/0	0/0	0/0	0/1	0/0
9	19517667	A	G	0/0	1/1	0/1	0/0	0/0	0/0	0/0	0/1	1/1	0/0	0/0	0/0	0/0	0/1	0/0	0/1	0/0	0/0	0/0	0/0	0/0	0/0	0/0	0/0	0/0	0/0	0/1	0/0	0/1	0/0	0/0	0/0	1/1	1/1	0/0	0/0	0/0	0/0	0/0	0/0	1/1	0/0	0/0	0/0	0/1	0/1
9	19518045	GCAC	G	0/0	0/0	0/0	0/0	0/0	0/0	0/0	0/0	0/0	0/0	./.	0/0	0/0	0/0	0/0	0/0	0/0	0/0	./.	0/0	./.	./.	0/0	0/0	0/1	0/0	0/0	0/0	0/0	0/0	0/0	0/0	0/0	0/0	0/0	0/0	0/0	0/0	0/0	./.	0/0	0/0	0/0	0/0	0/0	0/0
9	19518069	T	C	./.	0/0	0/0	0/0	0/0	1/1	./.	0/0	0/0	0/0	0/0	0/0	0/0	0/0	0/0	0/0	0/0	0/0	./.	0/0	0/0	0/0	0/0	0/0	0/0	0/0	0/0	0/0	0/0	0/0	0/0	0/0	0/0	0/0	0/0	0/0	0/0	./.	0/0	./.	0/0	0/0	0/0	./.	0/0	0/0
9	19518070	T	C	./.	1/1	1/1	./.	1/1	1/1	./.	1/1	1/1	1/1	1/1	1/1	1/1	1/1	1/1	1/1	1/1	1/1	./.	1/1	1/1	1/1	1/1	1/1	1/1	1/1	1/1	1/1	1/1	1/1	1/1	1/1	1/1	1/1	1/1	1/1	1/1	./.	1/1	1/1	1/1	1/1	1/1	./.	1/1	1/1
9	19518074	A	G	./.	1/1	1/1	./.	1/1	1/1	./.	1/1	1/1	1/1	1/1	1/1	1/1	1/1	1/1	1/1	1/1	1/1	./.	1/1	1/1	1/1	1/1	1/1	1/1	1/1	1/1	1/1	1/1	1/1	1/1	1/1	1/1	1/1	1/1	1/1	1/1	./.	1/1	1/1	1/1	1/1	1/1	./.	1/1	1/1
9	19518153	G	T	0/0	0/0	0/1	0/0	0/0	0/0	0/0	0/0	0/0	0/0	0/0	0/0	0/0	0/0	0/0	0/0	0/0	0/0	0/0	0/0	0/0	0/0	0/0	0/0	0/0	0/0	0/0	0/0	0/0	0/0	0/0	0/0	0/0	0/0	0/0	0/0	0/0	0/0	0/0	0/0	0/0	0/0	0/0	0/0	0/0	0/1
9	19518401	GC	G	0/0	1/1	0/0	0/0	0/0	0/0	0/0	0/1	1/1	0/0	0/0	0/0	0/0	0/1	0/0	0/1	0/0	0/0	0/0	0/0	0/0	0/0	0/0	0/0	0/0	0/0	0/0	0/0	0/1	0/0	0/0	0/0	1/1	1/1	0/0	0/0	0/0	0/0	0/0	0/0	1/1	0/0	0/0	0/0	0/1	0/0
9	19518750	CA	C	./.	1/1	1/1	1/1	1/1	1/1	1/1	1/1	1/1	1/1	1/1	1/1	1/1	1/1	1/1	1/1	1/1	1/1	./.	1/1	1/1	1/1	./.	1/1	1/1	1/1	1/1	1/1	1/1	1/1	1/1	1/1	1/1	1/1	1/1	1/1	1/1	1/1	1/1	1/1	1/1	1/1	1/1	1/1	1/1	1/1
9	19518812	T	C	./.	1/1	1/1	1/1	1/1	1/1	1/1	1/1	1/1	1/1	1/1	1/1	1/1	1/1	1/1	1/1	1/1	1/1	1/1	1/1	1/1	1/1	./.	1/1	1/1	1/1	1/1	1/1	1/1	1/1	1/1	1/1	1/1	1/1	1/1	1/1	1/1	1/1	1/1	1/1	1/1	1/1	1/1	1/1	1/1	1/1
9	19518839	G	C	./.	1/1	1/1	1/1	1/1	1/1	1/1	1/1	1/1	1/1	1/1	1/1	1/1	1/1	1/1	1/1	1/1	1/1	1/1	1/1	1/1	1/1	./.	1/1	1/1	1/1	1/1	1/1	./.	1/1	1/1	1/1	1/1	1/1	1/1	1/1	1/1	1/1	1/1	1/1	1/1	1/1	1/1	1/1	1/1	1/1
9	19518883	T	C	./.	1/1	1/1	1/1	1/1	1/1	1/1	1/1	1/1	1/1	1/1	1/1	1/1	1/1	1/1	1/1	1/1	1/1	1/1	1/1	1/1	1/1	1/1	1/1	1/1	1/1	1/1	1/1	1/1	1/1	1/1	1/1	1/1	1/1	1/1	1/1	1/1	1/1	1/1	1/1	1/1	1/1	1/1	1/1	1/1	1/1
9	19518932	T	TG	./.	1/1	0/1	0/0	0/0	1/1	./.	0/0	./.	0/0	0/0	0/0	0/0	0/0	0/1	1/1	0/1	0/0	./.	./.	./.	0/0	./.	0/0	1/1	0/0	1/1	0/1	1/1	0/1	0/1	0/1	0/0	./.	0/0	./.	0/0	1/1	0/0	./.	1/1	0/0	0/0	0/1	0/0	0/0
9	19518943	T	G	./.	0/0	0/0	0/0	0/0	0/0	0/0	0/0	0/0	0/0	0/0	0/0	0/0	0/0	0/0	0/0	0/0	0/0	./.	0/0	./.	0/0	./.	0/0	0/0	0/0	0/0	0/0	0/0	0/0	0/0	0/0	0/0	0/1	0/0	0/0	0/0	0/0	0/0	0/0	0/0	0/0	0/0	0/0	0/0	0/0
9	19518945	C	G	./.	0/0	0/0	0/0	0/0	0/0	0/0	0/0	0/0	0/0	0/0	0/0	0/0	0/0	0/0	0/0	0/0	0/0	./.	0/0	./.	0/0	./.	0/0	0/0	0/0	0/0	0/0	0/0	0/0	0/0	0/0	0/0	0/1	0/0	0/0	0/0	0/0	0/0	0/0	0/0	0/0	0/0	0/0	0/0	0/0
9	19519319	A	G	0/0	1/1	0/0	0/0	0/0	0/0	0/0	0/1	1/1	0/0	0/0	0/0	0/0	0/1	0/0	0/1	0/0	0/0	0/0	0/0	0/0	0/0	0/0	0/0	0/0	0/0	0/1	0/0	0/1	0/0	0/0	0/0	1/1	1/1	0/0	0/0	0/0	0/0	0/0	0/0	1/1	0/0	0/0	0/0	0/1	0/0
9	19519413	A	G	0/0	0/0	0/1	0/0	0/0	0/0	0/0	0/0	0/0	0/0	0/0	0/0	0/0	0/0	0/0	0/0	0/0	0/0	0/0	0/0	0/0	0/0	0/0	0/0	0/0	0/0	0/0	0/0	0/0	0/0	0/0	0/0	0/0	0/0	0/0	0/0	0/0	0/0	0/0	0/0	0/0	0/0	0/0	0/0	0/0	0/1
9	19519532	C	A	0/0	0/0	0/1	0/0	0/0	0/0	0/0	0/0	0/0	0/0	0/0	0/0	0/0	0/0	0/0	0/0	0/0	0/0	0/0	0/0	0/0	0/0	0/0	0/0	0/0	0/0	0/0	0/0	0/0	0/0	0/0	0/0	0/0	0/0	0/0	0/0	0/0	0/0	0/0	0/0	0/0	0/0	0/0	0/0	0/0	0/1
9	19519991	C	T	0/0	0/0	0/1	0/0	0/0	0/0	0/0	0/0	0/0	0/0	0/0	0/0	0/0	0/0	0/0	0/0	0/0	0/0	0/0	0/0	0/0	0/0	0/0	0/0	0/0	0/0	0/0	0/0	0/0	0/0	0/0	0/0	0/0	0/0	0/0	0/0	0/0	0/0	0/0	0/0	0/0	0/0	0/0	0/0	0/0	0/1
9	19520155	T	TG	0/0	0/0	0/1	0/0	0/0	0/0	0/0	0/0	0/0	0/0	0/0	0/0	0/0	0/0	0/0	0/0	0/0	0/0	0/0	0/0	0/0	0/0	0/0	0/0	0/0	0/0	0/0	0/0	0/0	0/0	0/0	0/0	0/0	0/0	0/0	0/0	0/0	0/0	0/0	0/0	0/0	0/0	0/0	0/0	0/0	0/1
9	19520563	C	T	0/0	0/0	0/1	0/0	0/0	0/0	0/0	0/0	0/0	0/0	0/0	0/0	0/0	0/0	0/0	0/0	0/0	0/0	0/0	0/0	0/0	0/0	0/0	0/0	0/0	0/0	0/0	0/0	0/0	0/0	0/0	0/0	0/0	0/0	0/0	0/0	0/0	0/0	0/0	0/0	0/0	0/0	0/0	0/0	0/0	0/1
9	19520797	C	T	0/0	0/0	0/1	0/0	0/0	0/0	0/0	0/0	0/0	0/0	0/0	0/0	0/0	0/0	0/0	0/0	0/0	0/0	0/0	0/0	0/0	0/0	0/0	0/0	0/0	0/0	0/0	0/0	0/0	0/0	0/0	0/0	0/0	0/0	0/0	0/0	0/0	0/0	0/0	0/0	0/0	0/0	0/0	0/0	0/0	0/1
9	19520825	C	A	0/0	0/0	0/1	0/0	0/0	0/0	0/0	0/0	0/0	0/0	0/0	0/0	0/0	0/0	0/0	0/0	0/0	0/0	0/0	0/0	0/0	0/0	0/0	0/0	0/0	0/0	0/0	0/0	0/0	0/0	0/0	0/0	0/0	0/0	0/0	0/0	0/0	0/0	0/0	0/0	0/0	0/0	0/0	0/0	0/0	0/1
9	19520897	ATTT	A	0/0	0/0	0/0	0/0	0/0	0/0	0/1	0/0	0/0	0/0	0/0	0/0	0/0	0/0	0/0	0/0	0/0	0/0	0/0	0/0	0/0	0/0	0/0	0/0	0/0	0/0	0/0	0/0	0/0	0/0	0/0	0/0	0/0	0/0	0/0	0/0	0/0	0/0	0/0	0/0	./.	0/0	0/0	0/0	0/0	0/0
9	19520909	TTTAA	TA	0/0	1/1	0/0	0/0	0/0	0/0	0/0	0/1	1/1	0/0	0/0	0/0	0/0	0/1	0/0	0/1	0/0	0/0	0/0	0/0	0/0	0/0	0/0	0/0	0/0	0/0	0/1	0/0	0/1	0/0	0/0	0/0	1/1	1/1	0/0	0/0	0/0	0/0	0/0	0/0	1/1	0/0	0/0	0/0	0/1	0/0
9	19520911	TAAA	TAA	0/0	0/0	0/0	0/0	0/0	0/0	0/0	0/1	0/0	0/0	0/0	0/0	0/0	0/0	0/0	0/1	0/0	0/0	0/0	0/0	0/0	0/0	0/0	0/0	0/0	0/0	0/0	0/0	0/0	0/0	0/0	0/0	0/0	0/0	0/0	0/0	0/0	0/0	0/0	0/0	1/1	0/0	0/0	0/0	0/1	0/0
9	19520912	A	T	0/0	0/0	0/0	0/0	0/0	0/0	0/0	0/1	0/0	0/0	0/0	0/0	0/0	0/0	0/0	0/1	0/0	0/0	0/0	0/0	0/0	0/0	0/0	0/0	0/0	0/0	0/0	0/0	0/0	0/0	0/0	0/0	0/0	0/0	0/0	0/0	0/0	0/0	0/0	0/0	1/1	0/0	0/0	0/0	0/1	0/0
9	19521628	G	A	0/0	0/0	0/1	0/0	0/0	0/0	0/0	0/0	0/0	0/0	0/0	0/0	0/0	0/0	0/0	0/0	0/0	0/0	0/0	0/0	0/0	0/0	0/0	0/0	0/0	0/0	0/0	0/0	0/0	0/0	0/0	0/0	0/0	0/0	0/0	0/0	0/0	0/0	0/0	0/0	0/0	0/0	0/0	0/0	0/0	0/1
9	19522199	CG	C	0/0	1/1	0/0	0/0	0/0	0/0	0/0	0/1	1/1	0/0	0/0	0/0	0/0	0/1	0/0	0/1	0/0	0/0	0/0	0/0	0/0	0/0	0/0	0/0	0/0	0/0	0/1	0/0	0/1	0/0	0/0	0/0	1/1	1/1	0/0	0/0	0/0	0/0	0/0	0/0	1/1	0/0	0/0	0/0	0/1	0/0
9	19522353	A	G	0/0	0/0	0/1	0/0	0/0	0/0	0/0	0/0	0/0	0/0	0/0	0/0	0/0	0/0	0/0	0/0	0/0	0/0	0/0	0/0	0/0	0/0	0/0	0/0	0/0	0/0	0/0	0/0	0/0	0/0	0/0	0/0	0/0	0/0	0/0	0/0	0/0	0/0	0/0	0/0	0/0	0/0	0/0	0/0	0/0	0/1
9	19522410	A	G	0/0	0/0	0/1	0/0	0/0	0/0	0/0	0/0	0/0	0/0	0/0	0/0	0/0	0/0	0/0	0/0	0/0	0/0	0/0	0/0	0/0	0/0	0/0	0/0	0/0	0/0	0/0	0/0	0/0	0/0	0/0	0/0	0/0	0/0	0/0	0/0	0/0	0/0	0/0	0/0	0/0	0/0	0/0	0/0	0/0	0/1
9	19522503	C	G	0/0	0/0	0/0	0/1	0/1	0/0	0/0	0/1	0/0	0/0	1/1	0/1	1/1	0/1	0/1	0/0	0/1	0/1	1/1	0/1	0/1	0/1	1/1	1/1	0/0	0/1	0/0	0/1	0/0	0/1	0/1	0/1	0/0	0/0	1/1	0/0	1/1	0/0	0/1	0/0	0/0	1/1	0/1	0/1	0/0	0/1
9	19522561	T	G	0/0	0/0	0/1	0/0	0/0	0/0	0/0	0/0	0/0	0/0	0/0	0/0	0/0	0/0	0/0	0/0	0/0	0/0	0/0	0/0	0/0	0/0	0/0	0/0	0/0	0/0	0/0	0/0	0/0	0/0	0/0	0/0	0/0	0/0	0/0	0/0	0/0	0/0	0/0	0/0	0/0	0/0	0/0	0/0	0/0	0/1
9	19523055	A	C	0/0	0/0	0/1	0/0	0/0	0/0	0/0	0/0	0/0	0/0	0/0	0/0	0/0	0/0	0/0	0/0	0/0	0/0	0/0	0/0	0/0	0/0	0/0	0/0	0/0	0/0	0/0	0/0	0/0	0/0	0/0	0/0	0/0	0/0	0/0	0/0	0/0	0/0	0/0	0/0	0/0	0/0	0/0	0/0	0/0	0/1
9	19523153	C	T	0/0	0/0	0/1	0/0	0/0	0/0	0/0	0/0	0/0	0/0	0/0	0/0	0/0	0/0	0/0	0/0	0/0	0/0	0/0	0/0	0/0	0/0	0/0	0/0	0/0	0/0	0/0	0/0	0/0	0/0	0/0	0/0	0/0	0/0	0/0	0/0	0/0	0/0	0/0	0/0	0/0	0/0	0/0	0/0	0/0	0/1
9	19523537	C	G	0/0	0/0	0/1	0/0	0/0	0/0	0/0	0/0	0/0	0/0	0/0	0/0	0/0	0/0	0/0	0/0	0/0	0/0	0/0	0/0	0/0	0/0	0/0	0/0	0/0	0/0	0/0	0/0	0/0	0/0	0/0	0/0	0/0	0/0	0/0	0/0	0/0	0/0	0/0	0/0	0/0	0/0	0/0	0/0	0/0	0/1
9	19523868	G	A	0/0	0/0	0/1	0/0	0/0	0/0	0/0	0/0	0/0	0/0	0/0	0/0	0/0	0/0	0/0	0/0	0/0	0/0	0/0	0/0	0/0	0/0	0/0	0/0	0/0	0/0	0/0	0/0	0/0	0/0	0/0	0/0	0/0	0/0	0/0	0/0	0/0	0/0	0/0	0/0	0/0	0/0	0/0	0/0	0/0	0/1
9	19523928	C	T	0/0	0/0	0/1	0/0	0/0	0/0	0/0	0/0	0/0	0/0	0/0	0/0	0/0	0/0	0/0	0/0	0/0	0/0	0/0	0/0	0/0	0/0	0/0	0/0	0/0	0/0	0/0	0/0	0/0	0/0	0/0	0/0	0/0	0/0	0/0	0/0	0/0	0/0	0/0	0/0	0/0	0/0	0/0	0/0	0/0	0/1
9	19523929	T	G	0/0	0/0	0/1	0/0	0/0	0/0	0/0	0/0	0/0	0/0	0/0	0/0	0/0	0/0	0/0	0/0	0/0	0/0	0/0	0/0	0/0	0/0	0/0	0/0	0/0	0/0	0/0	0/0	0/0	0/0	0/0	0/0	0/0	0/0	0/0	0/0	0/0	0/0	0/0	0/0	0/0	0/0	0/0	0/0	0/0	0/1
9	19524047	A	T	0/0	1/1	0/0	0/0	0/0	0/0	0/0	0/1	1/1	0/0	0/0	0/0	0/0	0/1	0/0	0/1	0/0	0/0	0/0	0/0	0/0	0/0	0/0	0/0	0/0	0/0	0/1	0/0	0/1	0/0	0/0	0/0	1/1	1/1	0/0	0/0	0/0	0/0	0/0	0/0	1/1	0/0	0/0	0/0	0/1	0/0
9	19524178	C	T	0/0	0/0	0/1	0/0	0/0	0/0	0/0	0/0	0/0	0/0	0/0	0/0	0/0	0/0	0/0	0/0	0/0	0/0	0/0	0/0	0/0	0/0	0/0	0/0	0/0	0/0	0/0	0/0	0/0	0/0	0/0	0/0	0/0	0/0	0/0	0/0	0/0	0/0	0/0	0/0	0/0	0/0	0/0	0/0	0/0	0/1
9	19524287	G	A	0/0	0/0	0/1	0/0	0/0	0/0	0/0	0/0	0/0	0/0	0/0	0/0	0/0	0/0	0/0	0/0	0/0	0/0	0/0	0/0	0/0	0/0	0/0	0/0	0/0	0/0	0/0	0/0	0/0	0/0	0/0	0/0	0/0	0/0	0/0	0/0	0/0	0/0	0/0	0/0	0/0	0/0	0/0	0/0	0/0	0/1
9	19524727	ATTTTTT	A	1/1	1/1	1/1	0/0	0/1	1/1	0/0	./.	0/0	1/1	0/0	1/1	./.	./.	0/1	1/1	0/0	0/0	./.	./.	0/0	./.	0/0	0/0	1/1	0/1	1/1	0/0	1/1	0/1	0/1	0/0	0/0	0/0	0/0	1/1	0/0	1/1	1/1	./.	0/0	0/0	0/1	0/1	1/1	0/1
9	19524753	TAAGA	T	0/0	0/0	0/0	0/0	0/0	0/0	0/0	0/0	0/0	0/0	0/0	0/0	0/0	0/0	0/0	0/0	0/0	0/0	0/0	0/0	0/0	0/0	0/0	0/1	0/0	0/0	0/0	0/0	0/0	0/0	0/0	0/0	0/0	0/0	0/0	0/0	0/0	0/0	0/0	0/0	0/0	0/0	0/0	0/0	0/0	0/0
9	19524761	A	T	0/0	0/0	0/0	0/0	0/1	0/0	0/0	0/0	0/0	0/0	0/0	0/0	0/0	0/0	0/0	0/0	0/0	0/0	0/0	0/0	0/0	0/0	0/0	0/1	0/0	0/0	0/0	0/0	0/0	0/0	0/0	0/0	0/0	0/0	0/0	0/0	0/0	0/0	0/0	0/0	0/0	0/0	0/0	0/0	0/0	0/0
9	19524963	AATATATATATATATAT	A	0/0	1/1	0/0	0/0	0/0	0/0	0/0	0/0	0/0	0/0	0/0	./.	0/0	0/1	0/0	0/0	0/0	0/0	./.	1/1	0/0	./.	0/0	0/0	1/1	0/0	0/1	./.	1/1	0/0	0/1	0/0	0/0	0/0	0/0	0/1	./.	0/0	0/0	0/0	1/1	0/1	0/0	0/0	0/0	0/0
9	19524969	TA	T	0/0	0/0	0/1	0/0	./.	0/0	0/0	0/0	0/0	./.	0/0	./.	0/0	0/0	0/0	0/0	0/0	0/0	./.	0/0	./.	./.	./.	./.	0/0	./.	0/0	./.	0/0	0/0	0/0	0/0	0/0	0/0	0/0	0/0	./.	0/0	./.	0/0	0/0	0/0	0/0	0/0	./.	0/1
9	19524970	A	T	0/0	0/0	0/1	0/0	./.	0/0	0/0	0/0	0/0	./.	0/0	./.	0/0	0/0	0/0	0/0	0/0	0/0	./.	0/0	./.	./.	./.	./.	0/0	./.	0/0	./.	0/0	0/0	0/0	0/0	0/0	0/0	0/0	0/0	./.	0/0	./.	0/0	0/0	0/0	0/0	0/0	./.	0/1
9	19524971	TATATATATATATATATATATATATATATATATATA	TTATATATATATATATA	0/0	0/0	0/1	0/0	./.	0/0	0/0	0/0	0/0	./.	0/0	./.	0/0	0/0	0/0	0/0	0/0	0/0	./.	0/0	./.	./.	./.	./.	0/0	./.	0/0	./.	0/0	0/0	0/0	0/0	0/0	0/0	0/0	0/0	./.	0/0	./.	0/0	0/0	0/0	0/0	0/0	./.	0/1
9	19524973	TA	T	0/0	0/0	0/1	0/0	./.	0/0	0/0	0/0	0/0	./.	0/0	./.	0/0	0/0	0/0	0/0	0/0	0/0	./.	0/0	./.	./.	./.	./.	0/0	./.	0/0	./.	0/0	0/0	0/0	0/0	0/0	0/0	0/0	0/0	./.	0/0	./.	0/0	0/0	0/0	0/0	0/0	./.	0/1
9	19524974	A	T	0/0	0/0	0/1	0/0	./.	0/0	0/0	0/0	0/0	./.	0/0	./.	0/0	0/0	0/0	0/0	0/0	0/0	./.	0/0	./.	./.	./.	./.	0/0	./.	0/0	./.	0/0	0/0	0/0	0/0	0/0	0/0	0/0	0/0	./.	0/0	./.	0/0	0/0	0/0	0/0	0/0	./.	0/1
9	19524975	TATATATATATATATATATATATA	T	0/0	0/0	0/1	0/0	./.	0/0	0/0	0/0	0/0	./.	0/0	./.	0/0	0/0	0/0	0/0	0/0	0/0	./.	0/0	./.	./.	./.	./.	0/0	./.	0/0	./.	0/0	0/0	0/0	0/0	0/0	0/0	0/0	0/0	./.	0/0	./.	0/0	0/0	0/0	0/0	0/0	./.	0/1
9	19524977	TA	T	0/0	0/0	0/1	0/0	./.	0/0	0/0	0/0	0/0	./.	0/0	./.	0/0	0/0	0/0	0/0	0/0	0/0	./.	0/0	./.	./.	./.	./.	0/0	./.	0/0	./.	0/0	0/0	0/0	0/0	0/0	0/0	0/0	0/0	./.	0/0	./.	0/0	0/0	0/0	0/0	0/0	./.	0/1
9	19524978	A	T	0/0	0/0	0/1	0/0	./.	0/0	0/0	0/0	0/0	./.	0/0	./.	0/0	0/0	0/0	0/0	0/0	0/0	./.	0/0	./.	./.	./.	./.	0/0	./.	0/0	./.	0/0	0/0	0/0	0/0	0/0	0/0	0/0	0/0	./.	0/0	./.	0/0	0/0	0/0	0/0	0/0	./.	0/1
9	19524979	TATATATATATATATATATATATATATA	TTATA	0/0	0/0	0/1	0/0	./.	0/0	0/0	0/0	0/0	0/0	0/0	./.	0/0	0/0	0/0	0/0	0/0	0/0	./.	0/0	./.	./.	./.	./.	0/0	./.	0/0	./.	0/0	0/0	0/0	0/0	0/0	0/0	0/0	0/0	./.	0/0	./.	0/0	0/0	0/0	0/0	0/0	./.	0/1
9	19524982	A	T	0/0	0/0	0/1	0/0	./.	0/0	0/0	0/0	0/0	0/0	0/0	./.	0/0	0/0	0/0	0/0	0/0	0/0	./.	0/0	./.	./.	./.	./.	0/0	./.	0/0	./.	0/0	0/0	0/0	0/0	0/0	0/0	0/0	0/0	./.	0/0	./.	0/0	0/0	0/0	0/0	0/0	0/0	0/1
9	19524983	TATATATATATATATATATATATATATA	TTATATATATATATATATATATATATA	0/0	0/0	0/1	0/0	./.	0/0	0/0	0/0	0/0	0/0	0/0	./.	0/0	0/0	0/0	0/0	0/0	0/0	./.	0/0	./.	./.	./.	./.	0/0	./.	0/0	./.	0/0	0/0	0/0	0/0	0/0	0/0	0/0	0/0	./.	0/0	./.	0/0	0/0	0/0	0/0	0/0	0/0	0/1
9	19524986	A	T	0/0	0/0	0/1	0/0	./.	0/0	0/0	0/0	0/0	0/0	0/0	./.	0/0	0/0	0/0	0/0	0/0	0/0	./.	0/0	./.	./.	./.	./.	0/0	./.	0/0	./.	0/0	0/0	0/0	0/0	0/0	0/0	0/0	0/0	./.	0/0	./.	0/0	0/0	0/0	0/0	0/0	0/0	0/1
9	19524987	TATATATATATATATATATA	T	0/0	0/0	0/1	0/0	./.	0/0	0/0	0/0	0/0	0/0	0/0	./.	0/0	0/0	0/0	0/0	0/0	0/0	./.	0/0	./.	./.	0/0	./.	0/0	./.	0/0	./.	0/0	0/0	0/0	0/0	0/0	0/0	0/0	0/0	./.	0/0	./.	0/0	0/0	0/0	0/0	0/0	0/0	0/1
9	19524990	A	T	0/0	0/0	0/1	0/0	./.	0/0	0/0	0/0	0/0	0/0	0/0	./.	0/0	0/0	0/0	0/0	0/0	0/0	./.	0/0	./.	./.	0/0	./.	0/0	./.	0/0	./.	0/0	0/0	0/0	0/0	0/0	0/0	0/0	0/0	./.	0/0	./.	0/0	0/0	0/0	0/0	0/0	0/0	0/1
9	19524994	A	T	0/0	0/0	0/1	0/0	./.	0/0	0/0	0/0	0/0	0/0	0/0	0/0	0/0	0/0	0/0	0/0	0/0	0/0	./.	0/0	./.	./.	0/0	./.	0/0	./.	0/0	./.	0/0	0/0	0/0	0/0	0/0	0/0	0/0	0/0	./.	0/0	./.	0/0	0/0	0/0	0/0	0/0	0/0	0/1
9	19524998	A	T	0/0	0/0	0/1	0/0	./.	0/0	0/0	0/0	0/0	0/0	0/0	0/0	0/0	0/0	0/0	0/0	0/0	0/0	./.	0/0	./.	./.	0/0	./.	0/0	./.	0/0	./.	0/0	0/0	0/0	0/0	0/0	0/0	0/0	0/0	./.	0/0	./.	0/0	0/0	0/0	0/0	0/0	0/0	0/1
9	19525002	A	T	0/0	0/0	0/1	0/0	./.	0/0	0/0	0/0	0/0	0/0	0/0	0/0	0/0	0/0	0/0	0/0	0/0	0/0	./.	0/0	./.	./.	0/0	0/0	0/0	./.	0/0	./.	0/0	0/0	0/0	0/0	0/0	0/0	0/0	0/0	./.	0/0	./.	0/0	0/0	0/0	0/0	0/0	0/0	0/1
9	19525006	A	T	0/0	0/0	0/1	0/0	0/0	0/0	0/0	0/0	0/0	0/0	0/0	0/0	0/0	0/0	0/0	0/0	0/0	0/0	0/0	0/0	0/0	./.	0/0	0/0	0/0	./.	0/0	0/0	0/0	0/0	0/0	0/0	0/0	0/0	0/0	0/0	./.	0/0	./.	0/0	0/0	0/0	0/0	0/0	0/0	0/1
9	19525014	T	A	0/0	0/0	0/0	0/1	0/0	./.	0/0	0/0	0/0	0/0	0/0	0/0	0/0	0/0	0/1	0/0	0/0	0/0	0/0	0/0	0/0	0/0	0/0	0/0	0/0	0/0	0/0	0/0	0/0	0/0	0/0	0/0	0/0	0/0	0/0	0/0	./.	0/0	0/0	0/0	0/0	0/0	0/0	0/0	./.	0/0
9	19525385	A	G	0/0	0/0	0/1	0/0	0/0	0/0	0/0	0/0	0/0	0/0	0/0	0/0	0/0	0/0	0/0	0/0	0/0	0/0	0/0	0/0	0/0	0/0	0/0	0/0	0/0	0/0	0/0	0/0	0/0	0/0	0/0	0/0	0/0	0/0	0/0	0/0	0/0	0/0	0/0	0/0	0/0	0/0	0/0	0/0	0/0	0/1
9	19526509	CTA	C	0/0	0/0	0/0	0/1	0/1	0/0	0/0	0/1	0/0	0/0	1/1	0/1	1/1	0/1	0/1	0/0	0/1	0/1	1/1	0/1	0/1	0/1	1/1	1/1	0/0	0/1	0/0	0/1	0/0	0/1	0/1	0/1	0/0	0/0	1/1	0/0	1/1	0/0	0/1	0/0	0/0	1/1	0/1	0/1	0/0	0/1
9	19526903	C	A	0/0	0/0	0/1	0/0	0/0	0/0	0/0	0/0	0/0	0/0	0/0	0/0	0/0	0/0	0/0	0/0	0/0	0/0	0/0	0/0	0/0	0/0	0/0	0/0	0/0	0/0	0/0	0/0	0/0	0/0	0/0	0/0	0/0	0/0	0/0	0/0	0/0	0/0	0/0	0/0	0/0	0/0	0/0	0/0	0/0	0/0
9	19527824	T	TG	1/1	0/0	0/1	0/1	0/1	1/1	1/1	0/0	0/0	1/1	0/0	0/1	0/0	0/0	0/1	0/1	0/1	0/1	0/0	0/1	0/1	0/1	0/0	0/0	1/1	0/1	0/1	0/1	0/1	0/1	0/1	0/1	0/0	0/0	0/0	1/1	0/0	1/1	0/1	1/1	0/0	0/0	0/1	0/1	0/1	0/1
9	19527954	CCT	C	0/0	0/0	0/1	0/0	0/0	0/0	0/0	0/0	0/0	0/0	0/0	0/0	0/0	0/0	0/0	0/0	0/0	0/0	0/0	0/0	0/0	0/0	0/0	0/0	0/0	0/0	0/0	0/0	0/0	0/0	0/0	0/0	0/0	0/0	0/0	0/0	0/0	0/0	0/0	0/0	0/0	0/0	0/0	0/0	0/0	0/1
9	19528460	G	T	1/1	1/1	1/1	0/1	0/1	1/1	1/1	1/1	1/1	1/1	0/0	0/1	0/0	0/1	0/1	1/1	0/1	0/1	0/0	1/1	0/1	0/1	0/0	0/0	1/1	0/1	1/1	0/1	1/1	0/1	0/1	0/1	1/1	1/1	0/0	1/1	0/0	1/1	0/1	1/1	1/1	0/0	0/1	0/1	1/1	1/1
9	19528680	CG	C	0/0	0/0	0/0	0/1	0/1	0/0	0/0	0/0	0/0	0/0	1/1	0/1	1/1	0/0	0/1	0/0	0/1	0/1	1/1	0/1	0/1	0/1	1/1	1/1	0/0	0/1	0/0	0/1	0/0	0/1	0/1	0/1	0/0	0/0	1/1	0/0	1/1	0/0	0/1	0/0	0/0	1/1	0/1	0/1	0/0	0/0
9	19528744	G	A	0/0	0/0	0/0	0/1	0/1	0/0	0/0	0/0	0/0	0/0	1/1	0/1	1/1	0/1	0/1	0/0	0/1	0/1	1/1	0/1	0/1	0/1	1/1	1/1	0/0	0/1	0/0	0/1	0/0	0/1	0/1	0/1	0/0	0/0	1/1	0/0	1/1	0/0	0/1	0/0	0/0	1/1	0/1	0/1	0/0	0/0
9	19529077	G	A	0/0	0/0	0/0	0/1	0/1	0/0	0/0	0/1	0/0	0/0	1/1	0/1	1/1	0/1	0/1	0/0	0/1	0/1	1/1	0/1	0/1	0/1	1/1	1/1	0/0	0/1	0/0	0/1	0/0	0/1	0/1	0/1	0/0	0/0	1/1	0/0	1/1	0/0	0/1	0/0	0/0	1/1	0/1	0/1	0/0	0/0
9	19529163	C	T	0/0	0/0	0/1	0/0	0/0	0/0	0/0	0/0	0/0	0/0	0/0	0/0	0/0	0/0	0/0	0/0	0/0	0/0	0/0	0/0	0/0	0/0	0/0	0/0	0/0	0/0	0/0	0/0	0/0	0/0	0/0	0/0	0/0	0/0	0/0	0/0	0/0	0/0	0/0	0/0	0/0	0/0	0/0	0/0	0/0	0/0
9	19529349	T	C	1/1	1/1	1/1	0/1	0/1	1/1	1/1	0/1	1/1	1/1	0/0	0/1	0/0	0/1	0/1	1/1	0/1	0/1	0/0	0/1	0/1	0/1	0/0	0/0	1/1	0/1	1/1	0/1	1/1	0/1	0/1	0/1	1/1	1/1	0/0	1/1	0/0	1/1	0/1	1/1	1/1	0/0	0/1	0/1	1/1	1/1
9	19530458	G	T	0/0	0/0	0/1	0/0	0/0	0/0	0/0	0/0	0/0	0/0	0/0	0/0	0/0	0/0	0/0	0/0	0/0	0/0	0/0	0/0	0/0	0/0	0/0	0/0	0/0	0/0	0/0	0/0	0/0	0/0	0/0	0/0	0/0	0/0	0/0	0/0	0/0	0/0	0/0	0/0	0/0	0/0	0/0	0/0	0/0	0/0
9	19531002	C	T	0/0	0/0	0/0	0/1	0/1	0/0	0/0	0/1	0/0	0/0	1/1	0/0	1/1	0/1	0/1	0/0	0/1	0/1	1/1	1/1	0/1	0/1	1/1	1/1	0/0	0/1	0/0	0/1	0/0	0/1	0/1	0/1	0/0	0/0	1/1	0/0	1/1	0/0	0/1	0/0	0/0	1/1	0/1	0/1	0/0	0/0
9	19531013	G	A	1/1	0/0	0/1	0/1	0/1	1/1	1/1	0/0	0/0	1/1	0/0	0/1	0/0	0/0	0/1	0/1	0/1	0/1	0/0	0/0	0/1	0/1	0/0	0/0	1/1	0/1	0/1	0/1	0/1	0/1	0/1	0/1	0/0	0/0	0/0	1/1	0/0	1/1	0/1	1/1	0/0	0/0	0/1	0/1	0/1	0/1
9	19531219	TA	T	1/1	1/1	1/1	0/1	0/1	1/1	1/1	0/1	1/1	1/1	0/0	0/1	0/0	0/1	0/1	1/1	0/1	0/1	0/0	0/1	0/1	0/1	0/0	0/0	1/1	0/1	1/1	0/1	1/1	0/1	0/1	0/1	1/1	1/1	0/0	1/1	0/0	1/1	0/1	1/1	1/1	0/0	0/1	0/1	1/1	0/1
9	19531293	G	A	0/0	0/0	0/1	0/0	0/0	0/0	0/0	0/0	0/0	0/0	0/0	0/0	0/0	0/0	0/0	0/0	0/0	0/0	0/0	0/0	0/0	0/0	0/0	0/0	0/0	0/0	0/0	0/0	0/0	0/0	0/0	0/0	0/0	0/0	0/0	0/0	0/0	0/0	0/0	0/0	0/0	0/0	0/0	0/0	0/0	0/0
9	19531484	GTTTT	G	0/0	0/0	0/1	0/0	0/0	0/0	0/0	0/0	0/0	0/0	1/1	0/0	1/1	0/1	0/1	0/0	0/0	0/1	1/1	0/1	0/1	0/1	1/1	1/1	0/0	0/0	0/0	0/0	0/0	0/0	0/1	0/1	0/0	0/0	0/0	0/0	1/1	0/0	0/0	0/0	0/0	1/1	0/0	0/0	0/0	0/0
9	19531486	T	G	0/0	0/0	0/1	0/0	0/0	0/0	0/0	0/0	0/0	0/0	0/0	0/0	0/0	0/0	0/0	0/0	0/0	0/0	0/0	0/0	0/0	0/0	0/0	0/0	0/0	0/0	0/0	0/0	0/0	0/0	0/0	0/0	0/0	0/0	0/0	0/0	0/0	0/0	0/0	0/0	0/0	0/0	0/0	0/0	0/0	0/0
9	19531487	T	G	0/0	0/0	0/1	0/0	0/0	0/0	0/0	0/0	0/0	0/0	0/0	0/0	0/0	0/0	0/0	0/0	0/0	0/0	0/0	0/0	0/0	0/0	0/0	0/0	0/0	0/0	0/0	0/0	0/0	0/0	0/0	0/0	0/0	0/0	0/0	0/0	0/0	0/0	0/0	0/0	0/0	0/0	0/0	0/0	0/0	0/0
9	19531488	T	G	0/0	0/0	0/1	0/0	0/0	0/0	0/0	0/0	0/0	0/0	0/0	0/0	0/0	0/0	0/0	0/0	0/0	0/0	0/0	0/0	0/0	0/0	0/0	0/0	0/0	0/0	0/0	0/0	0/0	0/0	0/0	0/0	0/0	0/0	0/0	0/0	0/0	0/0	0/0	0/0	0/0	0/0	0/0	0/0	0/0	0/0
9	19531489	T	G	0/0	0/0	0/1	0/0	0/0	0/0	0/0	0/0	0/0	0/0	0/0	0/0	0/0	0/0	0/0	0/0	0/0	0/0	0/0	0/0	0/0	0/0	0/0	0/0	0/0	0/0	0/0	0/0	0/0	0/0	0/0	0/0	0/0	0/0	0/0	0/0	0/0	0/0	0/0	0/0	0/0	0/0	0/0	0/0	0/0	0/0
9	19531500	C	T	0/0	0/1	0/0	0/0	0/0	0/0	0/0	0/0	0/0	0/0	0/0	0/0	0/0	0/0	0/1	0/0	0/0	0/0	0/0	0/0	0/0	0/1	0/0	0/0	0/0	0/1	0/1	0/0	0/0	0/0	0/0	0/0	0/0	0/0	0/0	0/0	0/0	0/0	0/1	0/0	0/0	0/0	0/0	0/0	0/0	0/0
9	19531502	C	T	0/0	0/0	0/0	0/0	0/0	0/0	0/0	0/0	0/0	0/0	0/0	0/0	0/0	0/0	0/1	0/0	0/0	0/0	0/0	0/0	0/0	0/1	0/0	0/0	0/0	0/1	0/0	0/0	0/0	0/0	0/0	0/0	0/0	0/0	0/0	0/0	0/0	0/0	0/1	0/0	0/0	0/0	0/0	0/0	0/0	0/0
9	19531546	AAAAAAAAC	A	0/0	0/0	0/1	0/0	0/0	0/0	0/0	0/0	0/0	0/0	0/0	0/0	0/0	0/0	0/0	0/0	0/0	0/0	0/0	0/0	0/0	0/0	0/0	0/0	0/0	0/0	0/0	0/0	0/0	0/0	0/0	0/0	0/0	0/0	0/0	0/0	0/0	0/0	0/0	0/0	0/0	0/0	0/0	0/0	0/0	0/0
9	19531774	A	C	0/0	0/0	0/1	0/1	0/1	0/0	0/0	1/1	0/0	0/0	1/1	0/1	1/1	0/1	0/1	0/0	0/1	0/1	1/1	0/1	0/1	0/1	1/1	1/1	0/0	0/1	0/0	0/1	0/0	0/1	0/1	0/1	0/0	0/0	1/1	0/0	1/1	0/0	0/1	0/0	0/0	1/1	0/1	0/1	0/0	0/0
9	19531886	G	A	1/1	1/1	0/1	0/1	0/1	1/1	1/1	0/1	1/1	1/1	0/0	0/1	0/0	0/1	0/1	1/1	0/1	0/1	0/0	0/1	0/1	0/1	0/0	0/0	1/1	0/1	1/1	0/1	1/1	0/1	0/1	0/1	1/1	1/1	0/0	1/1	0/0	1/1	0/1	1/1	1/1	0/0	0/1	0/1	1/1	0/1
9	19532025	ATATAT	A	0/0	0/0	0/1	0/0	0/0	0/0	0/0	0/0	0/0	0/0	./.	0/0	./.	0/0	0/0	0/0	0/0	0/0	./.	0/0	0/0	0/0	./.	0/0	0/0	0/0	0/0	0/0	0/0	0/0	0/0	0/0	0/0	0/0	./.	0/0	./.	0/0	0/0	0/0	0/0	0/0	0/0	0/0	0/0	0/0
9	19532027	ATAT	A	0/0	0/0	0/1	0/0	0/0	0/0	0/0	0/0	0/0	0/0	./.	0/0	./.	0/0	0/0	0/0	0/0	0/0	./.	0/0	0/0	0/0	./.	0/0	0/0	0/0	0/0	0/0	0/0	0/0	0/0	0/0	0/0	0/0	./.	0/0	./.	0/0	0/0	0/0	0/0	0/0	0/0	0/0	0/0	0/0
9	19532119	G	A	0/0	0/0	0/1	0/0	0/0	0/0	0/0	0/0	0/0	0/0	0/0	0/0	0/0	0/0	0/0	0/0	0/0	0/0	0/0	0/0	0/0	0/0	0/0	0/0	0/0	0/0	0/0	0/0	0/0	0/0	0/0	0/0	0/0	0/0	0/0	0/0	0/0	0/0	0/0	0/0	0/0	0/0	0/0	0/0	0/0	0/0
9	19532584	A	G	0/0	0/0	0/1	0/0	0/0	0/0	0/0	0/0	0/0	0/0	0/0	0/0	0/0	0/0	0/0	0/0	0/0	0/0	0/0	0/0	0/0	0/0	0/0	0/0	0/0	0/0	0/0	0/0	0/0	0/0	0/0	0/0	0/0	0/0	0/0	0/0	0/0	0/0	0/0	0/0	0/0	0/0	0/0	0/0	0/0	0/0
9	19532641	C	T	0/0	0/0	0/1	0/0	0/0	0/0	0/0	0/0	0/0	0/0	0/0	0/0	0/0	0/0	0/0	0/0	0/0	0/0	0/0	0/0	0/0	0/0	0/0	0/0	0/0	0/0	0/0	0/0	0/0	0/0	0/0	0/0	0/0	0/0	0/0	0/0	0/0	0/0	0/0	0/0	0/0	0/0	0/0	0/0	0/0	0/0
9	19532791	C	CAGCT	0/0	0/0	0/1	0/0	0/0	0/0	0/0	0/0	0/0	0/0	0/0	0/0	0/0	0/0	0/0	0/0	0/0	0/0	0/0	0/0	0/0	0/0	0/0	0/0	0/0	0/0	0/0	0/0	0/0	0/0	0/0	0/0	0/0	0/0	0/0	0/0	0/0	0/0	0/0	0/0	0/0	0/0	0/0	0/0	0/0	0/0
9	19532818	T	C	0/0	0/0	0/1	0/0	0/0	0/0	0/0	0/0	0/0	0/0	0/0	0/0	0/0	0/0	0/0	0/0	0/0	0/0	0/0	0/0	0/0	0/0	0/0	0/0	0/0	0/0	0/0	0/0	0/0	0/0	0/0	0/0	0/0	0/0	0/0	0/0	0/0	0/0	0/0	0/0	0/0	0/0	0/0	0/0	0/0	0/0
9	19532866	C	T	0/0	0/0	0/1	0/0	0/0	0/0	0/0	0/0	0/0	0/0	0/0	0/0	0/0	0/0	0/0	0/0	0/0	0/0	0/0	0/0	0/0	0/0	0/0	0/0	0/0	0/0	0/0	0/0	0/0	0/0	0/0	0/0	0/0	0/0	0/0	0/0	0/0	0/0	0/0	0/0	0/0	0/0	0/0	0/0	0/0	0/0
9	19532945	G	GACTTAACCTAGAGGCAACACAATGAAT	0/0	0/0	0/1	0/0	0/0	0/0	0/0	0/0	0/0	0/0	0/0	0/0	0/0	0/0	0/0	0/0	0/0	0/0	0/0	0/0	0/0	0/0	0/0	0/0	0/0	0/0	0/0	0/0	0/0	0/0	0/0	0/0	0/0	0/0	0/0	0/0	0/0	0/0	0/0	0/0	0/0	0/0	0/0	0/0	0/0	0/0
9	19533118	TA	T	1/1	1/1	1/1	0/1	0/1	1/1	1/1	0/1	1/1	1/1	0/0	0/1	0/0	0/1	0/1	1/1	0/1	0/1	0/0	0/1	0/1	0/1	0/0	0/0	1/1	0/1	1/1	0/1	1/1	0/1	0/1	0/1	1/1	1/1	0/0	1/1	0/0	1/1	0/1	1/1	1/1	0/0	0/1	0/1	1/1	1/1
9	19533141	TAAAATA	TAAATA	1/1	1/1	0/1	0/1	0/1	1/1	1/1	0/1	1/1	1/1	0/0	0/1	0/0	0/1	0/1	1/1	0/1	0/1	0/0	1/1	0/1	0/1	0/0	0/0	1/1	0/1	1/1	0/1	1/1	0/1	0/1	0/1	1/1	1/1	0/0	1/1	0/0	1/1	0/1	1/1	1/1	0/0	0/1	0/1	1/1	0/1
9	19533163	A	C	1/1	1/1	0/1	0/1	0/1	1/1	1/1	0/1	1/1	1/1	0/0	0/1	0/0	0/1	0/1	1/1	0/1	0/1	0/0	1/1	0/1	0/1	0/0	0/0	1/1	0/1	1/1	0/1	1/1	0/1	0/1	0/1	1/1	1/1	0/0	1/1	0/0	1/1	0/1	1/1	1/1	0/0	0/1	0/1	1/1	1/1
9	19533518	A	C	0/0	0/0	0/1	0/0	0/0	0/0	0/0	0/0	0/0	0/0	0/0	0/0	0/0	0/0	0/0	0/0	0/0	0/0	0/0	0/0	0/0	0/0	0/0	0/0	0/0	0/0	0/0	0/0	0/0	0/0	0/0	0/0	0/0	0/0	0/0	0/0	0/0	0/0	0/0	0/0	0/0	0/0	0/0	0/0	0/0	0/1
9	19533568	AG	A	0/0	0/0	0/1	0/1	0/1	0/0	0/0	0/1	0/0	0/0	1/1	0/1	1/1	0/1	0/1	0/0	0/1	0/1	1/1	0/1	0/1	0/1	1/1	1/1	0/0	0/1	0/0	0/1	0/0	0/1	0/1	0/1	0/0	0/0	1/1	0/0	1/1	0/0	0/1	0/0	0/0	1/1	0/1	0/1	0/0	0/1
9	19533600	A	G	1/1	1/1	0/1	0/1	0/1	1/1	1/1	0/1	1/1	1/1	0/0	0/0	0/0	0/1	0/1	1/1	0/1	0/1	0/0	0/1	0/1	0/1	0/0	0/0	1/1	0/1	1/1	0/1	1/1	0/1	0/1	0/1	1/1	1/1	0/0	1/1	0/0	1/1	0/1	1/1	1/1	0/0	0/1	0/1	1/1	0/1
9	19533931	TAA	T	1/1	1/1	1/1	0/1	0/1	1/1	1/1	0/1	1/1	1/1	0/0	0/1	0/1	0/0	0/1	1/1	0/1	0/1	0/0	0/1	0/1	0/1	0/0	0/0	1/1	0/1	1/1	0/1	1/1	0/1	0/1	0/1	1/1	1/1	0/0	1/1	0/0	1/1	0/1	1/1	1/1	0/0	0/1	0/0	1/1	1/1
9	19533933	A	T	1/1	./.	1/1	0/0	./.	./.	./.	./.	./.	./.	0/0	0/0	0/0	0/0	0/0	./.	0/0	./.	0/0	./.	0/0	./.	0/0	0/0	./.	0/0	./.	./.	./.	0/0	0/0	0/0	./.	./.	0/0	./.	0/0	./.	0/0	./.	./.	0/0	0/0	0/0	./.	1/1
9	19534032	A	G	0/0	0/0	0/1	0/0	0/0	0/0	0/0	0/0	0/0	0/0	0/0	0/0	0/0	0/0	0/0	0/0	0/0	0/0	0/0	0/0	0/0	0/0	0/0	0/0	0/0	0/0	0/0	0/0	0/0	0/0	0/0	0/0	0/0	0/0	0/0	0/0	0/0	0/0	0/0	0/0	0/0	0/0	0/0	0/0	0/0	0/0
9	19534065	C	T	1/1	1/1	0/1	0/1	0/1	1/1	1/1	0/1	1/1	1/1	0/0	0/1	0/0	0/1	0/1	1/1	0/1	0/1	0/0	0/1	0/1	0/1	0/0	0/0	1/1	0/1	1/1	0/1	1/1	0/1	0/1	0/1	1/1	1/1	0/0	1/1	0/0	1/1	0/1	1/1	1/1	0/0	0/1	0/1	1/1	1/1
9	19534119	C	T	./.	0/0	0/1	0/0	0/0	./.	0/0	0/0	0/0	0/0	0/0	0/0	0/0	0/0	0/0	./.	0/0	0/0	0/0	0/0	0/0	0/0	0/0	0/0	./.	0/0	0/0	0/0	0/0	0/0	0/0	0/0	0/0	0/0	0/0	0/0	0/0	0/0	0/0	0/0	./.	0/0	0/0	0/0	0/0	0/0
9	19534123	CCAACCTCCACATCCCATCATCCCCAA	C	1/1	1/1	0/1	0/1	0/1	1/1	1/1	0/1	1/1	1/1	0/0	0/1	0/0	0/1	0/1	1/1	0/1	0/1	0/0	0/1	./.	0/1	0/0	0/0	1/1	0/1	1/1	0/1	1/1	0/1	0/1	0/1	1/1	1/1	0/0	1/1	0/0	1/1	0/1	1/1	1/1	0/0	0/1	0/1	1/1	1/1
9	19534124	CAACCTCCACATCCCATCATCCCCAA	C	1/1	0/0	0/0	0/0	0/0	1/1	0/0	0/0	0/0	0/0	0/0	0/0	0/0	0/0	0/1	1/1	0/1	0/0	0/0	0/0	./.	0/0	0/0	0/0	1/1	0/0	0/0	0/0	0/0	0/1	0/1	0/1	0/0	0/0	0/0	0/0	0/0	1/1	0/0	0/0	1/1	0/0	0/1	0/1	0/0	0/0
9	19534444	C	T	0/0	0/0	0/1	0/0	0/0	0/0	0/0	0/0	0/0	0/0	0/0	0/0	0/0	0/0	0/0	0/0	0/0	0/0	0/0	0/0	0/0	0/0	0/0	0/0	0/0	0/0	0/0	0/0	0/0	0/0	0/0	0/0	0/0	0/0	0/0	0/0	0/0	0/0	0/0	0/0	0/0	0/0	0/0	0/0	0/0	0/0
9	19534447	GTT	G	0/0	0/0	0/1	0/0	0/0	0/0	0/0	0/0	0/0	0/0	0/0	0/0	0/0	0/0	0/0	0/0	0/0	0/0	./.	0/0	0/0	0/0	0/0	0/0	0/0	0/0	0/0	0/0	0/0	0/0	0/0	0/0	0/0	0/0	0/0	0/0	0/0	0/0	0/0	0/1	0/0	0/0	0/0	0/0	0/0	0/0
9	19534464	A	T	0/0	0/0	0/0	0/0	0/0	0/0	0/0	0/1	0/0	0/0	0/0	0/0	0/0	0/0	0/0	0/0	0/0	0/0	0/0	0/0	0/0	0/0	0/0	0/0	0/0	0/0	0/0	0/0	0/0	0/0	0/0	0/0	0/0	0/0	0/0	0/0	0/0	0/0	0/0	0/0	0/0	0/0	0/0	0/0	0/0	0/0
9	19534486	TCA	T	0/0	0/0	0/1	0/0	0/0	0/0	0/0	0/0	0/0	0/0	0/0	0/0	0/0	0/0	0/0	0/0	0/0	0/0	0/0	0/0	0/0	0/0	0/0	0/0	0/0	0/0	0/0	0/0	0/0	0/0	0/0	0/0	0/0	0/0	0/0	0/0	0/0	0/0	0/0	0/0	0/0	0/0	0/0	0/0	0/0	0/0
9	19534543	C	T	0/0	0/0	0/1	0/0	0/0	0/0	0/0	0/0	0/0	0/0	0/0	0/0	0/0	0/0	0/0	0/0	0/0	0/0	0/0	0/0	0/0	0/0	0/0	0/0	0/0	0/0	0/0	0/0	0/0	0/0	0/0	0/0	0/0	0/0	0/0	0/0	0/0	0/0	0/0	0/0	0/0	0/0	0/0	0/0	0/0	0/0
9	19534650	G	A	0/0	0/0	0/1	0/0	0/0	0/0	0/0	0/0	0/0	0/0	0/0	0/0	0/0	0/0	0/0	0/0	0/0	0/0	0/0	0/0	0/0	0/0	0/0	0/0	0/0	0/0	0/0	0/0	0/0	0/0	0/0	0/0	0/0	0/0	0/0	0/0	0/0	0/0	0/0	0/0	0/0	0/0	0/0	0/0	0/0	0/0
9	19534699	G	A	0/0	0/0	0/1	0/0	0/0	0/0	0/0	0/0	0/0	0/0	0/0	0/0	0/0	0/0	0/0	0/0	0/0	0/0	0/0	0/0	0/0	0/0	0/0	0/0	0/0	0/0	0/0	0/0	0/0	0/0	0/0	0/0	0/0	0/0	0/0	0/0	0/0	0/0	0/0	0/0	0/0	0/0	0/0	0/0	0/0	0/0
9	19534897	C	T	0/0	0/0	0/0	0/1	0/1	0/0	0/0	0/1	0/0	0/0	1/1	0/1	1/1	0/1	0/1	0/0	0/1	0/1	1/1	0/1	0/1	0/1	1/1	1/1	0/0	0/1	0/0	0/1	0/0	0/1	0/1	0/1	0/0	0/0	1/1	0/0	1/1	0/0	0/1	0/0	0/0	1/1	0/1	0/1	0/0	0/0
9	19535176	G	A	1/1	1/1	1/1	0/1	0/1	1/1	1/1	0/1	1/1	1/1	0/0	0/1	0/0	0/1	0/1	1/1	0/1	0/1	0/0	0/1	0/1	0/1	0/0	0/0	1/1	0/1	1/1	0/1	1/1	0/1	0/1	0/1	1/1	1/1	0/0	1/1	0/0	1/1	0/1	1/1	1/1	0/0	0/1	0/1	1/1	1/1
9	19535345	G	A	0/0	0/0	0/1	0/0	0/0	0/0	0/0	0/0	0/0	0/0	0/0	0/0	0/0	0/0	0/0	0/0	0/0	0/0	0/0	0/0	0/0	0/0	0/0	0/0	0/0	0/0	0/0	0/0	0/0	0/0	0/0	0/0	0/0	0/0	0/0	0/0	0/0	0/0	0/0	0/0	0/0	0/0	0/0	0/0	0/0	0/1
9	19535407	G	C	1/1	1/1	1/1	0/1	0/1	1/1	1/1	0/0	1/1	1/1	0/0	0/1	0/0	0/1	0/1	1/1	0/1	0/1	0/0	0/1	0/1	0/1	0/0	0/0	1/1	0/1	1/1	0/1	1/1	0/1	0/1	0/1	1/1	1/1	0/0	1/1	0/0	1/1	0/1	1/1	1/1	0/0	0/1	0/1	1/1	1/1
9	19535519	T	G	1/1	1/1	0/1	0/1	0/1	1/1	1/1	0/0	1/1	1/1	0/0	0/1	0/0	0/1	0/1	1/1	0/1	0/1	0/0	0/1	0/1	0/1	0/0	0/0	1/1	0/1	1/1	0/1	1/1	0/1	0/1	0/1	1/1	1/1	0/0	1/1	0/0	1/1	0/1	1/1	1/1	0/0	0/1	0/1	1/1	0/1
9	19535764	C	T	0/0	0/0	0/0	0/1	0/1	0/0	0/0	0/1	0/0	0/0	1/1	0/1	1/1	0/1	0/1	0/0	0/1	0/1	1/1	0/1	0/1	0/1	1/1	1/1	0/0	0/1	0/0	0/1	0/0	0/1	0/1	0/1	0/0	0/0	1/1	0/0	1/1	0/0	0/1	0/0	0/0	1/1	0/1	0/1	0/0	0/0
9	19535786	AGAG	A	1/1	1/1	1/1	0/1	0/1	1/1	1/1	0/1	1/1	1/1	0/0	0/1	0/0	0/1	0/1	1/1	0/1	0/1	0/0	1/1	0/1	0/1	0/0	0/0	1/1	0/1	1/1	0/1	1/1	0/1	0/1	0/1	1/1	1/1	0/0	1/1	0/0	1/1	0/1	1/1	1/1	0/0	0/1	0/1	1/1	1/1
9	19535987	C	CTCCTCACAAG	1/1	1/1	1/1	0/1	0/1	1/1	1/1	0/1	1/1	1/1	0/0	0/1	0/0	0/0	0/1	1/1	0/1	0/1	0/0	0/1	0/1	0/1	0/0	0/0	1/1	0/1	1/1	0/1	1/1	0/1	0/1	0/1	1/1	1/1	0/0	1/1	0/0	1/1	0/1	1/1	1/1	0/0	0/1	0/1	1/1	1/1
9	19536080	A	C	1/1	1/1	0/1	0/1	0/1	1/1	1/1	0/1	1/1	1/1	0/0	0/1	0/0	0/1	0/1	1/1	0/1	0/1	0/0	0/1	0/1	0/1	0/0	0/0	1/1	0/1	1/1	0/1	1/1	0/1	0/1	0/1	1/1	1/1	0/0	1/1	0/0	1/1	0/1	1/1	1/1	0/0	0/1	0/1	1/1	0/1
9	19536303	G	A	0/0	0/0	0/0	0/1	0/1	0/0	0/0	1/1	0/0	0/0	1/1	0/1	1/1	0/0	0/1	0/0	0/1	0/0	1/1	0/1	0/1	0/1	1/1	1/1	0/0	0/1	0/0	0/1	0/0	0/1	0/1	0/1	0/0	0/0	1/1	0/0	1/1	0/0	0/1	0/0	0/0	1/1	0/1	0/1	0/0	0/0
9	19536671	T	TA	0/0	0/0	0/0	0/1	0/1	0/0	0/0	0/1	0/0	0/0	1/1	0/1	1/1	0/1	0/1	0/0	0/1	0/1	1/1	0/1	0/1	0/1	1/1	1/1	0/0	0/1	0/0	0/1	0/0	0/1	0/1	0/1	0/0	0/0	1/1	0/0	1/1	0/0	0/1	0/0	0/0	1/1	0/1	0/1	0/0	0/0
9	19536811	TGAGAGA	T	1/1	1/1	1/1	0/1	0/1	1/1	1/1	0/1	1/1	1/1	0/0	0/1	0/0	0/1	0/1	1/1	0/1	0/1	0/0	0/0	0/1	0/1	0/0	0/0	1/1	0/1	1/1	0/1	1/1	0/1	0/1	0/1	1/1	1/1	0/0	1/1	0/0	1/1	0/1	1/1	1/1	0/0	0/1	0/1	1/1	0/1
9	19537034	A	G	1/1	1/1	1/1	0/1	0/1	1/1	1/1	0/1	1/1	1/1	0/0	0/1	0/0	0/1	0/1	1/1	0/1	0/1	0/0	0/1	0/1	0/1	0/0	0/0	1/1	0/1	1/1	0/1	1/1	0/1	0/1	0/1	1/1	1/1	0/0	1/1	0/0	1/1	0/1	1/1	1/1	0/0	0/1	0/1	1/1	1/1
9	19537050	G	A	1/1	1/1	1/1	0/1	0/1	1/1	1/1	0/1	1/1	1/1	0/0	0/1	0/0	0/1	0/1	1/1	0/1	0/1	0/0	0/1	0/1	0/1	0/0	0/0	1/1	0/1	1/1	0/1	1/1	0/1	0/1	0/1	1/1	1/1	0/0	1/1	0/0	1/1	0/1	1/1	1/1	0/0	0/1	0/1	1/1	0/1
9	19537836	C	A	1/1	1/1	1/1	0/1	0/1	1/1	1/1	0/1	1/1	1/1	0/0	0/1	0/0	0/1	0/1	1/1	0/1	0/1	0/0	0/1	0/1	0/1	0/0	0/0	1/1	0/1	1/1	0/1	1/1	0/1	0/1	0/1	1/1	1/1	0/0	1/1	0/0	1/1	0/1	1/1	1/1	0/0	0/1	0/1	1/1	1/1
9	19537843	A	G	1/1	1/1	1/1	0/1	0/1	1/1	1/1	0/1	1/1	1/1	0/0	0/1	0/0	0/1	0/1	1/1	0/1	0/1	0/0	0/1	0/1	0/1	0/0	0/0	1/1	0/1	1/1	0/1	1/1	0/1	0/1	0/1	1/1	1/1	0/0	1/1	0/0	1/1	0/1	1/1	1/1	0/0	0/1	0/1	1/1	1/1
9	19537942	T	C	1/1	1/1	1/1	0/1	0/1	1/1	1/1	0/1	1/1	1/1	0/0	0/1	0/0	0/1	0/1	1/1	0/1	0/1	0/0	0/1	0/0	0/1	0/0	0/0	1/1	0/1	1/1	0/1	1/1	0/1	0/1	0/1	1/1	1/1	0/0	1/1	0/0	1/1	0/1	1/1	1/1	0/0	0/1	0/1	1/1	1/1
9	19538059	C	T	1/1	1/1	0/1	0/1	0/1	1/1	1/1	0/1	1/1	1/1	0/0	0/1	0/0	0/1	0/1	1/1	0/1	0/1	0/0	0/1	0/1	0/1	0/0	0/0	1/1	0/1	1/1	0/1	1/1	0/1	0/1	0/1	1/1	1/1	0/0	1/1	0/0	1/1	0/1	1/1	1/1	0/0	0/1	0/1	1/1	0/1
9	19538422	C	T	0/0	0/0	0/1	0/0	0/0	0/0	0/0	0/0	0/0	0/0	0/0	0/0	0/0	0/0	0/0	0/0	0/0	0/0	0/0	0/0	0/0	0/0	0/0	0/0	0/0	0/0	0/0	0/0	0/0	0/0	0/0	0/0	0/0	0/0	0/0	0/0	0/0	0/0	0/0	0/0	0/0	0/0	0/0	0/0	0/0	0/1
9	19538650	T	C	1/1	1/1	0/1	0/1	0/1	1/1	1/1	0/1	1/1	1/1	0/0	0/1	0/0	0/1	0/1	1/1	0/1	0/1	0/0	0/1	0/1	0/1	0/0	0/0	1/1	0/1	1/1	0/1	1/1	0/1	0/1	0/1	1/1	1/1	0/0	1/1	0/0	1/1	0/1	1/1	1/1	0/0	0/1	0/1	1/1	0/1
9	19538715	CAA	C	1/1	1/1	1/1	0/1	0/1	1/1	1/1	0/1	1/1	1/1	0/0	0/1	0/0	0/1	0/1	0/1	0/1	0/1	0/0	0/1	0/0	0/1	0/1	0/0	1/1	0/1	1/1	0/0	1/1	0/0	0/1	0/1	1/1	1/1	0/0	1/1	0/0	1/1	0/0	1/1	1/1	0/0	0/0	0/1	0/1	1/1
9	19538968	C	A	0/0	0/0	0/1	0/0	0/0	0/0	0/0	0/0	0/0	0/0	0/0	0/0	0/0	0/0	0/0	0/0	0/0	0/0	0/0	0/0	0/0	0/0	0/0	0/0	0/0	0/0	0/0	0/0	0/0	0/0	0/0	0/0	0/0	0/0	0/0	0/0	0/0	0/0	0/0	0/0	0/0	0/0	0/0	0/0	0/0	0/1
9	19541925	T	C	1/1	1/1	1/1	0/1	0/1	1/1	1/1	0/1	1/1	1/1	0/0	0/1	0/0	0/1	0/1	1/1	0/1	0/1	0/0	0/1	0/0	0/1	0/0	0/0	1/1	0/1	1/1	0/1	1/1	0/1	0/1	0/1	1/1	1/1	0/0	1/1	0/0	1/1	0/1	1/1	1/1	0/0	0/1	0/1	1/1	1/1
9	19542252	G	GAGAAGA	0/0	0/0	0/1	0/0	0/0	0/0	0/0	0/0	0/0	0/0	1/1	0/1	1/1	0/1	0/1	0/0	0/1	0/0	1/1	0/1	0/1	0/1	1/1	1/1	0/0	0/1	0/0	0/1	0/0	0/1	0/1	0/1	0/0	0/0	1/1	0/0	1/1	0/0	0/1	0/0	0/0	1/1	0/1	0/1	0/0	0/1
9	19542570	G	C	./.	0/0	0/1	./.	0/0	0/0	0/0	./.	0/0	0/0	0/0	0/0	0/0	0/0	0/0	0/0	0/0	0/0	./.	0/0	0/0	0/0	./.	0/0	0/0	0/0	0/0	0/0	0/0	0/0	0/0	0/0	0/0	0/0	0/0	./.	0/0	0/0	0/0	0/0	0/0	0/0	0/0	0/0	0/0	0/0
9	19544100	T	C	0/0	0/0	0/1	0/0	0/0	0/0	0/0	0/0	0/0	0/0	0/0	0/0	0/0	0/0	0/0	0/0	0/0	0/0	0/0	0/0	0/0	0/0	0/0	0/0	0/0	0/0	0/0	0/0	0/0	0/0	0/0	0/0	0/0	0/0	0/0	0/0	0/0	0/0	0/0	0/0	0/0	0/0	0/0	0/0	0/0	0/0
9	19544356	TA	T	0/0	0/0	0/0	0/0	0/1	0/0	0/0	0/1	0/0	0/0	1/1	0/1	1/1	0/1	0/1	0/0	0/0	0/1	1/1	0/1	0/1	0/1	1/1	1/1	0/0	0/1	0/0	0/0	0/0	0/1	0/1	0/1	0/0	0/0	1/1	0/0	1/1	0/0	0/1	0/1	0/0	1/1	1/1	0/1	0/0	0/1
9	19544367	AAC	A	0/0	0/0	0/1	0/0	0/0	0/0	0/0	0/0	0/0	0/0	0/0	0/0	./.	0/0	0/0	0/0	0/0	0/0	0/0	0/0	0/0	0/0	0/0	./.	0/0	./.	0/0	0/0	0/0	0/0	0/0	0/0	0/0	0/0	0/0	0/0	0/0	0/0	0/0	0/0	0/0	0/0	0/0	0/0	0/0	0/0
9	19544368	AC	A	0/0	0/0	0/1	0/0	0/0	0/0	0/0	0/0	0/0	0/0	0/0	0/0	./.	0/0	0/0	0/0	0/0	0/0	0/0	0/0	0/0	0/0	0/0	./.	0/0	./.	0/0	0/0	0/0	0/0	0/0	0/0	0/0	0/0	0/0	0/0	0/0	0/0	0/0	0/0	0/0	0/0	0/0	0/0	0/0	0/0
9	19544375	ACCC	A	0/0	1/1	0/1	0/1	1/1	1/1	./.	1/1	1/1	0/0	1/1	0/0	1/1	1/1	1/1	1/1	0/0	0/1	1/1	0/1	1/1	1/1	1/1	1/1	0/1	1/1	0/1	0/0	0/1	0/1	0/1	1/1	1/1	1/1	1/1	0/1	1/1	0/1	1/1	0/0	1/1	0/1	0/1	0/1	0/0	0/0
9	19544931	CG	C	1/1	1/1	0/1	0/0	0/1	1/1	1/1	./.	1/1	1/1	0/0	1/1	0/0	0/1	0/1	1/1	0/1	0/0	0/0	0/1	0/1	0/1	0/0	0/0	1/1	0/1	1/1	0/1	1/1	0/1	0/1	0/1	1/1	1/1	0/0	1/1	0/0	1/1	0/1	1/1	1/1	0/0	0/1	0/1	1/1	1/1
9	19545307	G	A	0/0	1/1	0/0	0/0	0/0	0/0	0/0	0/1	1/1	0/0	0/0	0/0	0/0	0/1	0/0	0/1	0/0	0/0	0/0	0/0	0/0	0/0	0/0	0/0	0/0	0/0	0/1	0/0	0/1	0/0	0/0	0/0	1/1	1/1	0/0	0/0	0/0	0/0	0/0	0/0	1/1	0/0	0/0	0/0	0/0	0/0
9	19545830	T	C	1/1	1/1	1/1	0/1	0/1	1/1	1/1	0/1	1/1	1/1	0/0	0/1	0/0	0/1	0/1	1/1	0/1	0/1	0/0	0/1	0/1	0/1	0/0	0/0	1/1	0/1	1/1	0/1	1/1	0/1	0/1	0/1	1/1	1/1	0/0	1/1	0/0	1/1	0/1	1/1	1/1	0/0	0/1	0/1	1/1	1/1
9	19545919	G	A	1/1	1/1	0/1	0/1	0/0	1/1	1/1	0/1	1/1	1/1	0/0	0/1	0/0	0/1	0/1	1/1	0/1	0/1	0/0	0/1	0/1	0/1	0/0	0/0	1/1	0/1	1/1	0/1	1/1	0/1	0/1	0/1	1/1	1/1	0/0	1/1	0/0	1/1	0/1	1/1	1/1	0/0	0/1	0/1	1/1	0/1
9	19546311	C	T	0/0	0/0	0/1	0/0	0/0	0/0	0/0	0/0	0/0	0/0	0/0	0/0	0/0	0/0	0/0	0/0	0/0	0/0	0/0	0/0	0/0	0/0	0/0	0/0	0/0	0/0	0/0	0/0	0/0	0/0	0/0	0/0	0/0	0/0	0/0	0/0	0/0	0/0	0/0	0/0	0/0	0/0	0/0	0/0	0/0	0/0
9	19546401	CA	C	0/0	0/0	0/0	0/1	0/0	0/0	0/1	0/0	0/0	0/0	0/0	0/1	0/0	0/0	0/0	0/0	0/1	0/1	0/0	0/0	0/0	0/0	0/0	0/0	0/0	0/1	0/0	0/0	0/0	0/1	0/1	0/0	0/0	0/0	0/0	0/0	0/0	0/1	0/0	0/1	0/0	0/0	0/0	0/0	0/0	0/0
9	19546623	GTCTCTCTCTCTCTC	G	1/1	1/1	1/1	0/0	0/1	1/1	0/0	0/0	1/1	0/0	0/0	0/0	0/0	0/1	0/1	1/1	0/1	0/0	0/0	0/1	0/1	0/1	0/0	0/0	1/1	0/1	1/1	0/0	0/1	0/1	0/1	0/1	0/0	0/1	0/0	0/1	0/0	1/1	0/0	1/1	1/1	0/0	0/1	0/1	0/0	0/1
9	19546627	C	G	1/1	1/1	1/1	0/0	0/1	1/1	0/0	0/0	1/1	0/0	0/0	0/0	0/0	0/1	0/1	1/1	0/0	0/0	0/0	0/0	0/0	0/1	0/0	0/0	1/1	0/0	0/1	0/0	0/1	0/0	0/0	0/0	0/0	0/1	0/0	0/1	0/0	0/0	0/0	1/1	1/1	0/0	0/0	0/1	0/0	0/1
9	19546631	C	G	0/0	0/0	1/1	0/0	0/0	0/0	0/0	0/0	0/0	0/0	0/0	0/0	0/0	0/0	0/0	0/0	0/0	0/0	0/0	0/0	0/0	0/0	0/0	0/0	0/0	0/0	0/0	0/0	0/0	0/0	0/0	0/0	0/0	0/0	0/0	0/0	0/0	0/0	0/0	0/0	0/0	0/0	0/0	0/0	0/0	0/0
9	19546635	C	A	0/0	0/0	1/1	0/0	0/0	0/0	0/0	0/0	0/0	0/0	0/0	0/0	0/0	0/0	0/0	0/0	0/0	0/0	0/0	0/0	0/0	0/0	0/0	0/0	0/0	0/0	0/0	0/0	0/0	0/0	0/0	0/0	0/0	0/0	0/0	0/0	0/0	0/0	0/0	0/0	0/0	0/0	0/0	0/0	0/0	0/0
9	19546637	C	G	0/0	0/0	1/1	0/0	0/0	0/0	0/0	0/0	0/0	0/0	0/0	0/0	0/0	0/0	0/0	0/0	0/0	0/0	0/0	0/0	0/0	0/0	0/0	0/0	0/0	0/0	0/0	0/0	0/0	0/0	0/0	0/0	0/0	0/0	0/0	0/0	0/0	0/0	0/0	0/0	0/0	0/0	0/0	0/0	0/0	0/0
9	19546667	CTA	C	0/0	0/0	0/0	0/0	0/0	0/0	0/0	0/0	0/0	0/0	0/0	0/0	0/0	0/0	0/0	0/0	0/0	0/0	0/0	0/0	0/0	0/0	0/0	0/0	0/0	0/1	0/0	0/0	0/1	0/0	0/0	0/0	0/0	0/1	0/0	0/1	0/0	0/0	0/0	0/0	0/0	0/0	0/0	0/0	0/0	0/0
9	19546669	A	C	0/0	0/0	0/0	0/0	0/0	0/0	0/0	0/0	0/0	0/0	0/0	0/0	0/1	0/0	0/0	0/0	0/0	0/0	0/0	0/0	0/0	0/0	0/0	0/0	0/0	0/1	0/0	0/0	0/1	0/0	0/0	0/0	0/0	0/1	0/0	0/1	0/0	0/0	0/0	0/0	0/0	0/0	0/0	0/1	0/0	0/0
9	19546678	G	A	0/0	0/0	0/0	0/0	0/0	0/0	0/0	0/0	0/0	0/0	0/0	0/0	0/1	0/0	0/0	0/0	0/0	0/0	0/0	0/0	0/0	0/0	0/0	0/0	0/0	0/0	0/0	0/0	0/0	0/0	0/0	0/0	0/0	0/0	0/0	0/0	0/0	0/0	0/0	0/0	0/0	0/0	0/0	0/0	0/0	0/0
9	19547557	G	A	0/0	0/0	0/1	0/0	0/0	0/0	0/0	0/0	0/0	0/0	0/0	0/0	0/0	0/0	0/0	0/0	0/0	0/0	0/0	0/0	0/0	0/0	0/0	0/0	0/0	0/0	0/0	0/0	0/0	0/0	0/0	0/0	0/0	0/0	0/0	0/0	0/0	0/0	0/0	0/0	0/0	0/0	0/0	0/0	0/0	0/0
9	19548114	G	A	0/0	0/0	0/1	0/1	0/1	0/0	0/0	0/1	0/0	0/0	1/1	0/1	1/1	0/1	0/1	0/0	0/1	0/1	1/1	0/1	0/1	0/0	1/1	1/1	0/0	0/1	0/0	0/1	0/0	0/1	0/1	0/1	0/0	0/0	1/1	0/0	1/1	0/0	0/1	0/0	0/0	1/1	0/1	0/1	0/0	0/1
9	19548190	G	A	1/1	1/1	0/1	0/1	0/1	1/1	1/1	0/1	1/1	1/1	0/0	0/1	0/0	0/1	0/1	1/1	0/1	0/1	0/0	0/1	0/1	0/1	0/0	0/0	1/1	0/1	1/1	0/1	1/1	0/1	0/1	0/1	1/1	1/1	0/0	1/1	0/0	1/1	0/1	1/1	1/1	0/0	0/1	0/1	1/1	0/1
9	19548370	T	A	1/1	1/1	0/1	0/1	0/0	0/0	0/1	0/1	1/1	0/1	0/0	0/1	0/0	0/1	0/0	0/1	0/1	0/1	0/0	0/1	0/1	0/0	0/0	0/0	0/1	0/1	1/1	0/1	1/1	0/1	0/1	0/1	1/1	1/1	0/0	0/0	0/0	0/1	0/0	0/1	1/1	0/0	0/1	0/0	0/1	0/1
9	19548677	C	A	1/1	1/1	0/1	0/1	0/1	1/1	1/1	1/1	1/1	1/1	0/0	0/1	0/0	0/1	0/1	1/1	0/1	0/1	0/0	0/1	0/1	0/1	0/0	0/0	1/1	0/1	1/1	0/1	1/1	0/1	0/1	0/1	1/1	1/1	0/0	1/1	0/0	1/1	0/1	1/1	1/1	0/0	0/1	0/1	1/1	0/1
9	19549122	C	T	0/0	1/1	0/0	0/0	0/0	0/0	0/0	0/0	1/1	0/0	0/0	0/0	0/0	0/1	0/0	0/1	0/0	0/0	0/0	0/0	0/0	0/0	0/0	0/0	0/0	0/0	0/1	0/0	0/1	0/0	0/0	0/0	1/1	1/1	0/0	0/0	0/0	0/0	0/0	0/0	1/1	0/0	0/0	0/0	0/0	0/0
9	19549185	G	A	0/0	0/0	0/0	0/1	0/1	0/0	0/0	0/1	0/0	0/0	1/1	0/1	1/1	0/1	0/1	0/0	0/1	0/1	1/1	0/0	0/1	0/1	1/1	1/1	0/0	0/1	0/0	0/1	0/0	0/1	0/1	0/1	0/0	0/0	1/1	0/0	1/1	0/0	0/1	0/0	0/0	1/1	0/1	0/1	0/0	0/0
9	19549189	GGTGT	G	0/0	0/0	0/0	0/1	0/1	0/0	0/0	0/1	0/0	0/0	1/1	0/1	1/1	0/0	0/1	0/0	0/1	1/1	1/1	0/0	0/1	0/1	1/1	1/1	0/0	0/1	0/0	0/1	0/0	0/1	0/1	0/1	0/0	0/0	1/1	0/0	1/1	0/0	0/1	0/0	0/0	1/1	0/1	0/1	0/0	0/0
9	19549190	GT	G	0/0	0/0	0/0	0/1	0/1	0/0	0/0	0/1	0/0	0/0	1/1	0/1	1/1	0/0	0/1	0/0	0/1	1/1	1/1	0/0	0/1	0/1	1/1	1/1	0/0	0/1	0/0	0/1	0/0	0/1	0/1	0/1	0/0	0/0	1/1	0/0	1/1	0/0	0/1	0/0	0/0	1/1	0/1	0/1	0/0	0/0
9	19549191	T	G	0/0	0/0	0/0	0/1	0/1	0/0	0/0	0/1	0/0	0/0	1/1	0/1	1/1	0/0	0/1	0/0	0/1	1/1	1/1	0/0	0/1	0/1	1/1	1/1	0/0	0/1	0/0	0/1	0/0	0/1	0/1	0/1	0/0	0/0	1/1	0/0	1/1	0/0	0/1	0/0	0/0	1/1	0/1	0/1	0/0	0/0
9	19549761	C	T	0/0	0/0	0/0	0/1	0/1	0/0	0/0	0/1	0/0	0/0	1/1	0/0	1/1	0/1	0/1	0/0	0/1	0/1	1/1	0/1	0/1	0/1	1/1	1/1	0/0	0/0	0/0	0/1	0/0	0/1	0/1	0/1	0/0	0/0	1/1	0/0	1/1	0/0	0/1	0/0	0/0	1/1	0/1	0/1	0/0	0/0
9	19550811	TA	T	1/1	1/1	0/1	0/1	0/1	1/1	1/1	0/1	1/1	1/1	0/0	0/1	0/0	0/1	0/1	1/1	0/1	0/1	0/0	0/1	0/1	0/1	0/0	0/0	1/1	0/1	1/1	0/1	1/1	0/1	0/1	0/1	1/1	1/1	0/0	1/1	0/0	1/1	0/1	1/1	1/1	0/0	0/1	0/1	1/1	0/1
9	19550859	A	G	1/1	1/1	0/1	0/1	0/1	1/1	1/1	0/1	1/1	1/1	0/0	0/1	0/0	0/1	0/1	1/1	0/1	0/1	0/0	1/1	0/1	0/1	0/0	0/0	1/1	0/1	1/1	0/1	1/1	0/1	0/1	0/1	1/1	1/1	0/0	1/1	0/0	1/1	0/1	1/1	1/1	0/0	0/1	0/1	1/1	0/1
9	19551720	GT	G	1/1	1/1	0/1	1/1	0/1	1/1	1/1	0/1	0/1	0/0	0/0	0/1	0/0	0/1	0/0	./.	0/0	0/1	0/0	0/0	1/1	0/1	0/1	./.	1/1	0/0	0/1	0/0	./.	0/1	0/1	0/1	0/1	0/1	0/0	1/1	0/0	1/1	0/0	1/1	1/1	0/0	1/1	./.	1/1	1/1
9	19551983	C	T	0/0	0/0	0/1	0/1	0/1	0/0	0/0	0/0	0/0	0/0	1/1	0/1	1/1	0/1	0/1	0/0	0/1	0/1	1/1	0/0	0/1	0/1	1/1	1/1	0/0	0/1	0/0	0/1	0/0	0/1	0/1	0/1	0/0	0/0	1/1	0/0	1/1	0/0	0/1	0/0	0/0	1/1	0/1	0/1	0/0	0/0
9	19552106	C	A	0/0	0/0	0/1	0/1	0/1	0/0	0/0	0/1	0/0	0/0	1/1	0/1	1/1	0/1	0/1	0/0	0/1	0/1	1/1	0/1	0/1	0/1	1/1	1/1	0/0	0/1	0/0	0/1	0/0	0/1	0/1	0/1	0/0	0/0	1/1	0/0	1/1	0/0	0/1	0/0	0/0	1/1	0/1	0/1	0/0	0/0
9	19552107	C	A	0/0	0/0	0/1	0/1	0/1	0/0	0/0	0/1	0/0	0/0	1/1	0/1	1/1	0/1	0/1	0/0	0/1	0/1	1/1	0/1	0/1	0/1	1/1	1/1	0/0	0/1	0/0	0/1	0/0	0/1	0/1	0/1	0/0	0/0	1/1	0/0	1/1	0/0	0/1	0/0	0/0	1/1	0/1	0/1	0/0	0/0
9	19552217	C	T	0/0	0/0	0/1	0/1	0/1	0/0	0/0	0/1	0/0	0/0	1/1	0/1	1/1	0/1	0/1	0/0	0/1	0/1	1/1	0/1	0/1	0/1	1/1	1/1	0/0	0/1	0/0	0/1	0/0	0/1	0/1	0/1	0/0	0/0	1/1	0/0	1/1	0/0	0/1	0/0	0/0	1/1	0/1	0/1	0/0	0/0
9	19552466	G	A	1/1	1/1	0/1	0/1	0/1	1/1	1/1	0/1	1/1	1/1	0/0	0/1	0/0	0/1	0/1	1/1	0/1	0/1	0/0	0/1	0/1	0/1	0/0	0/0	1/1	0/1	1/1	0/1	1/1	0/1	0/1	0/1	1/1	1/1	0/0	1/1	0/0	1/1	0/1	1/1	1/1	0/0	0/1	0/1	1/1	0/1
9	19552754	C	T	1/1	1/1	0/1	0/1	0/1	1/1	1/1	0/1	1/1	1/1	0/0	0/1	0/0	0/1	0/1	1/1	0/1	0/1	0/0	0/1	0/1	0/1	0/0	0/0	1/1	0/1	1/1	0/1	1/1	0/1	0/1	0/1	1/1	1/1	0/0	1/1	0/0	1/1	0/1	1/1	1/1	0/0	0/1	0/1	1/1	0/1
9	19552860	C	T	1/1	1/1	0/1	0/1	0/1	1/1	1/1	0/1	1/1	1/1	0/0	0/1	0/0	1/1	0/1	1/1	0/1	0/1	0/0	0/0	0/1	0/1	0/0	0/0	1/1	0/1	1/1	0/1	1/1	0/1	0/1	0/1	1/1	1/1	0/0	1/1	0/0	1/1	0/1	1/1	1/1	0/0	0/1	0/1	1/1	0/1
9	19553437	G	T	0/0	0/0	./.	0/1	0/1	0/0	0/0	0/1	./.	./.	1/1	0/1	1/1	0/1	0/1	0/0	0/1	0/1	1/1	0/1	0/1	0/1	1/1	1/1	0/0	0/1	0/0	0/1	./.	0/1	0/1	0/1	0/0	0/0	1/1	0/0	1/1	0/0	0/1	0/0	0/0	1/1	0/1	0/1	0/0	./.
9	19553446	CCG	C	0/0	0/0	0/1	0/0	0/1	1/1	0/1	0/0	./.	0/1	0/0	0/0	0/0	0/0	0/1	0/1	0/0	0/0	0/0	0/0	0/0	0/1	0/0	0/0	0/1	0/0	./.	0/0	./.	0/0	0/0	0/0	./.	./.	0/0	1/1	0/0	1/1	0/1	0/1	./.	0/0	0/0	0/1	0/0	0/1
9	19553447	CG	C	1/1	1/1	0/1	0/1	0/1	1/1	0/1	0/1	1/1	0/1	0/0	0/1	0/0	0/1	0/1	0/1	0/1	0/1	0/0	0/1	0/0	0/1	0/0	0/0	0/1	0/1	1/1	0/1	1/1	0/1	0/1	0/1	1/1	1/1	0/0	1/1	0/0	1/1	0/1	0/1	1/1	0/0	0/1	0/1	1/1	0/1
9	19553448	G	C	1/1	1/1	0/1	0/1	0/1	1/1	0/1	0/1	1/1	0/1	0/0	0/1	0/0	0/1	0/1	0/1	0/1	0/1	0/0	0/1	0/0	0/1	0/0	0/0	0/1	0/0	1/1	0/1	1/1	0/1	0/1	0/1	1/1	1/1	0/0	1/1	0/0	1/1	0/1	0/0	1/1	0/0	0/1	0/1	1/1	0/1
9	19553469	T	A	1/1	0/0	0/1	0/1	0/0	0/0	0/0	0/0	0/0	0/1	0/0	0/1	0/0	0/0	0/0	0/0	0/1	0/1	0/0	0/1	0/1	0/0	0/0	0/0	0/1	0/1	0/0	0/1	0/1	0/1	0/1	0/1	0/0	0/0	0/0	0/1	0/0	0/0	0/0	0/0	0/0	0/0	0/1	0/0	0/1	0/1
9	19553657	G	A	1/1	1/1	1/1	0/1	0/1	1/1	1/1	0/1	1/1	1/1	0/0	0/1	0/0	0/1	0/1	1/1	0/1	0/1	0/0	0/1	0/1	0/1	0/0	0/0	1/1	0/1	1/1	0/1	1/1	0/1	0/1	0/1	1/1	1/1	0/0	1/1	0/0	1/1	0/1	1/1	1/1	0/0	0/1	0/1	1/1	1/1
9	19554412	G	A	0/0	0/0	0/1	0/1	0/1	0/0	0/0	0/1	0/0	0/0	1/1	0/0	1/1	0/1	0/1	0/0	0/1	0/1	1/1	0/1	0/1	0/1	1/1	1/1	0/0	0/1	0/0	0/1	0/0	0/1	0/1	0/1	0/0	0/0	1/1	0/0	1/1	0/0	0/1	0/0	0/0	1/1	0/1	0/1	0/0	0/0
9	19554658	G	A	0/0	0/0	0/1	0/1	0/1	0/0	0/0	0/1	0/0	0/0	1/1	0/1	1/1	0/1	0/1	0/0	0/1	0/0	1/1	0/1	0/1	0/1	1/1	1/1	0/0	0/1	0/0	0/1	0/0	0/1	0/1	0/1	0/0	0/0	1/1	0/0	1/1	0/0	0/1	0/0	0/0	1/1	0/1	0/1	0/0	0/0
9	19555420	T	C	0/0	0/0	0/1	0/1	0/1	0/0	0/0	0/1	0/0	0/0	1/1	0/1	1/1	0/1	0/1	0/0	0/1	0/1	1/1	0/1	0/1	0/1	1/1	1/1	0/0	0/1	0/0	0/1	0/0	0/1	0/1	0/1	0/0	0/0	1/1	0/0	1/1	0/0	0/1	0/0	0/0	1/1	0/1	0/1	0/0	0/1
9	19556405	C	T	0/0	0/0	0/1	0/1	0/1	0/0	0/0	0/1	0/0	0/0	1/1	0/1	1/1	0/1	0/1	0/0	0/1	0/1	1/1	0/0	0/1	0/1	1/1	1/1	0/0	0/1	0/0	0/1	0/0	0/1	0/1	0/1	0/0	0/0	1/1	0/0	1/1	0/0	0/1	0/0	0/0	1/1	0/1	0/1	0/0	0/0
9	19558410	GATTTATTTATTT	G	0/0	1/1	0/1	1/1	0/1	0/0	0/0	0/0	0/0	0/0	1/1	1/1	1/1	1/1	0/1	0/1	1/1	1/1	1/1	1/1	0/0	0/1	1/1	1/1	0/0	1/1	0/1	0/1	0/1	1/1	1/1	0/1	1/1	1/1	1/1	0/0	1/1	0/1	0/1	0/1	1/1	1/1	0/1	0/1	0/0	1/1
9	19558798	T	A	0/0	0/0	0/1	0/0	0/0	0/0	0/0	0/0	0/0	0/0	0/0	0/0	0/0	0/0	0/0	0/0	0/0	0/0	0/0	0/0	0/0	0/0	0/0	0/0	0/0	0/0	0/0	0/0	0/0	0/0	0/0	0/0	0/0	0/0	0/0	0/0	0/0	0/0	0/0	0/0	0/0	0/0	0/0	0/0	0/0	0/0
9	19559626	T	A	1/1	1/1	0/1	0/1	0/0	0/0	0/1	0/1	1/1	0/1	0/0	0/1	0/0	0/1	0/0	0/1	0/1	0/1	0/0	0/1	0/1	0/0	0/0	0/0	0/1	0/1	1/1	0/1	1/1	0/1	0/1	0/1	1/1	1/1	0/0	0/1	0/0	0/1	0/0	0/1	1/1	0/0	0/1	0/0	0/1	0/1
9	19560813	G	A	0/0	0/0	0/0	0/1	0/1	0/0	0/0	0/1	0/0	0/0	1/1	0/1	1/1	0/1	0/1	0/0	0/1	0/1	1/1	0/1	0/1	0/1	1/1	1/1	0/0	0/1	0/0	0/1	0/0	0/1	0/1	0/1	0/0	0/0	1/1	0/0	1/1	0/0	0/1	0/0	0/0	1/1	0/1	0/1	0/0	0/0
9	19560905	G	C	0/0	0/0	0/1	0/1	0/1	0/0	0/0	1/1	0/0	0/0	1/1	0/1	1/1	0/1	0/1	0/0	0/1	0/1	1/1	0/1	0/1	0/1	1/1	0/1	0/0	0/1	0/0	0/1	0/0	0/1	0/1	0/1	0/0	0/0	1/1	0/0	1/1	0/0	0/1	0/0	0/0	1/1	0/1	0/1	0/0	0/0
9	19561837	C	T	0/0	0/0	0/1	0/0	0/0	0/0	0/0	0/0	0/0	0/0	0/0	0/0	0/0	0/0	0/0	0/0	0/0	0/0	0/0	0/0	0/0	0/0	0/0	0/0	0/0	0/0	0/0	0/0	0/0	0/0	0/0	0/0	0/0	0/0	0/0	0/0	0/0	0/0	0/0	0/0	0/0	0/0	0/0	0/0	0/0	0/0
9	19561974	G	A	1/1	1/1	1/1	0/1	0/1	1/1	1/1	0/1	1/1	1/1	0/0	0/1	0/0	0/1	0/1	1/1	0/1	0/1	0/0	0/1	0/1	0/1	0/0	0/0	1/1	0/1	1/1	0/1	1/1	0/1	0/1	0/1	1/1	1/1	0/0	1/1	0/0	1/1	0/1	1/1	1/1	0/0	0/1	0/1	1/1	1/1
9	19562270	G	T	0/0	0/0	0/1	0/0	0/0	0/0	0/0	0/0	0/0	0/0	0/0	0/0	0/0	0/0	0/0	0/0	0/0	0/0	0/0	0/0	0/0	0/0	0/0	0/0	0/0	0/0	0/0	0/0	0/0	0/0	0/0	0/0	0/0	0/0	0/0	0/0	0/0	0/0	0/0	0/0	0/0	0/0	0/0	0/0	0/0	0/0
9	19562271	T	G	0/0	0/0	0/1	0/0	0/0	0/0	0/0	0/0	0/0	0/0	0/0	0/0	0/0	0/0	0/0	0/0	0/0	0/0	0/0	0/0	0/0	0/0	0/0	0/0	0/0	0/0	0/0	0/0	0/0	0/0	0/0	0/0	0/0	0/0	0/0	0/0	0/0	0/0	0/0	0/0	0/0	0/0	0/0	0/0	0/0	0/0
9	19562294	C	T	0/0	0/0	0/0	0/0	0/1	1/1	0/1	0/0	0/0	0/1	0/0	0/0	0/0	0/0	0/1	0/1	0/0	0/0	0/0	0/0	0/0	0/1	0/0	0/0	0/1	0/0	0/0	0/0	0/0	0/0	0/0	0/0	0/0	0/0	0/0	0/1	0/0	0/1	0/1	0/1	0/0	0/0	0/0	0/1	0/0	0/0
9	19562988	T	G	0/0	0/0	0/1	0/0	0/0	0/0	0/0	0/0	0/0	0/0	0/0	0/0	0/0	0/0	0/0	0/0	0/0	0/0	0/0	0/0	0/0	0/0	0/0	0/0	0/0	0/0	0/0	0/0	0/0	0/0	0/0	0/0	0/0	0/0	0/0	0/0	0/0	0/0	0/0	0/0	0/0	0/0	0/0	0/0	0/0	0/0
9	19563219	C	T	0/0	0/0	0/1	0/0	0/0	0/0	0/0	0/0	0/0	0/0	0/0	0/0	0/0	0/0	0/0	0/0	0/0	0/0	0/0	0/0	0/0	0/0	0/0	0/0	0/0	0/0	0/0	0/0	0/0	0/0	0/0	0/0	0/0	0/0	0/0	0/0	0/0	0/0	0/0	0/0	0/0	0/0	0/0	0/0	0/0	0/0
9	19565470	G	A	0/0	0/0	0/1	0/1	0/1	0/0	0/0	0/1	0/0	0/0	1/1	0/1	1/1	0/1	0/1	0/0	0/1	0/1	1/1	0/1	0/1	0/1	1/1	1/1	0/0	0/1	0/0	0/1	0/0	0/1	0/1	0/1	0/0	0/0	1/1	0/0	1/1	0/0	0/1	0/0	0/0	1/1	0/1	0/1	0/0	0/0
9	19566472	C	T	0/0	0/0	0/1	0/1	0/1	0/0	0/0	0/1	0/0	0/0	1/1	0/0	1/1	0/1	0/1	0/0	0/1	0/1	1/1	0/1	0/1	0/1	1/1	1/1	0/0	0/1	0/0	0/1	0/0	0/1	0/1	0/1	0/0	0/0	1/1	0/0	1/1	0/0	0/1	0/0	0/0	1/1	0/1	0/1	0/0	0/0
9	19566609	G	T	1/1	1/1	0/1	0/1	0/1	1/1	1/1	0/1	1/1	1/1	0/0	0/1	0/0	0/1	0/1	1/1	0/1	0/1	0/0	0/1	0/1	0/1	0/0	0/0	1/1	0/1	1/1	0/1	1/1	0/1	0/1	0/1	1/1	1/1	0/0	1/1	0/0	1/1	0/1	1/1	1/1	0/0	0/1	0/1	1/1	1/1
9	19566666	A	G	0/0	0/0	0/1	0/1	0/1	0/0	0/0	0/1	0/0	0/0	1/1	0/1	1/1	0/1	0/1	0/0	0/1	0/1	1/1	0/1	0/1	0/1	1/1	1/1	0/0	0/1	0/0	0/1	0/0	0/1	0/1	0/1	0/0	0/0	1/1	0/0	1/1	0/0	0/1	0/0	0/0	1/1	0/1	0/1	0/0	0/1
9	19566750	C	T	0/0	0/0	0/1	0/1	0/1	0/0	0/0	0/1	0/0	0/0	1/1	0/1	1/1	0/1	0/1	0/0	0/1	0/1	1/1	0/1	0/1	0/1	1/1	1/1	0/0	0/1	0/0	0/1	0/0	0/1	0/1	0/1	0/0	0/0	1/1	0/0	1/1	0/0	0/1	0/0	0/0	1/1	0/1	0/1	0/0	0/0
9	19566770	T	C	0/0	0/0	0/1	0/1	0/1	0/0	0/0	0/1	0/0	0/0	1/1	0/1	1/1	0/1	0/1	0/0	0/1	0/1	1/1	0/1	0/1	0/1	1/1	1/1	0/0	0/1	0/0	0/1	0/0	0/1	0/1	0/1	0/0	0/0	1/1	0/0	1/1	0/0	0/1	0/0	0/0	1/1	0/1	0/1	0/0	0/0
9	19566821	C	T	1/1	1/1	0/1	0/1	0/1	1/1	1/1	0/1	1/1	1/1	0/0	0/1	0/0	0/1	0/1	1/1	0/1	0/1	0/0	0/1	0/1	0/1	0/0	0/0	1/1	0/1	1/1	0/1	1/1	0/1	0/1	0/1	1/1	1/1	0/0	1/1	0/0	1/1	0/1	1/1	1/1	0/0	0/1	0/1	1/1	1/1
9	19566904	C	CT	1/1	1/1	0/1	0/1	0/1	1/1	1/1	0/1	1/1	0/1	0/0	0/1	0/0	0/0	0/1	1/1	0/0	0/1	0/0	0/1	0/1	0/1	0/0	0/0	1/1	0/1	1/1	0/1	1/1	0/1	0/1	0/1	1/1	1/1	0/0	1/1	0/0	1/1	0/1	1/1	1/1	0/0	0/1	0/1	1/1	1/1
9	19567085	T	C	1/1	1/1	0/1	0/1	0/1	1/1	1/1	0/1	1/1	1/1	0/0	0/1	0/0	0/1	0/1	1/1	0/1	0/1	0/0	0/1	0/1	0/1	0/0	0/0	1/1	0/1	1/1	0/1	1/1	0/1	0/1	0/1	1/1	1/1	0/0	1/1	0/0	1/1	0/1	1/1	1/1	0/0	0/1	0/1	1/1	1/1
9	19567178	GCTCTCT	G	0/0	0/0	0/1	0/1	0/1	0/0	0/0	0/1	0/1	0/0	1/1	0/1	1/1	0/1	0/1	0/0	0/1	0/1	1/1	0/1	0/1	0/1	1/1	1/1	0/0	0/1	0/0	0/1	0/0	0/1	0/1	0/1	0/0	0/0	1/1	0/0	1/1	0/0	0/1	0/0	0/0	1/1	0/1	0/1	0/0	0/0
9	19567519	A	G	1/1	1/1	0/1	0/1	0/1	1/1	1/1	0/1	1/1	1/1	0/0	0/1	0/0	0/1	0/1	1/1	0/1	0/1	0/0	0/1	0/1	0/1	0/0	0/0	1/1	0/1	1/1	0/1	1/1	0/1	0/1	0/1	1/1	1/1	0/0	1/1	0/0	1/1	0/1	1/1	1/1	0/0	0/1	0/1	1/1	1/1
9	19568495	T	TTA	1/1	1/1	0/1	0/1	0/1	1/1	1/1	0/1	1/1	1/1	0/0	0/1	0/0	0/1	0/1	1/1	0/1	0/1	0/0	0/1	0/1	0/1	0/0	0/0	1/1	0/1	1/1	0/1	1/1	0/1	0/1	0/1	1/1	1/1	0/0	1/1	0/0	1/1	0/1	1/1	1/1	0/0	0/1	0/1	1/1	1/1
9	19568521	TCA	T	0/0	0/0	0/0	0/0	0/0	0/0	0/0	0/0	0/0	0/0	0/0	0/0	0/0	0/0	0/0	0/0	0/0	0/1	./.	0/0	0/1	0/0	0/0	0/0	0/0	0/0	0/0	0/0	0/0	0/0	0/0	0/0	0/0	0/0	0/0	0/0	0/0	0/0	0/0	0/0	0/0	0/0	0/0	0/0	0/0	0/1
9	19568526	C	CAGAGAGAG	0/0	0/0	0/0	0/0	0/0	0/0	0/0	0/0	0/0	0/0	1/1	0/0	0/1	0/0	0/1	0/0	0/1	0/0	./.	0/0	0/0	0/0	1/1	1/1	0/0	0/1	0/0	0/0	0/0	0/1	0/1	0/1	0/0	0/0	0/1	0/0	1/1	0/0	0/1	0/0	0/0	1/1	0/1	0/1	0/0	0/0
9	19568546	GGC	GAGAGAGAGAGC	0/0	0/0	0/0	0/0	0/0	0/0	0/0	0/1	0/0	0/0	0/0	0/0	0/0	0/0	0/0	0/0	0/0	0/1	./.	0/0	0/1	0/0	0/0	0/0	0/0	0/0	0/0	0/0	0/0	0/0	0/0	0/0	0/0	0/0	0/1	0/0	0/0	0/0	0/0	0/0	0/0	0/0	0/0	0/0	0/0	0/0
9	19568548	C	G	0/1	0/0	0/0	0/0	0/0	0/0	0/0	0/1	0/0	0/1	0/0	0/0	0/0	0/1	0/0	0/0	0/0	0/1	0/0	0/1	0/1	0/0	0/0	./.	0/0	0/0	0/0	0/0	0/0	0/0	0/0	0/0	0/1	0/0	0/1	0/1	./.	0/0	0/0	0/0	0/0	0/0	0/0	0/0	0/0	0/0
9	19568554	C	G	0/0	0/0	0/0	0/0	0/0	0/0	0/0	0/1	0/0	0/0	0/0	0/0	0/0	0/1	0/0	0/0	0/0	0/0	0/0	0/0	0/1	0/0	0/0	0/0	0/0	0/0	0/0	0/0	0/0	0/0	0/0	0/0	0/0	0/0	0/1	0/0	0/0	0/0	0/0	0/0	0/0	0/0	0/0	0/0	0/0	0/0
9	19568556	C	G	0/0	0/0	0/0	0/0	0/0	0/0	0/0	0/0	0/0	0/0	0/0	0/0	0/0	0/0	0/0	0/0	0/0	0/0	0/0	0/0	0/1	0/0	0/0	0/0	0/0	0/0	0/0	0/0	0/0	0/0	0/0	0/0	0/0	0/0	0/1	0/0	0/0	0/0	0/0	0/0	0/0	0/0	0/0	0/0	0/0	0/0
9	19568560	C	G	0/0	0/0	0/0	0/0	0/0	0/0	0/0	0/0	0/0	0/0	0/0	0/0	./.	0/0	0/0	0/0	0/0	0/0	0/0	0/0	0/0	0/0	0/0	0/0	0/0	0/0	0/0	0/0	0/0	0/0	0/0	0/0	0/0	0/0	0/1	0/0	0/0	0/0	0/0	0/0	0/0	0/0	0/0	0/0	0/0	0/0
9	19568565	G	A	0/0	0/0	0/0	0/0	0/0	0/0	0/0	0/0	0/0	0/0	0/0	0/0	0/0	0/0	0/0	0/0	0/0	0/0	0/0	0/0	0/0	0/0	0/0	0/0	0/0	0/0	0/0	0/0	0/0	0/0	0/0	0/0	0/0	0/0	0/1	0/0	0/0	0/0	0/0	0/0	0/0	0/0	0/0	0/0	0/0	0/0
9	19568612	G	C	0/0	0/0	0/1	0/1	0/1	0/0	0/0	0/1	0/0	0/0	1/1	0/1	1/1	0/1	0/1	0/0	0/1	0/1	1/1	0/1	0/1	0/1	1/1	1/1	0/0	0/1	0/0	0/1	0/0	0/1	0/1	0/1	0/0	0/0	1/1	0/0	1/1	0/0	0/1	0/0	0/0	1/1	0/1	0/1	0/0	0/0
9	19568628	C	G	0/0	0/0	0/1	0/1	0/1	0/0	0/0	0/1	0/0	0/0	1/1	0/1	1/1	0/1	0/1	0/0	0/1	0/1	1/1	0/1	0/1	0/1	1/1	1/1	0/0	0/1	0/0	0/1	0/0	0/1	0/1	0/1	0/0	0/0	1/1	0/0	1/1	0/0	0/1	0/0	0/0	1/1	0/1	0/1	0/0	0/0
9	19568890	A	G	0/0	0/0	0/1	0/0	0/0	0/0	0/0	0/0	0/0	0/0	0/0	0/0	0/0	0/0	0/0	0/0	0/0	0/0	0/0	0/0	0/0	0/0	0/0	0/0	0/0	0/0	0/0	0/0	0/0	0/0	0/0	0/0	0/0	0/0	0/0	0/0	0/0	0/0	0/0	0/0	0/0	0/0	0/0	0/0	0/0	0/0
9	19568925	TA	T	0/0	0/0	0/1	0/0	0/0	0/0	0/0	0/0	0/0	0/0	0/0	0/0	0/0	0/0	0/0	0/0	0/0	0/0	0/0	0/0	0/0	0/0	0/0	0/0	0/0	0/0	0/0	0/0	0/0	0/0	0/0	0/0	0/0	0/0	0/0	0/0	0/0	0/0	0/0	0/0	0/0	0/0	0/0	0/0	0/0	0/0
9	19568933	T	A	1/1	1/1	0/1	0/1	0/0	1/1	1/1	0/1	1/1	1/1	0/0	0/1	0/0	0/1	0/1	1/1	0/1	0/1	0/0	0/1	0/1	0/1	0/0	0/0	1/1	0/1	1/1	0/1	1/1	0/1	0/1	0/1	1/1	1/1	0/0	1/1	0/0	1/1	0/1	1/1	1/1	0/0	0/1	0/1	1/1	0/1
9	19568952	A	G	0/0	0/0	0/1	0/0	0/0	0/0	0/0	0/0	0/0	0/0	0/0	0/0	0/0	0/0	0/0	0/0	0/0	0/0	0/0	0/0	0/0	0/0	0/0	0/0	0/0	0/0	0/0	0/0	0/0	0/0	0/0	0/0	0/0	0/0	0/0	0/0	0/0	0/0	0/0	0/0	0/0	0/0	0/0	0/0	0/0	0/0
9	19568957	T	G	0/0	0/0	0/1	0/0	0/0	0/0	0/0	0/0	0/0	0/0	0/0	0/0	0/0	0/0	0/0	0/0	0/0	0/0	0/0	0/0	0/0	0/0	0/0	0/0	0/0	0/0	0/0	0/0	0/0	0/0	0/0	0/0	0/0	0/0	0/0	0/0	0/0	0/0	0/0	0/0	0/0	0/0	0/0	0/0	0/0	0/0
9	19569086	G	T	0/0	0/0	0/1	0/0	0/0	0/0	0/0	0/0	0/0	0/0	0/0	0/0	0/0	0/0	0/0	0/0	0/0	0/0	0/0	0/0	0/0	0/0	0/0	0/0	0/0	0/0	0/0	0/0	0/0	0/0	0/0	0/0	0/0	0/0	0/0	0/0	0/0	0/0	0/0	0/0	0/0	0/0	0/0	0/0	0/0	0/0
9	19569277	T	C	0/0	0/0	0/1	0/0	0/0	0/0	0/0	0/0	0/0	0/0	0/0	0/0	0/0	0/0	0/0	0/0	0/0	0/0	0/0	0/0	0/0	0/0	0/0	0/0	0/0	0/0	0/0	0/0	0/0	0/0	0/0	0/0	0/0	0/0	0/0	0/0	0/0	0/0	0/0	0/0	0/0	0/0	0/0	0/0	0/0	0/0
9	19569326	T	A	0/0	0/0	0/1	0/0	0/0	0/0	0/0	0/0	0/0	0/0	0/0	0/0	0/0	0/0	0/0	0/0	0/0	0/0	0/0	0/0	0/0	0/0	0/0	0/0	0/0	0/0	0/0	0/0	0/0	0/0	0/0	0/0	0/0	0/0	0/0	0/0	0/0	0/0	0/0	0/0	0/0	0/0	0/0	0/0	0/0	0/0
9	19569581	G	A	0/0	0/0	0/1	0/0	0/0	0/0	0/0	0/0	0/0	0/0	0/0	0/0	0/0	0/0	0/0	0/0	0/0	0/0	0/0	0/0	0/0	0/0	0/0	0/0	0/0	0/0	0/0	0/0	0/0	0/0	0/0	0/0	0/0	0/0	0/0	0/0	0/0	0/0	0/0	0/0	0/0	0/0	0/0	0/0	0/0	0/0
9	19569655	G	T	0/0	0/0	0/1	0/0	0/0	0/0	0/0	0/0	0/0	0/0	0/0	0/0	0/0	0/0	0/0	0/0	0/0	0/0	0/0	0/0	0/0	0/0	0/0	0/0	0/0	0/0	0/0	0/0	0/0	0/0	0/0	0/0	0/0	0/0	0/0	0/0	0/0	0/0	0/0	0/0	0/0	0/0	0/0	0/0	0/0	0/0
9	19569677	GT	G	0/0	0/0	0/1	0/0	0/0	0/0	0/0	0/0	0/0	0/0	0/0	0/0	0/0	0/0	0/0	0/0	0/0	0/0	0/0	0/0	0/0	0/0	0/0	0/0	0/0	0/0	0/0	0/0	0/0	0/0	0/0	0/0	0/0	0/0	0/0	0/0	0/0	0/0	0/0	0/0	0/0	0/0	0/0	0/0	0/0	0/0
9	19569681	C	A	0/0	0/0	0/1	0/0	0/0	0/0	0/0	0/0	0/0	0/0	0/0	0/0	0/0	0/0	0/0	0/0	0/0	0/0	0/0	0/0	0/0	0/0	0/0	0/0	0/0	0/0	0/0	0/0	0/0	0/0	0/0	0/0	0/0	0/0	0/0	0/0	0/0	0/0	0/0	0/0	0/0	0/0	0/0	0/0	0/0	0/0
9	19569878	C	G	0/0	0/0	0/1	0/0	0/1	0/0	0/0	0/1	0/0	0/0	1/1	0/1	1/1	0/1	0/1	0/0	0/1	0/1	1/1	0/1	0/1	0/1	1/1	1/1	0/0	0/1	0/0	0/1	0/0	0/1	0/1	0/1	0/0	0/0	1/1	0/0	1/1	0/0	0/1	0/0	0/0	1/1	0/1	0/1	0/0	0/1
9	19570081	T	C	0/0	0/0	0/1	0/0	0/0	0/0	0/0	0/0	0/0	0/0	0/0	0/0	0/0	0/0	0/0	0/0	0/0	0/0	0/0	0/0	0/0	0/0	0/0	0/0	0/0	0/0	0/0	0/0	0/0	0/0	0/0	0/0	0/0	0/0	0/0	0/0	0/0	0/0	0/0	0/0	0/0	0/0	0/0	0/0	0/0	0/0
9	19570092	C	T	0/0	0/0	0/1	0/0	0/0	0/0	0/0	0/0	0/0	0/0	0/0	0/0	0/0	0/0	0/0	0/0	0/0	0/0	0/0	0/0	0/0	0/0	0/0	0/0	0/0	0/0	0/0	0/0	0/0	0/0	0/0	0/0	0/0	0/0	0/0	0/0	0/0	0/0	0/0	0/0	0/0	0/0	0/0	0/0	0/0	0/0
9	19570093	A	G	0/0	0/0	0/1	0/0	0/0	0/0	0/0	0/0	0/0	0/0	0/0	0/0	0/0	0/0	0/0	0/0	0/0	0/0	0/0	0/0	0/0	0/0	0/0	0/0	0/0	0/0	0/0	0/0	0/0	0/0	0/0	0/0	0/0	0/0	0/0	0/0	0/0	0/0	0/0	0/0	0/0	0/0	0/0	0/0	0/0	0/0
9	19570223	A	G	0/0	0/0	0/1	0/1	0/1	0/0	0/0	0/1	0/0	0/0	1/1	0/1	1/1	0/1	0/1	0/0	0/1	0/1	1/1	0/1	0/1	0/1	1/1	1/1	0/0	0/1	0/0	0/1	0/0	0/1	0/1	0/1	0/0	0/0	1/1	0/0	1/1	0/0	0/1	0/0	0/0	1/1	0/1	0/1	0/0	0/1
9	19570229	G	GCTTTTAACAACACCTGAGCCTTTTAAGGCTTTTTAAAAAAAAAAAAAAAAAAAAGATTCTT	0/0	0/0	0/1	0/0	0/0	0/0	0/0	0/0	0/0	0/0	0/0	0/0	0/0	0/0	0/0	0/0	0/0	0/0	0/0	0/0	0/0	0/0	0/0	0/0	0/0	0/0	0/0	0/0	0/0	0/0	0/0	0/0	0/0	0/0	0/0	0/0	0/0	0/0	0/0	0/0	0/0	0/0	0/0	0/0	0/0	0/0
9	19570555	A	G	0/0	0/0	0/1	0/0	0/0	0/0	0/0	0/0	0/0	0/0	0/0	0/0	0/0	0/0	0/0	0/0	0/0	0/0	0/0	0/0	0/0	0/0	0/0	0/0	0/0	0/0	0/0	0/0	0/0	0/0	0/0	0/0	0/0	0/0	0/0	0/0	0/0	0/0	0/0	0/0	0/0	0/0	0/0	0/0	0/0	0/0
9	19570569	C	T	0/0	0/0	0/1	0/0	0/0	0/0	0/0	0/0	0/0	0/0	0/0	0/0	0/0	0/0	0/0	0/0	0/0	0/0	0/0	0/0	0/0	0/0	0/0	0/0	0/0	0/0	0/0	0/0	0/0	0/0	0/0	0/0	0/0	0/0	0/0	0/0	0/0	0/0	0/0	0/0	0/0	0/0	0/0	0/0	0/0	0/0
9	19570584	A	G	0/0	0/0	0/1	0/0	0/0	0/0	0/0	0/0	0/0	0/0	0/0	0/0	0/0	0/0	0/0	0/0	0/0	0/0	0/0	0/0	0/0	0/0	0/0	0/0	0/0	0/0	0/0	0/0	0/0	0/0	0/0	0/0	0/0	0/0	0/0	0/0	0/0	0/0	0/0	0/0	0/0	0/0	0/0	0/0	0/0	0/0
9	19570918	T	G	0/0	0/0	0/1	0/0	0/0	0/0	0/0	0/0	0/0	0/0	0/0	0/0	0/0	0/0	0/0	0/0	0/0	0/0	0/0	0/0	0/0	0/0	0/0	0/0	0/0	0/0	0/0	0/0	0/0	0/0	0/0	0/0	0/0	0/0	0/0	0/0	0/0	0/0	0/0	0/0	0/0	0/0	0/0	0/0	0/0	0/0
9	19571008	G	A	0/0	0/0	0/1	0/0	0/0	0/0	0/0	0/0	0/0	0/0	0/0	0/0	0/0	0/0	0/0	0/0	0/0	0/0	0/0	0/0	0/0	0/0	0/0	0/0	0/0	0/0	0/0	0/0	0/0	0/0	0/0	0/0	0/0	0/0	0/0	0/0	0/0	0/0	0/0	0/0	0/0	0/0	0/0	0/0	0/0	0/0
9	19571092	A	G	0/0	0/0	0/1	0/0	0/0	0/0	0/0	0/0	0/0	0/0	0/0	0/0	0/0	0/0	0/0	0/0	0/0	0/0	0/0	0/0	0/0	0/0	0/0	0/0	0/0	0/0	0/0	0/0	0/0	0/0	0/0	0/0	0/0	0/0	0/0	0/0	0/0	0/0	0/0	0/0	0/0	0/0	0/0	0/0	0/0	0/0
9	19571497	G	A	0/0	0/0	0/1	0/0	0/0	0/0	0/0	0/0	0/0	0/0	0/0	0/0	0/0	0/0	0/0	0/0	0/0	0/0	0/0	0/0	0/0	0/0	0/0	0/0	0/0	0/0	0/0	0/0	0/0	0/0	0/0	0/0	0/0	0/0	0/0	0/0	0/0	0/0	0/0	0/0	0/0	0/0	0/0	0/0	0/0	0/0
9	19571658	C	T	1/1	1/1	0/1	0/1	0/1	1/1	1/1	0/0	1/1	1/1	0/0	0/1	0/0	0/1	0/0	1/1	0/1	0/1	0/0	0/1	0/1	0/1	0/0	0/0	1/1	0/1	1/1	0/1	1/1	0/1	0/1	0/1	1/1	1/1	0/0	1/1	0/0	1/1	0/1	1/1	1/1	0/0	0/1	0/1	1/1	0/1
9	19571846	C	T	1/1	1/1	0/1	0/1	0/1	1/1	1/1	0/0	1/1	1/1	0/0	1/1	0/0	0/1	0/1	1/1	0/1	0/1	0/0	0/1	0/1	0/1	0/0	0/0	1/1	0/1	1/1	0/1	1/1	0/1	0/1	0/1	1/1	1/1	0/0	1/1	0/0	1/1	0/1	1/1	1/1	0/0	0/1	0/1	1/1	0/1
9	19571918	TA	T	0/0	1/1	0/1	0/0	0/0	0/0	0/0	0/1	1/1	0/1	0/0	0/0	0/0	0/1	0/0	0/1	0/0	0/0	0/0	0/0	0/0	0/0	0/0	0/0	0/0	0/0	0/1	0/0	0/0	0/0	0/0	0/0	1/1	1/1	0/0	0/0	0/0	0/0	0/0	0/0	1/1	0/0	0/0	0/0	0/0	0/1
9	19573007	A	T	0/0	0/0	0/1	0/0	0/0	0/0	0/0	0/0	0/0	0/0	0/0	0/0	0/0	0/0	0/0	0/0	0/0	0/0	0/0	0/0	0/0	0/0	0/0	0/0	0/0	0/0	0/0	0/0	0/0	0/0	0/0	0/0	0/0	0/0	0/0	0/0	0/0	0/0	0/0	0/0	0/0	0/0	0/0	0/0	0/0	0/1
9	19573845	G	A	0/0	0/0	0/1	0/0	0/0	0/0	0/0	0/0	0/0	0/0	0/0	0/0	0/0	0/0	0/0	0/0	0/0	0/0	0/0	0/0	0/0	0/0	0/0	0/0	0/0	0/0	0/0	0/0	0/0	0/0	0/0	0/0	0/0	0/0	0/0	0/0	0/0	0/0	0/0	0/0	0/0	0/0	0/0	0/0	0/0	0/0
9	19573911	G	GA	0/0	0/0	0/0	0/1	0/1	0/0	0/0	0/1	0/0	0/0	1/1	0/1	1/1	0/1	0/1	0/0	0/1	0/1	1/1	0/1	0/1	0/1	1/1	1/1	0/0	0/1	0/0	0/1	0/0	0/1	0/1	0/1	0/0	0/0	1/1	0/0	1/1	0/0	0/1	0/0	0/0	1/1	0/1	0/1	0/0	0/0
9	19574180	T	TTTAG	1/1	0/0	0/1	0/1	0/1	1/1	1/1	0/0	0/0	1/1	0/0	0/1	0/0	0/0	0/1	0/1	0/1	0/1	0/0	0/1	0/1	0/1	0/0	0/0	1/1	0/1	0/1	0/1	0/1	0/1	0/1	0/1	0/0	0/0	0/0	1/1	0/0	1/1	0/1	1/1	0/0	0/0	0/1	0/1	1/1	0/1
9	19574584	G	C	1/1	1/1	1/1	0/1	0/1	1/1	1/1	0/0	1/1	1/1	0/0	0/1	0/0	0/1	0/1	1/1	0/1	0/1	0/0	0/1	0/1	0/1	0/0	0/0	1/1	0/1	1/1	0/1	1/1	0/1	0/1	0/1	1/1	1/1	0/0	1/1	0/0	1/1	0/1	1/1	1/1	0/0	0/1	0/1	1/1	1/1
9	19574921	C	T	1/1	1/1	0/1	0/1	0/1	1/1	1/1	0/1	1/1	1/1	0/0	0/1	0/0	0/1	0/1	1/1	0/1	0/1	0/0	0/1	0/1	0/1	0/0	0/0	1/1	0/1	1/1	0/1	1/1	0/1	0/1	0/1	1/1	1/1	0/0	1/1	0/0	1/1	0/1	1/1	1/1	0/0	0/1	0/1	1/1	0/1
9	19574979	T	C	1/1	1/1	1/1	0/0	0/1	1/1	1/1	0/1	1/1	1/1	0/0	0/1	0/0	0/1	0/1	1/1	0/1	0/1	0/0	0/1	0/0	0/1	0/0	0/0	1/1	0/1	1/1	0/1	1/1	0/1	0/1	0/1	1/1	1/1	0/0	1/1	0/0	1/1	0/1	1/1	1/1	0/0	0/1	0/1	1/1	1/1
9	19574984	G	C	1/1	0/0	0/1	0/0	0/1	1/1	1/1	0/0	0/0	1/1	0/0	0/1	0/0	0/0	0/1	0/1	0/1	0/1	0/0	0/1	./.	0/1	0/0	0/0	1/1	0/1	0/1	0/1	0/1	0/1	0/1	0/1	0/0	0/0	0/0	1/1	0/0	1/1	0/1	1/1	0/0	0/0	0/1	0/1	1/1	0/1
9	19575161	G	A	0/0	0/0	0/1	0/1	0/1	0/0	0/0	0/1	0/0	0/0	1/1	0/1	1/1	0/1	0/1	0/0	0/1	0/1	1/1	0/1	0/1	0/1	1/1	1/1	0/0	0/1	0/0	0/1	0/0	0/1	0/1	0/1	0/0	0/0	1/1	0/0	1/1	0/0	0/1	0/0	0/0	1/1	0/1	0/1	0/0	0/1
9	19575304	TG	T	1/1	1/1	0/1	0/1	0/1	1/1	1/1	0/1	1/1	1/1	0/0	0/1	0/0	0/1	0/1	1/1	0/1	0/1	0/0	0/1	0/1	0/1	0/0	0/0	1/1	0/1	1/1	0/1	1/1	0/1	0/1	0/1	1/1	1/1	0/0	1/1	0/0	1/1	0/1	1/1	1/1	0/0	0/1	0/1	1/1	1/1
9	19575714	G	A	0/0	1/1	0/0	0/0	0/0	0/0	0/0	0/0	1/1	0/0	0/0	0/0	0/0	0/1	0/0	0/1	0/0	0/0	0/0	0/0	0/0	0/0	0/0	0/0	0/0	0/0	0/1	0/0	0/1	0/0	0/0	0/0	1/1	1/1	0/0	0/0	0/0	0/0	0/0	0/0	1/1	0/0	0/0	0/0	0/0	0/0
9	19575721	G	A	0/0	1/1	0/0	0/0	0/0	0/0	0/0	0/0	1/1	0/0	0/0	0/0	0/0	0/1	0/0	0/1	0/0	0/0	0/0	0/0	0/0	0/0	0/0	0/0	0/0	0/0	0/1	0/0	0/1	0/0	0/0	0/0	1/1	1/1	0/0	0/0	0/0	0/0	0/0	0/0	1/1	0/0	0/0	0/0	0/0	0/0
9	19575757	C	G	0/0	0/0	0/1	0/1	0/1	0/0	0/0	0/1	0/0	0/0	1/1	0/1	1/1	0/1	0/1	0/0	0/1	0/1	1/1	1/1	0/1	0/1	1/1	1/1	0/0	0/1	0/0	0/1	0/0	0/1	0/1	0/1	0/0	0/0	1/1	0/0	1/1	0/0	0/1	0/0	0/0	1/1	0/1	0/1	0/0	0/0
9	19575879	A	G	1/1	1/1	0/1	0/1	0/1	1/1	1/1	1/1	1/1	1/1	0/0	0/1	0/0	0/1	0/1	1/1	0/1	0/1	0/0	0/1	0/1	0/1	0/0	0/0	1/1	0/1	1/1	0/1	1/1	0/1	0/1	0/1	1/1	1/1	0/0	1/1	0/0	1/1	0/1	1/1	1/1	0/0	0/1	0/1	1/1	1/1
9	19575949	GCC	G	1/1	1/1	0/0	0/0	0/0	0/0	0/0	1/1	1/1	0/0	0/0	0/0	0/0	0/1	0/0	0/1	0/1	0/0	0/0	0/0	0/0	0/0	0/0	0/0	0/0	0/0	1/1	0/0	1/1	0/1	0/1	0/1	1/1	1/1	0/0	0/0	0/0	0/1	0/0	0/1	1/1	0/0	0/1	0/0	0/0	0/1
9	19575951	C	G	0/0	./.	0/1	0/1	0/1	0/0	0/0	./.	./.	0/0	1/1	0/1	1/1	0/1	0/1	./.	0/1	0/1	1/1	0/1	0/1	0/1	1/1	1/1	0/0	0/1	0/0	1/1	0/0	0/1	0/1	0/1	./.	./.	1/1	0/0	1/1	0/0	0/1	0/0	./.	1/1	0/1	0/1	0/0	0/1
9	19576067	G	C	1/1	0/0	0/1	0/0	0/1	1/1	0/1	0/0	0/0	0/1	0/0	0/0	0/0	0/0	0/1	0/1	0/0	0/0	0/0	0/0	0/0	0/1	0/0	0/0	0/1	0/0	0/0	0/0	0/0	0/0	0/0	0/0	0/0	0/0	0/0	0/1	0/0	0/1	0/1	0/1	0/0	0/0	0/0	0/1	1/1	0/1
9	19576086	C	G	1/1	0/0	0/1	0/1	0/1	1/1	1/1	0/0	0/0	1/1	0/0	0/1	0/0	0/0	0/1	0/1	0/1	0/1	0/0	0/1	0/1	0/1	0/0	0/0	1/1	0/1	0/1	0/1	0/1	0/1	0/1	0/1	0/0	0/0	0/0	1/1	0/0	1/1	0/1	1/1	0/0	0/0	0/1	0/1	1/1	1/1
9	19576173	G	A	./.	1/1	0/0	0/0	0/0	0/0	0/0	0/0	1/1	0/0	0/0	0/0	0/0	0/1	0/0	0/1	0/0	0/0	0/0	0/0	0/0	0/0	0/0	0/0	0/0	0/0	0/0	0/0	0/1	0/0	0/0	0/0	1/1	1/1	0/0	0/0	0/0	0/0	0/0	0/0	1/1	0/0	0/0	0/0	0/0	0/0
9	19576398	C	G	1/1	1/1	1/1	0/1	0/1	1/1	1/1	0/1	1/1	1/1	0/0	0/1	0/0	0/1	0/1	1/1	0/1	0/1	0/0	0/1	0/1	0/1	0/0	0/0	1/1	0/1	1/1	0/1	1/1	0/1	0/1	0/1	1/1	1/1	0/0	1/1	0/0	1/1	0/1	1/1	1/1	0/0	0/1	0/1	1/1	1/1
9	19576551	G	C	1/1	1/1	1/1	0/1	0/1	1/1	1/1	0/1	1/1	1/1	0/0	0/1	0/0	0/1	0/1	1/1	0/1	0/0	0/0	0/1	0/0	0/1	0/0	0/0	1/1	0/1	1/1	0/1	1/1	0/1	0/1	0/1	1/1	1/1	0/0	1/1	0/0	1/1	0/1	1/1	1/1	0/0	0/1	0/1	1/1	1/1
9	19576796	CTTTTTTT	C	0/1	1/1	0/0	0/0	1/1	0/0	0/0	0/0	1/1	0/0	1/1	0/0	0/0	0/0	0/0	1/1	0/0	0/0	0/0	0/1	0/0	0/1	1/1	0/0	0/0	0/0	0/0	0/0	0/0	./.	0/1	0/1	1/1	1/1	0/0	0/0	0/0	0/0	1/1	0/0	1/1	1/1	0/1	0/0	0/0	1/1
9	19576797	T	C	0/1	1/1	0/0	0/0	0/0	0/0	0/0	0/0	1/1	0/0	./.	0/0	0/0	0/0	0/0	1/1	0/0	0/0	0/0	0/0	0/0	0/0	0/0	0/0	0/0	0/0	0/0	0/0	0/0	./.	0/0	0/0	1/1	1/1	0/0	0/0	0/0	0/0	0/0	0/0	1/1	0/0	0/0	0/0	0/0	1/1
9	19576815	A	T	0/0	0/0	0/0	0/0	0/0	0/0	0/0	0/0	0/0	./.	0/0	0/0	0/0	0/0	0/0	0/0	0/1	0/0	0/0	0/0	0/0	0/0	0/0	0/0	0/0	0/0	0/0	./.	0/0	0/0	0/0	0/0	0/0	0/0	0/0	0/0	0/0	0/0	0/0	0/0	0/0	0/0	0/0	0/0	0/0	0/0
9	19576948	G	C	1/1	1/1	1/1	0/1	0/1	1/1	1/1	0/1	1/1	1/1	0/0	0/1	0/0	0/1	0/1	1/1	0/1	0/1	0/0	0/1	0/1	0/1	0/0	0/0	1/1	0/1	1/1	0/1	1/1	0/1	0/1	0/1	1/1	1/1	0/0	1/1	0/0	1/1	0/1	1/1	1/1	0/0	0/1	0/1	1/1	0/1
9	19577236	G	C	0/0	0/0	0/1	0/1	0/1	0/0	0/0	0/1	0/0	0/0	1/1	0/1	1/1	0/1	0/1	0/0	0/1	0/1	1/1	0/1	0/1	0/1	1/1	1/1	0/0	0/1	0/0	0/1	0/0	0/1	0/1	0/1	0/0	0/0	1/1	0/0	1/1	0/0	0/1	0/0	0/0	1/1	0/1	0/1	0/0	0/1
9	19577428	T	C	0/0	0/0	0/1	0/0	0/0	0/0	0/0	0/0	0/0	0/0	0/0	0/0	0/0	0/0	0/0	0/0	0/0	0/0	0/0	0/0	0/0	0/0	0/0	0/0	0/0	0/0	0/0	0/0	0/0	0/0	0/0	0/0	0/0	0/0	0/0	0/0	0/0	0/0	0/0	0/0	0/0	0/0	0/0	0/0	0/0	0/1
9	19577552	T	TA	1/1	1/1	1/1	0/1	0/1	1/1	1/1	0/1	1/1	1/1	0/0	0/1	0/0	0/1	0/1	1/1	0/1	0/0	0/0	0/1	0/1	0/1	0/0	0/0	1/1	0/1	1/1	0/1	1/1	0/1	0/1	0/1	1/1	1/1	0/0	1/1	0/0	1/1	0/1	1/1	1/1	0/0	0/1	0/1	1/1	1/1
9	19577712	G	A	0/0	0/0	0/1	0/0	0/0	0/0	0/0	0/0	0/0	0/0	0/0	0/0	0/0	0/0	0/0	0/0	0/0	0/0	0/0	0/0	0/0	0/0	0/0	0/0	0/0	0/0	0/0	0/0	0/0	0/0	0/0	0/0	0/0	0/0	0/0	0/0	0/0	0/0	0/0	0/0	0/0	0/0	0/0	0/0	0/0	0/1
9	19577844	C	G	0/0	0/0	0/1	0/0	0/0	0/0	0/0	0/0	0/0	0/0	0/0	0/0	0/0	0/0	0/0	0/0	0/0	0/0	0/0	0/0	0/0	0/0	0/0	0/0	0/0	0/0	0/0	0/0	0/0	0/0	0/0	0/0	0/0	0/0	0/0	0/0	0/0	0/0	0/0	0/0	0/0	0/0	0/0	0/0	0/0	0/1
9	19577858	T	A	0/0	0/0	0/1	0/0	0/0	0/0	0/0	0/0	0/0	0/0	0/0	0/0	0/0	0/0	0/0	0/0	0/0	0/0	0/0	0/0	0/0	0/0	0/0	0/0	0/0	0/0	0/0	0/0	0/0	0/0	0/0	0/0	0/0	0/0	0/0	0/0	0/0	0/0	0/0	0/0	0/0	0/0	0/0	0/0	0/0	0/1
9	19577872	C	CAG	0/0	0/0	0/1	0/0	0/0	0/0	0/0	0/0	0/0	0/0	0/0	0/0	0/0	0/0	0/0	0/0	0/0	0/0	0/0	0/0	0/0	0/0	0/0	0/0	0/0	0/0	0/0	0/0	0/0	0/0	0/0	0/0	0/0	0/0	0/0	0/0	0/0	0/0	0/0	0/0	0/0	0/0	0/0	0/0	0/0	0/1
9	19577875	A	ACATCAGT	0/0	0/0	0/1	0/0	0/0	0/0	0/0	0/0	0/0	0/0	0/0	0/0	0/0	0/0	0/0	0/0	0/0	0/0	0/0	0/0	0/0	0/0	0/0	0/0	0/0	0/0	0/0	0/0	0/0	0/0	0/0	0/0	0/0	0/0	0/0	0/0	0/0	0/0	0/0	0/0	0/0	0/0	0/0	0/0	0/0	0/1
9	19577877	C	G	0/0	0/0	0/1	0/0	0/0	0/0	0/0	0/0	0/0	0/0	0/0	0/0	0/0	0/0	0/0	0/0	0/0	0/0	0/0	0/0	0/0	0/0	0/0	0/0	0/0	0/0	0/0	0/0	0/0	0/0	0/0	0/0	0/0	0/0	0/0	0/0	0/0	0/0	0/0	0/0	0/0	0/0	0/0	0/0	0/0	0/1
9	19577878	T	TGTC	0/0	0/0	0/1	0/0	0/0	0/0	0/0	0/0	0/0	0/0	0/0	0/0	0/0	0/0	0/0	0/0	0/0	0/0	0/0	0/0	0/0	0/0	0/0	0/0	0/0	0/0	0/0	0/0	0/0	0/0	0/0	0/0	0/0	0/0	0/0	0/0	0/0	0/0	0/0	0/0	0/0	0/0	0/0	0/0	0/0	0/1
9	19578148	T	C	0/0	0/0	0/1	0/0	0/0	0/0	0/0	0/0	0/0	0/0	0/0	0/0	0/0	0/0	0/0	0/0	0/0	0/0	0/0	0/0	0/0	0/0	0/0	0/0	0/0	0/0	0/0	0/0	0/0	0/0	0/0	0/0	0/0	0/0	0/0	0/0	0/0	0/0	0/0	0/0	0/0	0/0	0/0	0/0	0/0	0/1
9	19578261	G	A	0/0	0/0	0/1	0/0	0/0	0/0	0/0	0/0	0/0	0/0	0/0	0/0	0/0	0/0	0/0	0/0	0/0	0/0	0/0	0/0	0/0	0/0	0/0	0/0	0/0	0/0	0/0	0/0	0/0	0/0	0/0	0/0	0/0	0/0	0/0	0/0	0/0	0/0	0/0	0/0	0/0	0/0	0/0	0/0	0/0	0/1
9	19578332	T	G	0/0	0/0	0/1	0/0	0/0	0/0	0/0	0/0	0/0	0/0	0/0	0/0	0/0	0/0	0/0	0/0	0/0	0/0	0/0	0/0	0/0	0/0	0/0	0/0	0/0	0/0	0/0	0/0	0/0	0/0	0/0	0/0	0/0	0/0	0/0	0/0	0/0	0/0	0/0	0/0	0/0	0/0	0/0	0/0	0/0	0/1
9	19578362	TG	T	0/0	0/0	0/1	0/0	0/0	0/0	0/0	0/0	0/0	0/0	0/0	0/0	0/0	0/0	0/0	0/0	0/0	0/0	0/0	0/0	0/0	0/0	0/0	0/0	0/0	0/0	0/0	0/0	0/0	0/0	0/0	0/0	0/0	0/0	0/0	0/0	0/0	0/0	0/0	0/0	0/0	0/0	0/0	0/0	0/0	0/1
9	19578366	TGAA	T	0/0	0/0	0/1	0/0	0/0	0/0	0/0	0/0	0/0	0/0	0/0	0/0	0/0	0/0	0/0	0/0	0/0	0/0	0/0	0/0	0/0	0/0	0/0	0/0	0/0	0/0	0/0	0/0	0/0	0/0	0/0	0/0	0/0	0/0	0/0	0/0	0/0	0/0	0/0	0/0	0/0	0/0	0/0	0/0	0/0	0/1
9	19578372	G	T	0/0	0/0	0/1	0/0	0/0	0/0	0/0	0/0	0/0	0/0	0/0	0/0	0/0	0/0	0/0	0/0	0/0	0/0	0/0	0/0	0/0	0/0	0/0	0/0	0/0	0/0	0/0	0/0	0/0	0/0	0/0	0/0	0/0	0/0	0/0	0/0	0/0	0/0	0/0	0/0	0/0	0/0	0/0	0/0	0/0	0/1
9	19578374	G	GTTCTACCCTGA	0/0	0/0	0/1	0/0	0/0	0/0	0/0	0/0	0/0	0/0	0/0	0/0	0/0	0/0	0/0	0/0	0/0	0/0	0/0	0/0	0/0	0/0	0/0	0/0	0/0	0/0	0/0	0/0	0/0	0/0	0/0	0/0	0/0	0/0	0/0	0/0	0/0	0/0	0/0	0/0	0/0	0/0	0/0	0/0	0/0	0/1
9	19578376	A	T	0/0	0/0	0/1	0/0	0/0	0/0	0/0	0/0	0/0	0/0	0/0	0/0	0/0	0/0	0/0	0/0	0/0	0/0	0/0	0/0	0/0	0/0	0/0	0/0	0/0	0/0	0/0	0/0	0/0	0/0	0/0	0/0	0/0	0/0	0/0	0/0	0/0	0/0	0/0	0/0	0/0	0/0	0/0	0/0	0/0	0/1
9	19578406	C	G	1/1	1/1	1/1	0/1	0/1	1/1	1/1	0/1	1/1	1/1	0/0	0/1	0/0	0/1	0/1	1/1	0/1	0/1	0/0	0/1	0/1	0/1	0/0	0/0	1/1	0/1	1/1	0/1	1/1	0/1	0/1	0/1	1/1	1/1	0/0	1/1	0/0	1/1	0/1	1/1	1/1	0/0	0/1	0/1	1/1	1/1
9	19579059	T	C	0/0	0/0	0/1	0/0	0/0	0/0	0/0	0/0	0/0	0/0	0/0	0/0	0/0	0/0	0/0	0/0	0/0	0/0	0/0	0/0	0/0	0/0	0/0	0/0	0/0	0/0	0/0	0/0	0/0	0/0	0/0	0/0	0/0	0/0	0/0	0/0	0/0	0/0	0/0	0/0	0/0	0/0	0/0	0/0	0/0	0/1
9	19579093	G	C	0/0	0/0	0/1	0/0	0/0	0/0	0/0	0/0	0/0	0/0	0/0	0/0	0/0	0/0	0/0	0/0	0/0	0/0	0/0	0/0	0/0	0/0	0/0	0/0	0/0	0/0	0/0	0/0	0/0	0/0	0/0	0/0	0/0	0/0	0/0	0/0	0/0	0/0	0/0	0/0	0/0	0/0	0/0	0/0	0/0	0/1
9	19579161	T	C	1/1	1/1	0/1	0/1	0/1	1/1	1/1	0/0	1/1	1/1	0/0	0/1	0/0	0/1	0/1	1/1	0/1	0/1	0/0	0/1	0/1	0/1	0/0	0/0	1/1	0/1	1/1	0/1	1/1	0/1	0/1	0/1	1/1	1/1	0/0	1/1	0/0	1/1	0/1	1/1	1/1	0/0	0/1	0/1	1/1	0/1
9	19579216	T	C	0/0	0/0	0/1	0/0	0/0	0/0	0/0	0/0	0/0	0/0	0/0	0/0	0/0	0/0	0/0	0/0	0/0	0/0	0/0	0/0	0/0	0/0	0/0	0/0	0/0	0/0	0/0	0/0	0/0	0/0	0/0	0/0	0/0	0/0	0/0	0/0	0/0	0/0	0/0	0/0	0/0	0/0	0/0	0/0	0/0	0/1
9	19579478	A	G	0/0	0/0	0/1	0/0	0/0	0/0	0/0	0/0	0/0	0/0	0/0	0/0	0/0	0/0	0/0	0/0	0/0	0/0	0/0	0/0	0/0	0/0	0/0	0/0	0/0	0/0	0/0	0/0	0/0	0/0	0/0	0/0	0/0	0/0	0/0	0/0	0/0	0/0	0/0	0/0	0/0	0/0	0/0	0/0	0/0	0/1
9	19579614	AG	A	0/0	0/0	0/1	0/0	0/0	0/0	0/0	0/0	0/0	0/0	0/0	0/0	0/0	0/0	0/0	0/0	0/0	0/0	0/0	0/0	0/0	0/0	0/0	0/0	0/0	0/0	0/0	0/0	0/0	0/0	0/0	0/0	0/0	0/0	0/0	0/0	0/0	0/0	0/0	0/0	0/0	0/0	0/0	0/0	0/0	0/0
9	19579621	A	G	0/0	0/0	0/0	0/1	0/0	0/0	0/0	0/1	0/0	0/0	1/1	0/1	1/1	0/1	0/1	0/0	0/0	0/1	1/1	0/0	0/1	0/1	1/1	1/1	0/0	0/1	0/0	0/1	0/0	0/1	0/1	0/1	0/0	0/0	1/1	0/0	1/1	0/0	0/1	0/0	0/0	1/1	0/1	0/1	0/0	0/0
9	19579846	C	G	0/0	0/0	0/1	0/0	0/0	0/0	0/0	0/0	0/0	0/0	0/0	0/0	0/0	0/0	0/0	0/0	0/0	0/0	0/0	0/0	0/0	0/0	0/0	0/0	0/0	0/0	0/0	0/0	0/0	0/0	0/0	0/0	0/0	0/0	0/0	0/0	0/0	0/0	0/0	0/0	0/0	0/0	0/0	0/0	0/0	0/1
9	19579941	GT	G	0/0	0/0	0/1	0/0	0/0	0/0	0/0	0/0	0/0	0/0	0/0	0/0	0/0	0/0	0/0	0/0	0/0	0/0	0/0	0/0	0/0	0/0	0/0	0/0	0/0	0/0	0/0	0/0	0/0	0/0	0/0	0/0	0/0	0/0	0/0	0/0	0/0	0/0	0/0	0/0	0/0	0/0	0/0	0/0	0/0	0/1
9	19581208	T	TG	1/1	1/1	0/1	0/0	0/1	1/1	1/1	0/1	1/1	1/1	0/0	0/0	0/0	0/1	0/1	1/1	0/1	0/1	0/0	0/1	0/0	0/1	0/0	0/0	1/1	0/1	1/1	0/1	1/1	0/1	0/1	0/1	1/1	1/1	0/0	1/1	0/0	1/1	0/1	1/1	1/1	0/0	0/1	0/0	1/1	1/1
9	19581330	CCTCT	C	1/1	1/1	0/1	0/1	0/1	1/1	1/1	0/1	1/1	1/1	0/0	0/0	0/0	0/1	0/1	1/1	0/1	0/0	0/0	1/1	0/1	0/1	0/0	0/0	1/1	0/1	1/1	0/1	1/1	0/1	0/1	0/1	1/1	1/1	0/0	1/1	0/0	1/1	0/1	1/1	1/1	0/0	0/1	0/1	1/1	1/1
9	19581379	TAA	T	1/1	1/1	0/1	0/1	0/0	0/0	0/0	0/1	1/1	0/1	0/0	0/0	0/0	0/1	0/0	0/0	0/1	0/0	0/0	0/1	0/1	0/0	0/0	./.	0/1	./.	1/1	./.	./.	0/1	0/1	0/1	1/1	1/1	0/0	0/1	0/0	0/1	0/0	0/1	1/1	0/0	./.	0/0	1/1	./.
9	19581677	T	C	1/1	1/1	1/1	0/1	0/1	1/1	1/1	0/1	1/1	1/1	0/0	0/1	0/0	0/1	0/1	1/1	0/1	0/1	0/0	0/1	0/1	0/1	0/0	0/0	1/1	0/1	1/1	0/1	1/1	0/1	0/1	0/1	1/1	1/1	0/0	1/1	0/0	1/1	0/1	1/1	1/1	0/0	0/1	0/1	1/1	1/1
9	19582631	CTCTGTG	CTG	0/1	./.	0/0	0/0	0/0	0/0	0/0	0/0	./.	./.	0/0	0/0	0/0	0/0	0/0	0/0	0/0	0/0	0/0	0/0	0/0	0/0	0/0	0/0	0/0	0/0	./.	0/0	0/0	0/0	0/0	0/0	./.	0/0	0/0	0/0	0/0	0/0	0/0	0/0	0/0	0/0	0/0	0/0	0/0	./.
9	19582633	CTGTGTG	CTG	0/1	1/1	0/1	0/1	0/1	1/1	1/1	0/1	1/1	1/1	0/0	0/1	0/0	0/1	0/1	1/1	0/0	0/1	0/0	0/1	0/1	0/1	0/0	0/0	1/1	0/1	1/1	0/1	1/1	0/1	0/1	0/1	1/1	1/1	0/0	1/1	0/0	1/1	0/1	1/1	1/1	0/0	0/1	0/1	1/1	1/1
9	19582635	G	C	0/1	1/1	0/1	0/1	0/1	1/1	1/1	0/1	1/1	1/1	0/0	0/1	0/0	0/1	0/1	1/1	0/0	0/1	0/0	0/1	0/1	0/1	0/0	0/0	1/1	0/1	1/1	0/1	1/1	0/1	0/1	0/1	1/1	1/1	0/0	1/1	0/0	1/1	0/1	1/1	1/1	0/0	0/1	0/1	1/1	1/1
9	19583423	CCTCTCTCTCTCT	C	0/0	1/1	0/1	0/0	0/1	1/1	0/0	0/0	1/1	1/1	0/0	0/0	0/0	0/1	0/1	1/1	0/1	./.	0/0	0/0	0/1	./.	0/1	0/0	1/1	0/1	1/1	0/1	1/1	0/1	0/1	0/1	1/1	1/1	0/0	1/1	0/0	1/1	0/0	0/1	1/1	0/0	0/0	0/0	0/0	0/1
9	19583542	G	A	0/0	0/0	0/1	0/1	0/1	0/0	0/0	0/1	0/0	0/0	1/1	0/1	1/1	0/1	0/1	0/0	0/1	0/1	1/1	0/1	0/1	0/1	1/1	1/1	0/0	0/1	0/0	0/1	0/0	0/1	0/1	0/1	0/0	0/0	1/1	0/0	1/1	0/0	0/1	0/0	0/0	1/1	0/1	0/1	0/0	0/0
9	19584034	AAAT	A	0/0	0/0	0/0	0/1	0/1	0/0	0/0	0/1	0/0	0/0	1/1	0/1	0/1	0/1	0/1	0/0	0/1	0/1	1/1	0/1	0/1	0/1	1/1	1/1	0/0	0/1	0/0	0/1	0/0	0/1	0/1	0/1	0/0	0/0	1/1	0/0	1/1	0/0	0/1	0/0	0/0	1/1	0/1	0/1	0/0	0/0
9	19584035	AAT	A	0/0	0/0	0/0	0/1	0/1	0/0	0/0	0/1	0/0	0/0	1/1	0/1	0/1	0/1	0/1	0/0	0/1	0/1	1/1	0/1	0/1	0/1	1/1	1/1	0/0	0/1	0/0	0/1	0/0	0/1	0/1	0/1	0/0	0/0	1/1	0/0	1/1	0/0	0/1	0/0	0/0	1/1	0/1	0/1	0/0	0/0
9	19584036	AT	A	0/0	0/0	0/1	0/1	0/1	0/0	0/0	0/1	0/0	0/0	1/1	0/1	0/1	0/1	0/1	0/0	0/1	0/1	1/1	0/1	0/1	0/1	1/1	1/1	0/0	0/1	0/0	0/1	0/0	0/1	0/1	0/1	0/0	0/0	1/1	0/0	1/1	0/0	0/1	0/0	0/0	1/1	0/1	0/1	0/0	0/0
9	19584741	G	C	1/1	1/1	0/1	0/1	0/1	1/1	1/1	0/1	1/1	1/1	0/0	0/1	0/0	0/1	0/1	1/1	0/1	0/1	0/0	0/1	0/1	0/1	0/0	0/0	1/1	0/1	1/1	0/1	1/1	0/1	0/1	0/1	1/1	1/1	0/0	1/1	0/0	1/1	0/1	1/1	1/1	0/0	0/1	0/1	1/1	1/1
9	19585678	T	C	0/0	0/0	0/1	0/1	0/1	0/0	0/0	0/1	0/0	0/0	1/1	0/1	1/1	0/1	0/1	0/0	0/1	0/1	1/1	0/1	0/1	0/1	1/1	1/1	0/0	0/1	0/0	0/1	0/0	0/1	0/1	0/1	0/0	0/0	1/1	0/0	1/1	0/0	0/1	0/0	0/0	1/1	0/1	0/1	0/0	0/0
9	19585694	TTCTCTCTCTCTC	T	0/0	1/1	0/1	0/1	0/1	0/0	0/0	0/1	0/1	0/0	1/1	0/1	1/1	1/1	0/1	0/1	0/1	0/1	1/1	0/1	0/1	0/1	1/1	1/1	0/0	0/1	0/1	0/1	0/1	0/1	0/1	0/1	1/1	0/1	1/1	0/0	1/1	0/0	0/1	0/0	1/1	1/1	0/1	0/1	0/0	1/1
9	19587397	T	A	0/0	0/0	0/1	0/1	0/1	0/0	0/0	0/1	0/0	0/0	1/1	0/1	1/1	0/1	0/1	0/0	0/1	0/1	1/1	0/1	0/1	0/0	1/1	1/1	0/0	0/1	0/0	0/1	0/0	0/1	0/1	0/1	0/0	0/0	1/1	0/0	1/1	0/0	0/1	0/0	0/0	1/1	0/1	0/1	0/0	0/0
9	19587437	CG	C	./.	0/0	0/0	0/1	0/0	./.	0/0	0/0	0/0	0/0	0/0	0/0	0/0	0/0	0/0	0/0	0/0	0/0	0/0	0/0	0/0	0/0	0/1	0/0	0/0	0/0	0/0	0/0	0/0	0/0	0/0	0/0	0/0	0/0	0/0	0/0	0/0	./.	./.	0/0	0/0	0/0	0/0	0/0	./.	0/0
9	19587449	T	G	0/0	0/0	0/0	0/0	0/0	0/0	0/0	0/0	0/0	0/0	0/0	0/0	0/0	0/0	0/0	0/0	0/1	0/0	0/0	0/0	0/0	0/0	0/0	0/0	0/0	0/0	0/0	0/0	0/0	0/0	0/0	0/0	0/0	0/0	0/0	0/0	0/0	0/0	0/0	0/0	0/0	0/0	0/0	0/0	0/0	0/0
9	19589034	AGG	A	0/0	1/1	0/0	0/0	0/0	0/0	0/0	./.	./.	0/0	0/0	0/0	0/0	0/1	0/0	0/1	0/0	0/0	./.	0/0	0/0	0/0	0/0	0/0	0/0	0/0	0/1	0/0	0/1	0/0	0/0	0/0	1/1	1/1	0/0	0/0	0/0	0/0	0/0	0/0	1/1	0/0	0/0	0/0	0/0	0/1
9	19589478	CT	C	1/1	1/1	1/1	0/1	0/0	1/1	1/1	0/1	1/1	1/1	0/0	0/1	0/0	0/1	0/1	1/1	0/1	0/1	0/0	0/1	0/1	0/1	0/0	0/0	1/1	0/1	1/1	0/1	1/1	0/1	0/1	0/1	1/1	1/1	0/0	1/1	0/0	1/1	0/1	1/1	1/1	0/0	0/1	0/1	1/1	1/1
9	19590381	ACCC	A	0/0	0/0	0/1	0/1	0/1	0/0	0/0	0/1	0/0	0/0	1/1	0/1	1/1	0/1	0/1	0/0	0/1	./.	1/1	0/1	0/1	0/1	1/1	1/1	0/0	0/1	0/0	0/1	0/0	0/1	0/1	0/1	./.	0/0	1/1	0/0	1/1	0/0	0/1	0/0	0/0	1/1	0/1	0/1	0/0	0/1
9	19590548	T	TCTGA	0/0	0/0	0/1	0/1	0/1	0/0	0/0	0/1	0/0	0/0	1/1	0/1	1/1	0/1	0/1	0/0	0/1	0/1	1/1	0/1	0/1	0/1	1/1	1/1	0/0	0/1	0/0	0/1	0/0	0/1	0/1	0/1	0/0	0/0	1/1	0/0	1/1	0/0	0/1	0/0	0/0	1/1	0/1	0/1	0/0	0/0
9	19590569	TTCTCTCTC	T	0/0	0/0	0/1	0/1	0/1	0/0	0/0	0/1	0/0	0/0	1/1	0/1	0/1	0/1	0/1	0/0	0/1	0/0	1/1	0/1	0/1	0/1	1/1	1/1	0/0	0/1	0/0	0/1	0/0	0/1	0/1	0/1	0/1	0/0	1/1	0/0	1/1	0/0	0/1	0/0	0/0	1/1	0/1	0/1	0/0	0/1
9	19591277	G	A	1/1	1/1	0/1	0/0	0/1	1/1	1/1	0/1	1/1	1/1	0/0	0/1	0/0	0/1	0/1	1/1	0/1	0/1	0/0	0/1	0/1	0/1	0/0	0/0	1/1	0/1	1/1	0/1	1/1	0/1	0/1	0/1	1/1	1/1	0/0	1/1	0/0	1/1	0/1	1/1	1/1	0/0	0/1	0/1	1/1	1/1
9	19592210	A	T	1/1	1/1	0/1	0/1	0/1	1/1	1/1	0/1	1/1	1/1	0/0	0/1	0/0	0/1	0/1	1/1	0/1	0/1	0/0	0/1	0/1	0/1	0/0	0/0	1/1	0/1	1/1	0/1	1/1	0/1	0/1	0/1	1/1	1/1	0/0	1/1	0/0	1/1	0/1	1/1	1/1	0/0	0/1	0/0	1/1	1/1
9	19592218	A	G	1/1	1/1	0/1	0/1	0/1	1/1	1/1	0/1	1/1	1/1	0/0	0/1	0/0	0/1	0/1	1/1	0/1	0/1	0/0	0/1	0/1	0/1	0/0	0/0	1/1	0/1	1/1	0/1	1/1	0/1	0/1	0/1	1/1	1/1	0/0	1/1	0/0	1/1	0/1	1/1	1/1	0/0	0/1	0/0	1/1	1/1
9	19592307	TA	T	1/1	0/0	1/1	0/0	0/1	1/1	1/1	0/0	0/0	0/1	0/0	0/1	0/0	0/0	0/1	0/1	0/1	0/1	0/0	0/0	0/1	0/1	0/0	0/0	1/1	0/1	0/1	0/1	0/0	0/1	0/1	0/1	0/0	0/0	0/0	1/1	0/0	1/1	0/1	1/1	0/0	0/0	0/1	0/0	1/1	0/1
9	19592695	C	T	1/1	1/1	0/1	0/1	0/1	1/1	1/1	0/1	1/1	1/1	0/0	0/1	0/0	0/1	0/1	1/1	0/1	0/1	0/0	0/1	0/1	0/1	0/0	0/0	1/1	0/1	1/1	0/1	1/1	0/1	0/1	0/1	1/1	1/1	0/0	1/1	0/0	1/1	0/1	1/1	1/1	0/0	0/1	0/0	1/1	1/1
9	19593099	A	G	0/0	0/0	0/1	0/1	0/1	0/0	0/0	0/1	0/0	0/0	1/1	0/1	1/1	0/1	0/1	0/0	0/1	0/1	1/1	0/1	0/1	0/1	1/1	1/1	0/0	0/1	0/0	0/1	0/0	0/1	0/1	0/1	0/0	0/0	1/1	0/0	1/1	0/0	0/1	0/0	0/0	1/1	0/1	1/1	0/0	0/0
9	19593726	C	T	1/1	1/1	0/1	0/1	0/1	1/1	1/1	0/1	1/1	1/1	0/0	0/1	0/0	0/1	0/1	1/1	0/1	0/1	0/0	0/1	0/1	0/1	0/0	0/0	1/1	0/1	1/1	0/1	1/1	0/1	0/1	0/1	1/1	1/1	0/0	1/1	0/0	1/1	0/1	1/1	1/1	0/0	0/1	0/0	1/1	1/1
9	19594699	C	T	1/1	1/1	0/1	0/1	0/1	1/1	1/1	0/1	1/1	1/1	0/0	0/0	0/0	0/1	0/1	1/1	0/1	0/1	0/0	0/1	0/1	0/1	0/0	0/0	1/1	0/1	1/1	0/1	1/1	0/1	0/1	0/1	1/1	1/1	0/0	1/1	0/0	1/1	0/1	1/1	1/1	0/0	0/1	0/0	1/1	1/1
9	19594931	A	G	0/0	0/0	0/1	0/1	0/1	0/0	0/0	0/1	0/0	0/0	1/1	0/1	1/1	0/1	0/1	0/0	0/1	0/1	1/1	0/1	0/1	0/1	1/1	1/1	0/0	0/1	0/0	0/1	0/0	0/1	0/1	0/1	0/0	0/0	1/1	0/0	1/1	0/0	0/1	0/0	0/0	1/1	0/1	1/1	0/0	0/0
9	19594963	T	C	1/1	1/1	0/1	0/1	0/1	1/1	1/1	0/0	1/1	1/1	0/0	0/1	0/0	0/1	0/1	1/1	0/1	0/1	0/0	0/1	0/1	0/1	0/0	0/0	1/1	0/1	1/1	0/1	1/1	0/1	0/1	0/1	1/1	1/1	0/0	1/1	0/0	1/1	0/1	1/1	1/1	0/0	0/1	0/0	1/1	1/1
9	19595363	C	CA	./.	0/0	0/1	0/0	0/1	1/1	1/1	0/0	0/1	1/1	0/0	./.	0/0	0/0	0/0	1/1	0/0	0/1	0/0	0/1	0/1	0/1	0/0	0/0	0/0	0/0	1/1	0/0	0/0	0/0	0/1	0/1	1/1	./.	0/0	1/1	0/0	1/1	0/0	0/1	1/1	0/0	0/0	0/0	./.	./.
9	19595375	G	A	0/0	0/0	0/0	0/1	0/0	0/0	0/0	0/0	0/1	0/0	0/0	0/0	0/0	0/0	0/0	0/0	0/0	0/0	0/0	0/0	0/0	0/0	0/0	0/0	0/0	0/0	1/1	0/0	0/0	0/0	0/0	0/0	0/0	0/1	0/0	0/0	0/0	0/0	0/0	0/0	0/0	0/0	0/0	0/0	0/1	0/1
9	19595378	ATGTTAATATGG	AAATATGG	0/0	0/0	0/0	0/1	0/0	0/0	0/0	0/0	0/0	0/0	0/0	0/0	0/0	0/0	0/0	0/0	0/0	0/0	0/0	0/0	0/0	0/0	0/0	0/0	0/0	0/0	0/0	0/0	0/0	0/0	0/0	0/0	0/0	0/1	0/0	0/0	0/0	0/0	0/0	0/0	0/0	0/0	0/0	0/0	0/1	0/1
9	19595379	T	A	0/0	0/0	0/0	0/1	0/0	0/0	0/0	0/0	0/0	0/0	0/0	0/0	0/0	0/0	0/0	0/1	0/0	0/0	0/0	0/0	0/0	0/0	0/0	0/0	0/0	0/0	./.	0/0	./.	0/0	0/0	0/0	0/0	0/1	0/0	0/0	0/0	0/0	0/0	0/0	0/0	0/0	0/0	0/0	0/1	0/1
9	19595380	G	T	0/0	0/0	0/0	0/1	0/0	0/0	0/0	0/0	0/0	0/0	0/0	0/0	0/0	0/0	0/0	0/0	0/0	0/0	0/0	0/0	0/0	0/0	0/0	0/0	0/0	0/0	./.	0/0	./.	0/0	0/0	0/0	0/0	0/1	0/0	0/0	0/0	0/0	0/0	0/0	0/0	0/0	0/0	0/0	0/1	0/1
9	19595739	T	TC	1/1	1/1	0/1	0/1	0/1	1/1	1/1	0/1	1/1	1/1	0/0	0/1	0/0	0/1	0/1	1/1	0/1	0/1	0/0	0/1	0/1	0/1	0/0	0/0	1/1	0/1	1/1	0/1	1/1	0/1	0/1	0/1	1/1	1/1	0/0	1/1	0/0	1/1	0/1	1/1	1/1	0/0	0/1	0/0	1/1	1/1
9	19595913	T	G	0/0	0/0	0/1	0/1	0/1	0/0	0/0	0/1	0/0	0/0	1/1	0/1	1/1	0/1	0/1	0/0	0/1	0/1	1/1	0/1	0/1	0/1	1/1	1/1	0/0	0/1	0/0	0/1	0/0	0/1	0/1	0/1	0/0	0/0	1/1	0/0	1/1	0/0	0/1	0/0	0/0	1/1	0/1	1/1	0/0	0/0
9	19596569	A	AC	1/1	1/1	0/1	0/1	0/1	1/1	1/1	0/1	1/1	1/1	0/0	0/1	0/0	0/1	0/1	1/1	0/1	0/1	0/0	0/1	0/1	0/1	0/0	0/0	1/1	0/1	1/1	0/1	1/1	0/1	0/1	0/1	1/1	1/1	0/0	1/1	0/0	1/1	0/1	1/1	1/1	0/0	0/1	0/0	1/1	1/1
9	19597016	T	C	1/1	1/1	0/1	0/1	0/1	1/1	1/1	0/1	1/1	1/1	0/0	0/1	0/0	0/1	0/1	1/1	0/1	0/1	0/0	0/1	0/1	0/1	0/0	0/0	1/1	0/1	1/1	0/1	1/1	0/1	0/1	0/1	1/1	1/1	0/0	1/1	0/0	1/1	0/1	1/1	1/1	0/0	0/1	0/0	1/1	1/1
9	19597747	C	G	0/0	0/0	0/1	0/1	0/1	0/0	0/0	0/1	0/0	0/0	1/1	0/1	1/1	0/1	0/1	0/0	0/1	0/1	1/1	0/1	0/1	0/1	1/1	1/1	0/0	0/1	0/0	0/1	0/0	0/1	0/1	0/1	0/0	0/0	1/1	0/0	1/1	0/0	0/1	0/0	0/0	1/1	0/1	1/1	0/0	0/0
9	19597777	A	G	1/1	1/1	0/1	0/1	0/0	1/1	1/1	0/1	1/1	1/1	0/0	0/1	0/0	0/1	0/1	1/1	0/1	0/1	0/0	0/1	0/1	0/1	0/0	0/0	1/1	0/1	1/1	0/1	1/1	0/1	0/1	0/1	1/1	1/1	0/0	1/1	0/0	1/1	0/1	1/1	1/1	0/0	0/1	0/0	1/1	1/1
9	19598384	A	AT	1/1	1/1	0/1	0/1	0/1	1/1	1/1	0/0	1/1	1/1	0/0	0/1	0/0	0/1	0/1	1/1	0/1	0/1	0/0	0/1	0/1	0/1	0/0	0/0	1/1	0/0	1/1	0/1	1/1	0/1	0/1	0/1	1/1	1/1	0/0	1/1	0/0	1/1	0/1	1/1	1/1	0/0	0/1	0/0	1/1	1/1
9	19598394	A	T	1/1	1/1	0/1	0/1	0/1	1/1	1/1	0/0	1/1	1/1	0/0	0/1	0/0	0/1	0/1	1/1	0/1	0/1	0/0	0/1	0/1	0/1	0/0	0/0	1/1	0/0	1/1	0/1	1/1	0/1	0/1	0/1	1/1	1/1	0/0	1/1	0/0	1/1	0/1	1/1	1/1	0/0	0/1	0/0	1/1	1/1
9	19598526	G	C	1/1	1/1	0/1	./.	0/1	1/1	1/1	0/1	1/1	1/1	0/0	0/0	0/0	0/1	0/1	1/1	0/1	0/0	0/0	./.	0/1	0/1	0/0	0/0	1/1	0/1	1/1	0/1	1/1	0/1	0/1	0/1	1/1	1/1	0/0	1/1	0/0	1/1	0/1	1/1	1/1	0/0	0/1	0/0	1/1	1/1
9	19599782	TTGCACAGGTGGA	T	1/1	1/1	0/1	0/1	0/0	1/1	1/1	0/1	1/1	1/1	0/0	0/1	0/0	0/1	0/0	1/1	0/1	0/1	0/0	0/1	0/0	0/1	0/0	0/0	1/1	0/1	1/1	0/1	1/1	0/1	0/1	0/1	1/1	1/1	0/0	1/1	0/0	1/1	0/1	1/1	1/1	0/0	0/1	0/0	1/1	1/1
9	19599862	TC	T	0/0	0/0	0/0	0/1	0/0	0/0	0/0	0/0	0/0	0/0	0/0	0/0	0/0	0/0	0/0	0/0	0/0	0/0	0/0	0/0	0/0	0/0	0/0	0/0	0/0	0/0	0/0	0/0	0/0	0/0	0/0	0/0	0/0	0/0	0/0	0/0	0/0	0/0	0/0	0/0	0/0	0/0	0/0	0/0	0/0	0/0
9	19599866	TC	T	1/1	1/1	0/1	0/0	0/0	1/1	1/1	./.	1/1	1/1	0/0	0/1	0/0	0/1	0/1	1/1	0/1	0/1	0/0	0/0	0/0	0/1	0/0	0/0	0/0	0/1	1/1	0/1	1/1	0/0	0/1	0/1	1/1	1/1	0/0	1/1	0/0	./.	0/1	1/1	1/1	0/0	0/1	0/0	1/1	1/1
9	19599885	A	T	0/0	0/0	0/0	0/0	0/0	0/0	0/0	0/0	0/1	0/0	0/0	0/0	0/0	0/0	0/0	0/0	0/0	0/0	0/0	0/0	0/0	0/0	0/0	0/0	0/0	0/0	0/0	0/0	0/0	0/0	0/0	0/0	0/0	0/0	0/0	0/0	0/0	0/0	0/0	0/0	0/0	0/0	0/0	0/0	0/0	0/0
9	19599940	G	GAGAA	1/1	1/1	0/1	0/1	0/1	1/1	1/1	0/1	1/1	1/1	0/0	0/1	0/0	0/1	0/1	1/1	0/1	0/1	0/0	0/1	0/1	0/1	0/0	0/0	1/1	0/1	1/1	0/1	1/1	0/1	0/1	0/1	1/1	1/1	0/0	1/1	0/0	1/1	0/1	1/1	1/1	0/0	0/1	0/0	1/1	1/1
9	19600165	AT	A	1/1	1/1	0/1	0/1	0/1	1/1	1/1	0/1	1/1	1/1	0/0	0/1	0/0	0/1	0/1	1/1	0/1	0/1	0/0	0/1	0/1	0/1	0/0	0/0	1/1	0/1	1/1	0/1	1/1	0/1	0/1	0/1	1/1	1/1	0/0	1/1	0/0	1/1	0/1	1/1	1/1	0/0	0/1	0/0	1/1	1/1
9	19600255	G	A	0/0	0/0	0/1	0/0	0/0	0/0	0/0	0/0	0/0	0/0	0/0	0/0	0/0	0/0	0/0	0/0	0/0	0/0	0/0	0/0	0/0	0/0	0/0	0/0	0/0	0/0	0/0	0/0	0/0	0/0	0/0	0/0	0/0	0/0	0/0	0/0	0/0	0/0	0/0	0/0	0/0	0/0	0/0	0/0	0/0	0/0
9	19600574	T	TG	0/0	0/0	0/1	0/0	0/1	0/0	0/0	0/1	0/0	0/0	1/1	0/1	1/1	0/1	0/1	0/0	0/1	0/1	1/1	0/1	0/0	0/1	0/1	0/1	0/0	0/1	0/0	0/1	0/0	0/1	0/1	0/1	0/0	0/0	1/1	0/0	1/1	0/0	0/1	0/0	0/0	1/1	0/1	1/1	0/0	0/0
9	19600694	A	AC	0/0	0/0	0/1	0/0	0/1	0/0	0/0	0/1	0/0	0/0	1/1	0/0	1/1	0/1	0/1	0/0	0/1	0/1	1/1	0/1	0/0	0/1	./.	1/1	0/0	0/1	0/0	0/1	0/0	0/1	0/1	0/1	0/0	0/0	1/1	0/0	1/1	0/0	0/1	0/0	0/0	1/1	0/1	1/1	0/0	0/0
9	19600700	T	C	0/0	0/0	0/1	0/0	0/1	0/0	0/0	0/1	0/0	0/0	1/1	0/0	1/1	0/1	0/1	0/0	0/1	0/1	1/1	0/1	0/0	0/1	./.	1/1	0/0	0/1	0/0	0/1	0/0	0/1	0/1	0/1	0/0	0/0	1/1	0/0	1/1	0/0	0/1	0/0	0/0	1/1	0/1	1/1	0/0	0/0
9	19601829	T	C	0/0	0/0	0/1	0/1	0/1	0/0	0/0	0/1	0/0	0/0	1/1	0/1	1/1	0/1	0/1	0/0	0/1	0/1	1/1	0/1	0/1	0/1	1/1	1/1	0/0	0/1	0/0	0/1	0/0	0/1	0/1	0/1	0/0	0/0	1/1	0/0	1/1	0/0	0/1	0/0	0/0	1/1	0/1	1/1	0/0	0/0
9	19601839	T	C	0/0	0/0	0/1	0/1	0/1	0/0	0/0	0/1	0/0	0/0	1/1	0/1	1/1	0/1	0/1	0/0	0/1	0/1	1/1	0/1	0/1	0/1	1/1	1/1	0/0	0/1	0/0	0/1	0/0	0/1	0/1	0/1	0/0	0/0	1/1	0/0	1/1	0/0	0/1	0/0	0/0	1/1	0/1	1/1	0/0	0/0
9	19602933	G	T	0/0	0/0	0/0	0/0	0/1	1/1	0/1	0/0	0/0	0/1	0/0	0/0	0/0	0/0	0/1	0/1	0/0	0/0	0/0	0/0	0/0	0/1	0/0	0/0	0/1	0/0	0/0	0/0	0/0	0/0	0/0	0/0	0/0	0/0	0/0	0/1	0/0	0/1	0/1	0/1	0/0	0/0	0/0	0/0	0/1	0/1
9	19603379	C	T	0/0	0/0	0/1	0/0	0/1	0/0	0/0	./.	0/0	0/0	1/1	0/1	1/1	0/1	0/1	0/0	0/1	0/1	1/1	0/1	0/1	0/1	1/1	1/1	0/0	0/1	0/0	0/1	0/0	0/1	0/1	0/1	0/0	0/0	1/1	0/0	1/1	0/0	0/1	0/0	0/0	1/1	0/1	1/1	0/0	0/0
9	19603476	GC	G	1/1	1/1	0/1	0/1	0/1	1/1	1/1	0/1	1/1	1/1	0/0	0/1	0/0	0/1	0/1	1/1	0/1	0/1	0/0	0/1	0/1	0/1	0/0	0/0	1/1	0/1	1/1	0/1	1/1	0/1	0/1	0/1	1/1	1/1	0/0	1/1	0/0	1/1	0/1	1/1	1/1	0/0	0/1	0/0	1/1	1/1
9	19604007	G	C	0/0	0/0	0/1	0/1	0/1	0/0	0/0	0/1	0/0	0/0	1/1	0/1	1/1	0/1	0/1	0/0	0/1	0/1	1/1	0/1	0/1	0/1	1/1	1/1	0/0	0/1	0/0	0/1	0/0	0/1	0/1	0/1	0/0	0/0	1/1	0/0	1/1	0/0	0/1	0/0	0/0	1/1	0/1	1/1	0/0	0/0
9	19605007	A	G	0/0	0/0	0/0	0/1	0/1	0/0	0/0	0/1	0/0	0/0	1/1	0/1	1/1	0/1	0/1	0/0	0/1	0/1	1/1	0/1	0/1	0/1	1/1	1/1	0/0	0/1	0/0	0/1	0/0	0/1	0/1	0/1	0/0	0/0	1/1	0/0	1/1	0/0	0/1	0/0	0/0	1/1	0/1	1/1	0/0	0/0
9	19605429	A	C	1/1	1/1	1/1	0/1	0/1	1/1	1/1	0/1	1/1	1/1	0/0	0/1	0/0	0/1	0/1	1/1	0/1	0/1	0/0	0/1	0/1	0/1	0/0	0/0	1/1	0/1	1/1	0/1	1/1	0/1	0/1	0/1	1/1	1/1	0/0	1/1	0/0	1/1	0/1	1/1	1/1	0/0	0/1	0/0	1/1	1/1
9	19606372	A	G	0/0	0/0	0/0	0/0	1/1	0/0	0/0	0/1	0/0	0/0	1/1	0/1	1/1	0/1	0/1	0/0	0/1	0/1	1/1	0/1	0/1	0/1	1/1	1/1	0/0	0/1	0/0	0/1	0/0	0/1	0/1	0/1	0/0	0/0	1/1	0/0	1/1	0/0	0/1	0/0	0/0	1/1	0/1	1/1	0/0	0/0
9	19606692	C	A	0/0	1/1	0/1	0/0	0/0	0/0	0/0	0/1	1/1	0/0	0/0	0/0	0/0	0/1	0/0	0/1	0/0	0/0	0/0	0/0	0/0	0/0	0/0	0/0	0/0	0/0	0/1	0/0	0/1	0/0	0/0	0/0	1/1	1/1	0/0	0/0	0/0	0/0	0/0	0/0	1/1	0/0	0/0	0/0	0/0	0/1
9	19607935	T	C	0/0	0/0	0/0	0/1	0/1	0/0	0/0	0/0	0/0	0/0	1/1	0/1	1/1	0/1	0/1	0/0	0/1	0/1	1/1	0/1	0/1	0/1	1/1	1/1	0/0	0/1	0/0	0/1	0/0	0/1	0/1	0/1	0/0	0/0	1/1	0/0	1/1	0/0	0/1	0/0	0/0	1/1	0/1	1/1	0/0	0/0
9	19608027	G	T	0/0	0/0	0/0	0/1	0/1	0/0	0/0	0/0	0/0	0/0	1/1	0/1	1/1	0/1	0/1	0/0	0/1	0/1	1/1	0/1	0/1	0/1	1/1	1/1	0/0	0/1	0/0	0/1	0/0	0/1	0/1	0/1	0/0	0/0	1/1	0/0	1/1	0/0	0/1	0/0	0/0	1/1	0/1	1/1	0/0	0/0
9	19608527	C	CA	1/1	1/1	1/1	1/1	1/1	1/1	1/1	1/1	1/1	1/1	1/1	1/1	1/1	1/1	1/1	1/1	1/1	1/1	1/1	1/1	1/1	1/1	1/1	1/1	1/1	1/1	1/1	1/1	1/1	1/1	1/1	1/1	1/1	1/1	1/1	1/1	1/1	1/1	1/1	1/1	1/1	1/1	1/1	1/1	1/1	1/1
9	19608535	A	AT	1/1	1/1	1/1	1/1	1/1	1/1	1/1	1/1	1/1	1/1	1/1	1/1	1/1	1/1	1/1	1/1	1/1	1/1	1/1	1/1	1/1	1/1	1/1	1/1	1/1	1/1	1/1	1/1	1/1	1/1	1/1	1/1	1/1	1/1	1/1	1/1	1/1	1/1	1/1	1/1	1/1	1/1	1/1	1/1	1/1	1/1
9	19608576	T	C	1/1	1/1	1/1	1/1	1/1	1/1	1/1	1/1	1/1	1/1	1/1	1/1	1/1	1/1	1/1	1/1	1/1	1/1	1/1	1/1	1/1	1/1	1/1	1/1	1/1	1/1	1/1	1/1	1/1	1/1	1/1	1/1	1/1	1/1	1/1	1/1	1/1	1/1	1/1	1/1	1/1	1/1	1/1	1/1	1/1	1/1
9	19608602	CG	C	1/1	1/1	1/1	1/1	1/1	1/1	1/1	1/1	1/1	1/1	1/1	1/1	1/1	1/1	1/1	1/1	1/1	1/1	1/1	1/1	1/1	1/1	1/1	1/1	1/1	1/1	1/1	1/1	1/1	1/1	1/1	1/1	1/1	1/1	1/1	1/1	1/1	1/1	1/1	1/1	1/1	1/1	1/1	1/1	1/1	1/1
9	19608613	A	C	1/1	1/1	1/1	1/1	1/1	1/1	1/1	1/1	1/1	1/1	1/1	1/1	1/1	1/1	1/1	1/1	1/1	1/1	1/1	1/1	1/1	1/1	1/1	1/1	1/1	1/1	1/1	1/1	1/1	1/1	1/1	1/1	1/1	1/1	1/1	1/1	1/1	1/1	1/1	1/1	1/1	1/1	1/1	1/1	1/1	1/1
9	19608618	A	G	1/1	1/1	1/1	1/1	1/1	1/1	1/1	1/1	1/1	1/1	1/1	1/1	1/1	1/1	1/1	1/1	1/1	1/1	1/1	1/1	1/1	1/1	1/1	1/1	1/1	1/1	1/1	1/1	1/1	1/1	1/1	1/1	1/1	1/1	1/1	1/1	1/1	1/1	1/1	1/1	1/1	1/1	1/1	1/1	1/1	1/1
9	19608629	TGTTACG	T	1/1	1/1	1/1	1/1	1/1	1/1	1/1	1/1	1/1	1/1	1/1	1/1	1/1	1/1	1/1	1/1	1/1	1/1	1/1	1/1	1/1	1/1	1/1	1/1	1/1	1/1	1/1	1/1	1/1	1/1	1/1	1/1	1/1	1/1	1/1	1/1	1/1	1/1	1/1	1/1	1/1	1/1	1/1	1/1	1/1	1/1
9	19608638	T	C	1/1	1/1	1/1	1/1	1/1	1/1	1/1	1/1	1/1	1/1	1/1	1/1	1/1	1/1	1/1	1/1	1/1	1/1	1/1	1/1	1/1	1/1	1/1	1/1	1/1	1/1	1/1	1/1	1/1	1/1	1/1	1/1	1/1	1/1	1/1	1/1	1/1	1/1	1/1	1/1	1/1	1/1	1/1	1/1	1/1	1/1
9	19608639	CAT	C	1/1	1/1	1/1	1/1	1/1	1/1	1/1	1/1	1/1	1/1	1/1	1/1	1/1	1/1	1/1	1/1	1/1	1/1	1/1	1/1	1/1	1/1	1/1	1/1	1/1	1/1	1/1	1/1	1/1	1/1	1/1	1/1	1/1	1/1	1/1	1/1	1/1	1/1	1/1	1/1	1/1	1/1	1/1	1/1	1/1	1/1
9	19608643	GTGGT	G	1/1	1/1	1/1	1/1	1/1	1/1	1/1	1/1	1/1	1/1	1/1	1/1	1/1	1/1	1/1	1/1	1/1	1/1	1/1	1/1	1/1	1/1	1/1	1/1	1/1	1/1	1/1	1/1	1/1	1/1	1/1	1/1	1/1	1/1	1/1	1/1	1/1	1/1	1/1	1/1	1/1	1/1	1/1	1/1	1/1	1/1
9	19608651	C	CCCAGGAGCAGTG	1/1	1/1	1/1	1/1	1/1	1/1	1/1	1/1	1/1	1/1	1/1	1/1	1/1	1/1	1/1	1/1	1/1	1/1	1/1	1/1	1/1	1/1	1/1	1/1	1/1	1/1	1/1	1/1	1/1	1/1	1/1	1/1	1/1	1/1	1/1	1/1	1/1	1/1	1/1	1/1	1/1	1/1	1/1	1/1	1/1	1/1
9	19608829	G	T	1/1	1/1	1/1	0/1	0/1	1/1	1/1	0/1	1/1	1/1	0/0	0/1	0/0	0/1	0/1	1/1	0/1	0/1	0/0	0/1	0/1	0/1	0/0	0/0	1/1	0/1	1/1	0/1	1/1	0/1	0/1	0/1	1/1	1/1	0/0	1/1	0/0	1/1	0/1	1/1	1/1	0/0	0/1	0/0	1/1	1/1
9	19609118	C	CT	1/1	1/1	1/1	0/1	0/1	1/1	1/1	0/1	1/1	1/1	0/0	0/1	0/0	0/1	0/0	1/1	0/1	0/1	0/0	0/1	0/1	0/1	0/0	0/0	1/1	0/1	1/1	0/1	1/1	0/1	0/1	0/1	1/1	1/1	0/0	1/1	0/0	1/1	0/1	1/1	1/1	0/0	1/1	0/0	1/1	1/1
9	19609428	TG	T	1/1	1/1	1/1	./.	0/1	1/1	1/1	0/0	0/1	1/1	0/0	0/1	0/0	0/1	0/1	1/1	0/1	0/1	0/0	0/0	0/0	0/1	0/0	0/0	1/1	0/1	1/1	0/1	1/1	0/1	0/1	0/1	1/1	1/1	0/0	1/1	0/0	1/1	0/0	./.	1/1	0/0	0/1	0/0	0/0	1/1
9	19609725	CCTCTCTCTCTCT	C	1/1	1/1	1/1	0/0	0/1	1/1	1/1	0/1	1/1	0/1	0/0	0/0	0/0	0/1	0/1	1/1	0/1	0/0	0/0	0/1	0/1	0/0	0/0	0/0	1/1	0/1	1/1	0/1	1/1	0/1	0/1	0/1	1/1	1/1	0/0	1/1	0/0	1/1	0/1	./.	1/1	0/0	0/1	0/0	1/1	1/1
9	19609748	CTG	C	0/0	0/0	0/0	0/1	0/0	0/0	0/0	0/0	0/0	0/1	0/0	0/1	0/0	0/0	0/0	0/0	0/0	0/1	0/0	0/0	0/0	0/0	0/0	0/0	0/0	0/0	0/0	0/0	0/0	0/0	0/0	0/0	0/0	0/0	0/0	0/0	0/0	0/0	0/0	1/1	0/0	0/0	0/0	0/0	0/0	0/0
9	19609750	G	C	1/1	1/1	1/1	0/1	0/1	1/1	1/1	0/0	1/1	0/1	0/0	0/1	0/0	0/1	0/1	1/1	0/1	0/1	0/0	0/1	0/1	0/0	0/0	0/0	1/1	0/1	1/1	0/1	1/1	0/1	0/1	0/1	1/1	1/1	0/0	1/1	0/0	1/1	0/1	1/1	1/1	0/0	0/1	0/0	1/1	1/1
9	19610413	A	AC	0/0	0/0	0/0	0/0	0/0	0/0	0/1	0/0	0/0	0/0	./.	0/0	0/0	0/0	0/0	0/0	0/0	0/0	0/0	0/0	0/0	0/0	0/0	0/0	0/0	0/0	0/0	0/0	0/0	0/0	0/0	0/0	0/0	0/0	0/1	0/0	0/0	0/0	0/0	0/0	0/0	0/0	0/0	0/0	0/0	0/0
9	19610666	T	C	1/1	1/1	1/1	0/1	0/1	1/1	1/1	0/1	1/1	1/1	0/0	0/1	0/0	0/1	0/1	1/1	0/1	0/1	0/0	0/1	0/0	0/1	0/0	0/0	1/1	0/1	1/1	0/1	1/1	0/1	0/1	0/1	1/1	1/1	0/0	1/1	0/0	1/1	0/1	1/1	1/1	0/0	0/1	0/0	1/1	1/1
9	19610799	T	C	1/1	1/1	1/1	0/1	0/1	1/1	1/1	0/1	1/1	1/1	0/0	0/1	0/0	0/0	0/1	1/1	0/1	0/1	0/0	0/1	0/1	0/1	0/0	0/0	1/1	0/1	1/1	0/1	1/1	0/1	0/1	0/1	1/1	1/1	0/0	1/1	0/0	1/1	0/1	1/1	1/1	0/0	0/1	0/0	1/1	1/1
9	19611180	G	A	0/0	0/0	0/0	0/1	0/1	0/0	0/0	0/1	0/0	0/0	1/1	0/1	1/1	0/1	0/1	0/0	0/1	0/1	1/1	0/1	0/1	0/1	1/1	1/1	0/0	0/1	0/0	0/1	0/0	0/1	0/1	0/1	0/0	0/0	1/1	0/0	1/1	0/0	0/1	0/0	0/0	1/1	0/1	1/1	0/0	0/0
9	19611317	A	G	0/0	0/0	0/0	0/1	0/1	0/0	0/0	0/1	0/0	0/0	1/1	0/1	1/1	0/1	0/1	0/0	0/1	0/1	1/1	0/1	0/1	0/1	1/1	1/1	0/0	0/1	0/0	0/1	0/0	0/1	0/1	0/1	0/0	0/0	1/1	0/0	1/1	0/0	0/1	0/0	0/0	1/1	0/1	1/1	0/0	0/0
9	19611945	A	G	1/1	1/1	1/1	0/1	1/1	1/1	0/1	1/1	1/1	0/1	1/1	0/1	1/1	1/1	1/1	1/1	0/1	0/1	1/1	0/1	0/1	1/1	1/1	1/1	0/1	0/1	0/1	0/1	0/1	0/1	0/1	0/1	1/1	1/1	1/1	0/1	1/1	0/1	1/1	0/1	1/1	1/1	0/1	1/1	1/1	1/1
9	19612215	C	G	1/1	1/1	1/1	0/1	1/1	1/1	0/1	1/1	1/1	0/1	1/1	0/1	1/1	1/1	1/1	1/1	0/1	0/1	1/1	0/1	0/1	1/1	1/1	1/1	0/1	0/1	0/1	0/1	0/1	0/1	0/1	0/1	1/1	1/1	1/1	0/1	1/1	0/1	1/1	0/1	1/1	1/1	0/1	1/1	1/1	1/1
9	19613031	T	C	0/0	0/0	0/0	0/1	0/0	0/0	0/1	0/0	0/0	0/1	0/0	0/1	0/0	0/0	0/0	0/0	0/1	0/1	0/0	0/1	0/1	0/0	0/0	0/0	0/1	0/1	0/1	0/1	0/1	0/1	0/1	0/1	0/0	0/0	0/0	0/1	0/0	0/1	0/0	0/1	0/0	0/0	0/1	0/0	0/0	0/0
9	19613045	ACG	A	0/0	0/0	0/0	0/0	0/0	0/0	0/0	0/0	0/0	0/1	0/0	0/0	0/0	0/0	0/0	0/0	0/0	0/0	0/0	0/1	0/1	0/0	0/0	0/0	0/1	0/0	0/1	0/1	0/1	0/0	0/0	0/1	0/0	0/0	0/0	0/1	0/0	0/0	0/0	0/0	0/0	0/0	0/1	0/0	0/0	0/0
9	19613211	G	A	0/0	0/0	0/0	0/0	0/1	1/1	0/1	0/0	0/0	0/1	0/0	0/0	0/0	0/0	0/1	0/1	0/0	0/0	0/0	0/0	0/0	0/1	0/0	0/0	0/1	0/0	0/0	0/0	0/0	0/0	0/0	0/0	0/0	0/0	0/0	0/1	0/0	0/1	0/1	0/1	0/0	0/0	0/0	0/0	0/0	0/0
9	19613305	CAG	C	0/0	0/0	0/0	0/1	0/0	0/0	0/1	0/0	0/0	0/1	0/0	0/1	0/0	0/0	0/0	0/0	0/1	0/1	0/0	0/1	0/1	0/0	0/0	0/0	0/1	0/1	0/1	0/1	0/1	0/1	0/1	0/1	0/0	0/0	0/0	0/1	0/0	0/1	0/0	0/1	0/0	0/0	0/1	0/0	0/0	0/0
9	19613378	C	T	1/1	0/0	1/1	0/0	0/1	1/1	0/1	0/0	0/0	0/1	0/0	0/0	0/0	0/0	0/1	0/1	0/0	0/0	0/0	0/0	0/0	0/1	0/0	0/0	0/1	0/0	0/0	0/0	0/0	0/0	0/0	0/0	0/0	0/0	0/0	0/1	0/0	0/1	0/1	0/1	0/0	0/0	0/0	0/0	1/1	1/1
9	19613459	ATAAAAT	A	./.	1/1	./.	0/1	1/1	1/1	0/1	1/1	1/1	0/1	1/1	0/1	1/1	1/1	1/1	1/1	0/1	0/1	1/1	0/1	0/1	1/1	1/1	1/1	0/1	0/1	0/1	0/1	0/1	0/1	0/1	0/1	1/1	1/1	1/1	0/1	1/1	0/1	1/1	0/1	1/1	1/1	0/1	1/1	0/1	./.
9	19613464	AT	A	0/0	1/1	./.	0/1	1/1	1/1	0/1	1/1	1/1	0/1	1/1	0/1	1/1	1/1	1/1	1/1	0/1	0/1	1/1	0/1	0/1	1/1	1/1	1/1	0/1	0/1	0/1	0/1	0/1	0/1	0/1	0/1	1/1	1/1	1/1	0/1	1/1	0/1	1/1	0/1	1/1	1/1	0/1	1/1	0/1	0/1
9	19613894	C	T	1/1	1/1	1/1	0/1	1/1	1/1	0/1	1/1	1/1	0/1	1/1	0/1	1/1	1/1	1/1	1/1	0/1	0/1	1/1	0/1	0/1	1/1	1/1	1/1	0/1	0/1	0/1	0/1	0/1	0/1	0/1	0/1	1/1	1/1	1/1	0/1	1/1	0/1	1/1	0/1	1/1	1/1	0/1	1/1	1/1	1/1
9	19613897	C	CT	1/1	0/0	1/1	0/0	0/1	1/1	0/1	0/0	0/0	0/1	0/0	0/0	0/0	0/0	0/1	0/1	0/0	0/0	0/0	0/0	0/0	0/1	0/0	0/0	0/1	0/0	0/0	0/0	0/0	0/0	0/0	0/0	0/0	0/0	0/0	0/1	0/0	0/1	0/1	0/1	0/0	0/0	0/0	0/0	1/1	1/1
9	19614083	T	C	1/1	0/0	1/1	0/1	0/1	1/1	1/1	0/0	0/0	1/1	0/0	0/1	0/0	0/0	0/1	0/1	0/1	0/0	0/0	0/1	0/1	0/1	0/0	0/0	1/1	0/1	0/1	0/1	0/1	0/1	0/1	0/1	0/0	0/0	0/0	1/1	0/0	1/1	0/1	1/1	0/0	0/0	0/1	0/0	1/1	1/1
9	19614242	G	GCC	./.	0/0	./.	0/0	./.	0/0	./.	0/0	0/0	./.	0/0	0/0	0/0	0/0	0/0	0/0	0/1	0/0	./.	0/0	./.	0/0	./.	0/0	0/0	0/0	0/0	0/0	0/0	0/0	0/1	0/1	0/0	0/0	0/0	./.	0/0	0/0	./.	./.	0/0	0/0	0/1	0/0	./.	./.
9	19614247	C	CA	1/1	0/0	1/1	0/0	0/1	1/1	1/1	0/0	0/0	1/1	0/0	0/0	0/0	0/0	0/1	0/1	0/0	0/0	./.	0/0	./.	0/1	./.	0/0	1/1	./.	0/0	0/0	0/0	0/0	0/0	0/0	0/0	0/0	0/0	1/1	0/0	0/1	0/1	1/1	0/0	0/0	0/0	0/0	1/1	1/1
9	19614261	A	C	0/0	0/0	./.	0/0	./.	0/0	0/0	./.	0/1	./.	0/1	0/0	0/0	0/0	0/0	0/0	0/0	0/0	0/0	0/0	./.	./.	./.	0/0	0/0	0/0	0/0	0/0	0/0	0/0	0/0	0/0	0/0	0/1	0/0	0/0	0/0	0/0	./.	0/0	0/0	0/0	0/0	0/0	0/0	0/0
9	19614264	G	C	0/0	0/0	0/0	0/0	./.	0/0	0/0	./.	0/1	./.	0/0	0/0	0/0	0/0	0/0	0/0	0/0	0/0	0/0	0/0	./.	0/0	./.	0/0	0/0	0/0	0/0	0/0	0/0	0/0	0/0	0/0	0/0	0/1	0/0	0/0	0/0	0/0	0/0	0/0	0/0	0/0	0/0	0/0	0/0	0/0
9	19614268	T	C	0/0	0/0	0/0	0/0	0/0	0/0	0/0	./.	0/1	0/0	0/0	0/0	0/0	0/0	0/0	0/0	0/0	0/0	0/0	0/0	./.	0/0	0/0	0/0	0/0	0/0	0/0	0/0	0/0	0/0	0/0	0/0	0/0	0/1	0/0	0/0	0/0	0/0	0/0	0/0	0/0	0/0	0/0	0/0	0/0	0/0
9	19614460	T	G	1/1	0/0	1/1	0/1	0/1	1/1	1/1	0/0	0/0	1/1	0/0	0/1	0/0	0/0	0/1	0/1	0/1	1/1	0/0	0/1	0/1	0/1	0/0	0/0	1/1	0/1	0/1	0/1	0/1	0/1	0/1	0/1	0/0	0/0	0/0	1/1	0/0	1/1	0/1	1/1	0/0	0/0	0/1	0/0	1/1	1/1
9	19614478	C	CG	0/0	0/0	0/0	0/0	0/1	1/1	0/1	0/0	0/0	0/1	0/0	0/0	0/0	0/0	0/1	0/1	0/0	0/0	0/0	0/0	0/0	0/1	0/0	0/0	0/1	0/0	0/0	0/0	0/0	0/0	0/0	0/0	0/0	0/0	0/0	1/1	0/0	0/1	0/1	0/1	0/0	0/0	0/0	0/0	0/0	0/1
9	19614501	T	C	1/1	0/0	1/1	0/1	0/1	1/1	1/1	0/0	0/0	1/1	0/0	0/1	0/0	0/0	0/1	0/1	0/1	0/1	0/0	0/1	0/1	0/1	0/0	0/0	1/1	0/1	0/1	0/1	0/1	0/1	0/1	0/1	0/0	0/0	0/0	1/1	0/0	1/1	0/1	1/1	0/0	0/0	0/1	0/0	1/1	1/1
9	19614935	G	A	0/0	1/1	0/0	0/1	0/1	0/0	0/0	1/1	1/1	0/0	1/1	0/1	1/1	1/1	0/1	0/1	0/1	0/0	1/1	0/0	0/1	0/1	1/1	1/1	0/0	0/1	0/1	0/1	0/1	0/1	0/1	0/1	1/1	1/1	1/1	0/0	1/1	0/0	0/1	0/0	1/1	1/1	0/1	1/1	0/0	0/0
9	19615051	A	G	0/0	1/1	0/0	0/1	0/1	0/0	0/0	1/1	1/1	0/0	1/1	0/1	1/1	1/1	0/1	0/1	0/1	0/1	1/1	0/1	0/1	0/1	1/1	1/1	0/0	0/1	0/1	0/1	0/1	0/1	0/1	0/1	1/1	1/1	1/1	0/0	1/1	0/0	0/1	0/0	1/1	1/1	0/1	1/1	0/0	0/0
9	19615191	A	G	1/1	1/1	1/1	0/1	1/1	1/1	0/1	1/1	1/1	0/1	1/1	0/0	1/1	1/1	1/1	1/1	0/1	0/1	1/1	0/1	0/1	1/1	1/1	1/1	0/1	0/1	0/1	0/1	0/1	0/1	0/1	0/1	1/1	1/1	1/1	0/1	1/1	0/1	1/1	0/1	1/1	1/1	0/1	1/1	1/1	1/1
9	19615332	A	T	0/0	0/0	0/0	0/0	0/1	1/1	0/1	0/0	0/0	0/1	0/0	0/0	0/0	0/0	0/1	0/1	0/0	0/0	0/0	0/0	0/0	0/1	0/0	0/0	0/1	0/0	0/0	0/0	0/0	0/0	0/0	0/0	0/0	0/0	0/0	0/1	0/0	0/1	0/1	0/1	0/0	0/0	0/0	0/0	0/1	0/1
9	19615543	A	G	1/1	1/1	1/1	0/1	1/1	1/1	0/1	1/1	1/1	0/1	1/1	0/1	1/1	1/1	1/1	1/1	0/1	0/1	1/1	0/1	0/1	1/1	1/1	1/1	0/1	0/1	0/1	0/1	0/1	0/1	0/1	0/1	1/1	1/1	1/1	0/1	1/1	0/1	1/1	0/1	1/1	1/1	0/1	1/1	1/1	1/1
9	19615730	GGCCCAGAA	G	0/0	1/1	0/0	0/1	0/1	0/0	0/0	1/1	1/1	0/0	1/1	0/1	1/1	1/1	0/1	0/1	0/1	0/1	1/1	0/1	0/1	0/1	1/1	1/1	0/0	0/1	0/1	0/1	0/1	0/1	0/1	0/1	1/1	1/1	1/1	0/0	1/1	0/0	0/1	0/0	1/1	1/1	0/1	1/1	0/0	0/0
9	19616248	AAGCATCCAACTCTTTTTTTTTTTTTTTTTTTTTTTTTTTT	A	1/1	1/1	1/1	0/0	1/1	1/1	0/0	1/1	1/1	0/1	1/1	0/1	1/1	1/1	1/1	1/1	0/1	0/0	1/1	0/1	0/1	1/1	1/1	1/1	0/1	0/1	0/1	0/1	0/1	0/1	0/1	0/1	1/1	1/1	1/1	0/1	1/1	0/1	1/1	0/1	1/1	1/1	0/1	1/1	1/1	1/1
9	19616288	TAGCATCCAACTCTTGA	TTCTTGA	1/1	1/1	1/1	./.	1/1	1/1	0/0	1/1	1/1	0/1	1/1	0/1	1/1	1/1	1/1	1/1	0/1	0/0	1/1	0/1	0/1	1/1	1/1	1/1	0/1	0/0	0/1	0/1	0/1	0/1	0/1	0/1	1/1	1/1	1/1	0/1	1/1	0/0	1/1	0/1	1/1	1/1	0/1	1/1	1/1	1/1
9	19616748	C	CCAT	1/1	1/1	1/1	0/1	1/1	1/1	0/1	1/1	1/1	0/1	1/1	0/1	1/1	1/1	1/1	1/1	0/1	0/1	0/1	0/1	0/1	1/1	1/1	1/1	0/1	0/1	0/1	0/1	0/1	0/1	0/1	0/1	1/1	1/1	1/1	0/1	1/1	0/1	1/1	0/0	1/1	1/1	0/1	1/1	1/1	1/1
9	19616778	C	T	1/1	0/0	1/1	0/1	0/1	1/1	1/1	0/0	0/0	1/1	0/0	0/1	0/0	0/0	0/1	0/1	0/1	0/1	0/0	0/1	0/1	0/1	0/0	0/0	1/1	0/1	0/1	0/1	0/1	0/1	0/1	0/1	0/0	0/0	0/0	1/1	0/0	1/1	0/1	1/1	0/0	0/0	0/1	0/0	1/1	1/1
9	19617065	C	T	1/1	0/0	1/1	0/0	0/1	1/1	0/1	0/0	0/0	0/1	0/0	0/0	0/0	0/0	0/1	0/1	0/0	0/0	0/0	0/0	0/0	0/1	0/0	0/0	0/1	0/0	0/0	0/0	0/0	0/0	0/0	0/0	0/0	0/0	0/0	0/1	0/0	0/1	0/1	0/1	0/0	0/0	0/0	0/0	1/1	1/1
9	19617150	C	T	0/0	1/1	0/0	0/1	0/1	0/0	0/0	1/1	1/1	0/0	1/1	0/1	1/1	1/1	0/1	0/1	0/1	0/1	1/1	0/1	0/1	0/1	1/1	1/1	0/0	0/1	0/1	0/1	0/1	0/1	0/1	0/1	1/1	1/1	1/1	0/0	1/1	0/0	0/1	0/0	1/1	1/1	0/1	1/1	0/0	0/0
9	19617261	G	GAC	1/1	1/1	1/1	0/1	1/1	1/1	0/1	1/1	1/1	0/1	1/1	0/1	1/1	1/1	1/1	1/1	0/1	0/1	1/1	0/1	0/1	1/1	1/1	1/1	0/1	0/1	0/1	0/1	0/1	0/1	0/1	0/1	1/1	1/1	1/1	0/1	1/1	0/1	1/1	0/1	1/1	1/1	0/1	1/1	1/1	1/1
9	19617312	T	C	1/1	0/0	1/1	0/1	0/1	1/1	1/1	0/0	0/0	1/1	0/0	0/1	0/0	0/0	0/1	0/1	0/1	0/1	0/0	0/1	0/1	0/1	0/0	0/0	1/1	0/1	0/1	0/1	0/1	0/1	0/1	0/1	0/0	0/0	0/0	1/1	0/0	1/1	0/1	1/1	0/0	0/0	0/1	0/0	1/1	1/1
9	19617325	C	T	0/0	0/0	0/0	0/1	0/0	0/0	0/1	0/0	0/0	0/1	0/0	0/1	0/0	0/0	0/0	0/0	0/1	0/1	0/0	0/1	0/1	0/0	0/0	0/0	0/1	0/1	0/1	0/1	0/1	0/1	0/1	0/1	0/0	0/0	0/0	0/1	0/0	0/1	0/0	0/1	0/0	0/0	0/1	0/0	0/0	0/0
9	19617342	T	C	1/1	1/1	1/1	0/1	1/1	1/1	0/1	1/1	1/1	0/1	1/1	0/1	1/1	1/1	1/1	1/1	0/1	0/1	1/1	0/1	0/1	1/1	1/1	1/1	0/1	0/0	0/1	0/1	0/1	0/1	0/1	0/1	1/1	1/1	1/1	0/1	1/1	0/1	1/1	0/1	1/1	1/1	0/1	1/1	1/1	1/1
9	19617424	A	AAGG	1/1	1/1	1/1	0/1	1/1	1/1	0/0	1/1	1/1	0/1	1/1	0/1	1/1	1/1	1/1	1/1	0/1	0/1	1/1	0/1	0/1	1/1	1/1	1/1	0/1	0/1	0/1	0/1	0/1	0/1	0/1	0/1	1/1	1/1	1/1	0/1	1/1	0/1	1/1	0/1	1/1	1/1	0/1	1/1	1/1	1/1
9	19617427	A	G	./.	./.	./.	0/0	./.	./.	0/1	0/0	./.	0/0	./.	0/0	./.	./.	./.	./.	0/0	0/0	./.	0/0	0/0	./.	./.	./.	0/0	0/0	0/0	0/0	0/0	0/0	0/0	./.	./.	./.	./.	./.	./.	0/0	./.	0/0	./.	./.	0/0	./.	./.	./.
9	19617429	G	GAAGAAGA	1/1	1/1	1/1	0/1	1/1	1/1	0/0	1/1	1/1	0/1	1/1	0/1	1/1	1/1	1/1	1/1	0/1	0/1	1/1	0/1	0/1	1/1	1/1	1/1	0/1	0/1	0/1	0/1	0/1	0/1	0/1	0/1	1/1	1/1	1/1	0/1	1/1	0/1	1/1	0/1	1/1	1/1	0/1	1/1	1/1	1/1
9	19617500	A	T	0/0	1/1	./.	0/1	0/1	./.	./.	1/1	1/1	0/0	1/1	0/1	1/1	1/1	0/1	./.	0/1	0/0	1/1	0/1	0/0	./.	1/1	1/1	./.	0/1	0/1	0/1	0/0	0/1	0/1	0/1	1/1	1/1	1/1	0/0	1/1	./.	0/1	0/0	1/1	1/1	0/1	1/1	0/0	0/0
9	19617502	G	GT	0/0	0/0	./.	0/0	0/1	1/1	0/0	0/0	0/0	0/1	0/0	0/0	0/0	0/0	0/1	1/1	0/0	0/0	0/0	0/0	0/0	./.	0/0	0/0	0/1	0/0	0/0	0/0	0/0	0/0	0/0	0/0	0/0	0/0	0/0	0/1	0/0	0/1	0/1	0/1	0/0	0/0	0/0	0/0	0/0	0/0
9	19617509	T	TA	0/0	0/0	0/0	0/0	0/0	0/0	0/0	0/0	0/0	0/0	0/0	0/0	0/0	0/0	0/0	0/0	0/0	0/1	0/0	0/0	0/0	0/1	0/0	0/0	0/0	0/0	0/0	0/0	0/0	0/0	0/0	0/0	0/0	0/0	0/0	0/0	0/0	0/0	0/0	0/0	0/0	0/0	0/0	0/0	0/0	0/0
9	19617675	A	G	1/1	1/1	1/1	0/1	1/1	1/1	0/1	1/1	1/1	0/1	1/1	0/1	1/1	1/1	1/1	1/1	0/1	0/1	1/1	1/1	0/1	1/1	1/1	1/1	0/1	0/1	0/1	0/1	0/1	0/1	0/1	0/1	1/1	1/1	1/1	0/1	1/1	0/1	1/1	0/1	1/1	1/1	0/1	1/1	1/1	1/1
9	19617677	A	G	1/1	1/1	1/1	0/1	1/1	1/1	0/1	1/1	1/1	0/1	1/1	0/1	1/1	1/1	1/1	1/1	0/1	0/1	1/1	1/1	0/1	1/1	1/1	1/1	0/1	0/1	0/1	0/1	0/1	0/1	0/1	0/1	1/1	1/1	1/1	0/1	1/1	0/1	1/1	0/1	1/1	1/1	0/1	1/1	1/1	1/1
9	19617719	C	T	0/0	1/1	0/0	0/1	0/1	0/0	0/0	1/1	1/1	0/0	1/1	0/1	1/1	1/1	0/1	0/1	0/1	0/1	1/1	0/1	0/1	0/1	1/1	1/1	0/0	0/1	0/1	0/1	0/1	0/1	0/1	0/1	1/1	1/1	1/1	0/0	1/1	0/0	0/1	0/0	1/1	1/1	0/1	1/1	0/0	0/0
9	19617843	T	C	1/1	1/1	1/1	0/1	1/1	1/1	0/1	1/1	1/1	0/1	1/1	0/1	1/1	1/1	1/1	1/1	0/1	0/0	1/1	0/1	0/1	1/1	1/1	1/1	0/1	0/1	0/1	0/1	0/1	0/1	0/1	0/1	1/1	1/1	1/1	0/1	1/1	0/1	1/1	0/0	1/1	1/1	0/1	1/1	1/1	1/1
9	19617932	A	AGGAC	0/0	1/1	0/0	0/1	0/1	0/0	0/0	1/1	1/1	0/0	1/1	0/1	1/1	1/1	0/1	0/1	0/1	0/1	1/1	0/1	0/1	0/1	1/1	1/1	0/0	0/1	0/1	0/1	0/1	0/1	0/1	0/1	1/1	1/1	1/1	0/0	1/1	0/0	0/1	0/0	1/1	1/1	0/1	1/1	0/0	0/0
9	19617993	T	G	1/1	1/1	1/1	1/1	1/1	1/1	1/1	1/1	1/1	1/1	1/1	1/1	1/1	1/1	1/1	1/1	1/1	1/1	1/1	1/1	1/1	1/1	1/1	1/1	1/1	1/1	1/1	1/1	1/1	1/1	1/1	1/1	1/1	1/1	1/1	1/1	1/1	1/1	1/1	1/1	1/1	1/1	1/1	1/1	1/1	1/1
9	19617998	G	GGCC	0/0	1/1	0/0	0/1	0/1	0/0	0/0	1/1	1/1	0/0	1/1	0/1	1/1	1/1	0/1	0/1	0/1	0/1	1/1	0/1	0/1	0/1	1/1	1/1	0/0	0/1	0/1	0/1	0/1	0/1	0/1	0/1	1/1	1/1	1/1	0/0	1/1	0/0	0/1	0/0	1/1	1/1	0/1	1/1	0/0	0/0
9	19618114	A	G	1/1	1/1	1/1	1/1	1/1	1/1	1/1	1/1	1/1	1/1	1/1	1/1	1/1	1/1	1/1	1/1	1/1	1/1	1/1	1/1	1/1	1/1	1/1	1/1	1/1	1/1	1/1	1/1	1/1	1/1	1/1	1/1	1/1	1/1	1/1	1/1	1/1	1/1	1/1	1/1	1/1	1/1	1/1	1/1	1/1	1/1
9	19618119	A	G	1/1	1/1	1/1	1/1	1/1	1/1	1/1	1/1	1/1	1/1	1/1	1/1	1/1	1/1	1/1	1/1	1/1	1/1	1/1	1/1	1/1	1/1	1/1	1/1	1/1	1/1	1/1	1/1	1/1	1/1	1/1	1/1	1/1	1/1	1/1	1/1	1/1	1/1	1/1	1/1	1/1	1/1	1/1	1/1	1/1	1/1
9	19618249	C	G	0/0	0/0	0/0	0/0	0/1	1/1	0/1	0/0	0/0	0/1	0/0	0/0	0/0	0/0	0/1	0/1	0/0	0/0	0/0	0/0	0/0	0/1	0/0	0/0	0/1	0/0	0/0	0/0	0/0	0/0	0/0	0/0	0/0	0/0	0/0	0/1	0/0	0/1	0/1	0/1	0/0	0/0	0/0	0/0	0/0	0/0
9	19618355	G	T	1/1	0/0	1/1	0/0	0/0	0/0	0/0	0/0	0/0	0/0	0/0	0/0	0/0	0/0	0/0	0/0	0/0	0/0	./.	0/0	0/0	0/0	0/0	0/0	0/0	0/0	0/0	0/0	0/0	0/0	0/0	0/0	0/0	0/0	0/0	0/0	0/0	0/0	0/0	0/0	0/0	0/0	0/0	0/0	0/1	1/1
9	19618470	C	CT	1/1	1/1	1/1	0/1	1/1	1/1	0/1	1/1	1/1	0/1	1/1	0/1	1/1	1/1	1/1	1/1	0/1	0/1	./.	0/1	./.	1/1	./.	1/1	0/1	0/1	0/1	0/1	0/1	0/1	0/1	0/1	1/1	1/1	1/1	0/1	1/1	0/1	1/1	0/1	1/1	1/1	0/1	1/1	1/1	1/1
9	19618536	C	G	0/0	1/1	0/0	0/1	0/1	0/0	0/0	1/1	1/1	0/0	1/1	0/1	1/1	1/1	0/1	0/1	0/1	0/1	./.	0/1	0/1	0/1	1/1	1/1	0/0	0/1	0/1	0/1	0/1	0/1	0/1	0/1	1/1	1/1	1/1	0/0	1/1	0/0	0/1	0/0	1/1	1/1	0/1	1/1	0/0	0/0
9	19618903	A	G	1/1	1/1	1/1	0/1	1/1	1/1	0/1	1/1	1/1	0/1	1/1	0/1	1/1	1/1	1/1	1/1	0/1	0/1	1/1	0/1	0/1	1/1	1/1	1/1	0/1	0/1	0/1	0/1	0/1	0/1	0/1	0/1	1/1	1/1	1/1	0/1	1/1	0/1	1/1	0/1	1/1	1/1	0/1	1/1	1/1	1/1
9	19619213	C	T	0/0	0/0	0/1	0/0	0/1	1/1	0/1	0/0	0/0	0/1	0/0	0/0	0/0	0/0	0/1	0/1	0/0	0/0	0/0	0/0	0/0	0/1	0/0	0/0	0/1	0/0	0/0	0/0	0/0	0/0	0/0	0/0	0/0	0/0	0/0	0/1	0/0	0/1	0/1	0/1	0/0	0/0	0/0	0/0	0/0	0/1
9	19619625	G	A	1/1	0/0	1/1	0/0	0/1	1/1	0/1	0/0	0/0	0/1	0/0	0/0	0/0	0/0	0/1	0/1	0/0	0/0	0/0	0/0	0/0	0/0	0/0	0/0	0/1	0/0	0/0	0/0	0/0	0/0	0/0	0/0	0/0	0/0	0/0	0/1	0/0	0/1	0/1	0/1	0/0	0/0	0/0	0/0	1/1	1/1
9	19621006	CTT	C	0/1	0/0	0/1	0/0	0/1	1/1	0/1	0/1	1/1	0/0	1/1	0/1	1/1	./.	0/1	0/0	0/0	0/0	0/1	0/0	0/0	1/1	0/1	1/1	0/0	1/1	0/0	0/0	0/0	0/0	0/1	0/1	0/1	1/1	1/1	0/1	./.	0/0	1/1	0/0	./.	0/0	1/1	1/1	0/1	0/0
9	19621008	T	A	0/1	0/0	./.	0/0	0/0	./.	0/0	0/0	0/0	0/0	0/0	0/0	0/0	0/0	0/0	0/0	0/0	0/0	0/0	0/0	0/0	0/0	0/0	./.	0/0	0/0	0/0	0/0	0/0	0/0	0/0	0/0	0/0	0/0	./.	0/0	0/0	0/0	0/0	0/0	0/0	0/0	0/0	0/0	0/0	0/0
9	19621023	G	T	0/0	0/0	0/0	0/0	0/0	0/0	0/0	0/1	0/0	0/0	0/0	0/0	0/0	0/0	0/1	0/0	0/0	0/0	0/1	0/0	0/0	0/0	./.	0/0	0/0	0/0	0/0	0/0	0/0	0/1	0/0	0/0	0/1	0/1	0/0	0/0	0/0	0/0	0/0	0/0	./.	0/0	0/1	./.	0/0	0/0
9	19621024	C	T	0/0	0/0	0/0	0/0	0/0	0/0	0/0	0/0	0/0	0/0	0/0	0/0	0/0	0/0	0/1	0/0	0/0	0/0	./.	0/0	0/0	0/0	./.	0/0	0/0	0/0	0/0	0/0	0/0	0/0	0/0	0/0	0/0	./.	0/0	0/0	0/0	0/0	0/0	0/0	./.	0/0	0/0	./.	0/0	0/0
9	19621025	A	T	0/0	0/0	0/0	0/0	0/0	0/0	0/0	0/0	0/0	0/0	0/0	0/0	0/0	0/0	0/1	0/0	0/0	0/0	./.	0/0	0/0	0/0	./.	0/0	0/0	0/0	0/0	0/0	0/0	0/0	0/0	0/0	0/0	./.	0/0	0/0	0/0	0/0	0/0	0/0	./.	0/0	0/1	./.	0/0	0/0
9	19621031	A	T	0/0	0/0	0/0	0/0	0/0	0/0	0/0	0/0	0/0	0/0	0/0	0/0	0/0	0/0	0/0	0/0	0/0	0/0	0/0	0/0	0/0	0/0	0/0	0/0	0/0	0/0	0/0	0/0	0/0	0/1	0/0	0/0	0/0	./.	0/0	0/0	0/0	0/0	0/0	0/0	./.	0/0	0/1	0/0	0/0	0/0
9	19621635	A	C	1/1	0/0	1/1	0/1	0/1	1/1	1/1	0/0	0/0	1/1	0/0	0/1	0/0	0/0	0/1	0/1	0/1	0/1	0/0	0/1	0/1	0/1	0/0	0/0	1/1	0/1	0/1	0/1	0/1	0/1	0/1	0/1	0/0	0/0	0/0	1/1	0/0	1/1	0/1	1/1	0/0	0/0	0/1	0/0	1/1	1/1
9	19621958	C	A	0/0	1/1	0/0	0/1	0/1	0/0	0/0	1/1	1/1	0/0	1/1	0/1	1/1	1/1	0/1	0/1	0/1	0/1	1/1	0/1	0/1	1/1	1/1	1/1	0/0	0/1	0/1	0/1	0/1	0/1	0/1	0/1	1/1	1/1	1/1	0/0	1/1	0/0	0/1	0/0	1/1	1/1	0/1	1/1	0/0	0/0
9	19622306	A	G	1/1	0/0	1/1	0/1	0/1	1/1	1/1	0/0	0/0	1/1	0/0	0/1	0/0	0/0	0/1	0/1	0/1	0/1	0/0	0/1	0/1	0/1	0/0	0/0	1/1	0/1	0/1	0/1	0/1	0/1	0/1	0/1	0/0	0/0	0/0	1/1	0/0	1/1	0/1	1/1	0/0	0/0	0/1	0/0	1/1	1/1
9	19622363	A	G	1/1	0/0	1/1	0/0	0/1	1/1	1/1	0/0	0/0	1/1	0/0	0/1	0/0	0/0	0/1	0/1	0/0	0/0	0/0	0/1	0/1	0/1	0/0	0/0	1/1	0/1	0/1	0/1	0/1	0/1	0/1	0/1	0/0	0/0	0/0	1/1	0/0	1/1	0/1	1/1	0/0	0/0	0/1	0/0	1/1	1/1
9	19622480	ACTCTCTCT	A	1/1	0/0	1/1	0/1	0/1	1/1	1/1	0/0	0/0	1/1	0/0	0/1	0/0	0/0	0/1	0/1	0/1	0/1	0/0	0/1	0/0	./.	0/0	0/0	1/1	./.	0/1	0/1	0/1	0/0	0/1	0/1	0/0	0/0	0/0	1/1	0/0	1/1	0/1	1/1	0/0	0/0	0/1	0/0	1/1	1/1
9	19622519	CAAATAAAT	C	1/1	0/0	1/1	0/0	0/1	1/1	1/1	0/0	0/0	1/1	0/0	0/1	0/0	0/0	0/0	0/1	0/1	0/1	0/0	0/1	0/0	0/0	0/0	0/0	1/1	0/0	0/0	1/1	0/0	0/0	0/1	0/1	0/0	0/0	0/0	1/1	0/0	1/1	0/1	1/1	0/0	0/0	1/1	0/0	1/1	1/1
9	19622555	TAAA	T	1/1	0/0	1/1	0/1	0/1	./.	1/1	0/0	0/0	1/1	0/0	0/1	0/0	0/0	0/1	0/1	0/1	0/1	0/0	0/1	0/1	0/1	0/0	0/0	0/1	./.	0/0	0/1	0/0	0/0	0/1	0/1	0/0	0/0	0/0	1/1	0/0	1/1	0/1	1/1	0/0	0/0	0/1	0/0	1/1	1/1
9	19622770	G	T	1/1	0/0	1/1	0/0	0/1	1/1	0/1	0/0	0/0	0/1	0/0	0/0	0/0	0/0	0/1	0/1	0/0	0/0	0/0	0/0	0/0	0/1	0/0	0/0	0/1	0/0	0/0	0/0	0/0	0/0	0/0	0/0	0/0	0/0	0/0	0/1	0/0	0/1	0/1	0/1	0/0	0/0	0/0	0/0	1/1	1/1
9	19622797	C	G	1/1	0/0	1/1	0/0	0/1	1/1	0/1	0/0	0/0	0/1	0/0	0/0	0/0	0/0	0/1	0/1	0/0	0/0	0/0	0/0	0/0	0/1	0/0	0/0	0/1	0/0	0/0	0/0	0/0	0/0	0/0	0/0	0/0	0/0	0/0	0/1	0/0	0/1	0/1	0/1	0/0	0/0	0/0	0/0	1/1	1/1
9	19622854	CTG	C	1/1	0/0	1/1	0/0	0/1	1/1	0/1	0/0	0/0	0/1	0/0	0/0	0/0	0/0	0/1	0/1	0/0	0/0	0/0	0/0	0/0	0/1	0/0	0/0	0/1	0/0	0/0	0/0	0/0	0/0	0/0	0/0	0/0	0/0	0/0	0/1	0/0	0/1	0/1	0/1	0/0	0/0	0/0	0/0	1/1	1/1
9	19622921	G	GCCCCC	0/0	0/0	0/0	0/0	0/0	0/0	0/0	0/0	0/0	0/0	0/0	0/0	0/0	0/0	0/0	0/0	0/1	0/0	0/0	0/0	0/0	0/0	0/0	0/0	0/0	0/1	0/1	0/0	0/1	0/1	0/1	0/1	0/0	0/0	0/0	0/0	0/0	0/1	0/0	0/0	0/0	0/0	0/1	0/0	0/0	0/0
9	19623306	G	A	0/0	0/0	0/0	0/1	0/0	0/0	0/1	0/0	0/0	0/1	0/0	0/1	0/0	0/0	0/0	0/0	0/1	0/1	0/0	0/1	0/1	0/0	0/0	0/0	0/1	0/0	0/1	0/1	0/1	0/1	0/1	0/1	0/0	0/0	0/0	0/1	0/0	0/1	0/0	0/1	0/0	0/0	0/1	0/0	0/0	0/0
9	19623342	G	A	1/1	0/0	1/1	0/0	0/1	1/1	0/1	0/0	0/0	0/1	0/0	0/0	0/0	0/0	0/1	0/1	0/0	0/0	0/0	0/0	0/0	0/1	0/0	0/0	0/1	0/0	0/0	0/0	0/0	0/0	0/0	0/0	0/0	0/0	0/0	0/1	0/0	0/1	0/1	0/1	0/0	0/0	0/0	0/0	1/1	1/1
9	19623918	G	T	0/0	0/0	0/0	0/1	0/0	0/0	0/1	0/0	0/0	0/1	0/0	0/0	0/0	0/0	0/0	0/0	1/1	0/0	./.	0/1	./.	0/0	./.	0/0	0/1	0/1	0/1	0/1	0/1	0/1	0/1	0/1	0/0	0/0	0/0	0/1	0/0	0/1	0/0	0/1	0/0	0/0	0/1	0/0	0/0	0/0
9	19624126	G	A	1/1	0/0	1/1	0/0	0/1	1/1	0/1	0/0	0/0	1/1	0/0	0/0	0/0	0/0	0/1	0/1	0/0	0/0	0/0	0/0	0/0	0/1	0/0	0/0	0/1	0/0	0/0	0/0	0/0	0/0	0/0	0/0	0/0	0/0	0/0	0/1	0/0	0/1	0/1	0/1	0/0	0/0	0/0	0/0	1/1	1/1
9	19624187	C	T	1/1	0/0	1/1	0/1	0/1	1/1	1/1	0/0	0/0	1/1	0/0	0/1	0/0	0/0	0/1	0/1	0/1	0/1	0/0	0/1	0/1	0/1	0/0	0/0	1/1	0/1	0/1	0/1	0/1	0/1	0/1	0/1	0/0	0/0	0/0	1/1	0/0	1/1	0/1	1/1	0/0	0/0	0/1	0/0	1/1	1/1
9	19624192	C	T	1/1	0/0	1/1	0/1	0/1	1/1	1/1	0/0	0/0	1/1	0/0	0/1	0/0	0/0	0/1	0/1	0/1	0/1	0/0	0/1	0/1	0/1	0/0	0/0	1/1	0/1	0/1	0/1	0/1	0/1	0/1	0/1	0/0	0/0	0/0	1/1	0/0	1/1	0/1	1/1	0/0	0/0	0/1	0/0	1/1	1/1
9	19624589	T	TA	0/0	0/0	0/0	0/1	0/0	0/0	0/1	0/0	0/0	0/1	0/0	0/1	0/0	0/0	0/0	0/0	0/1	0/1	0/0	0/1	0/1	0/0	0/0	0/0	0/1	0/1	0/1	0/1	0/1	0/1	0/1	0/1	0/0	0/0	0/0	0/1	0/0	0/1	0/0	0/1	0/0	0/0	0/1	0/0	0/0	0/0
9	19624810	G	A	1/1	0/0	1/1	0/1	0/1	1/1	1/1	0/0	0/0	1/1	0/0	0/1	0/0	0/0	0/1	0/1	0/1	0/1	0/0	0/1	0/1	0/1	0/0	0/0	1/1	0/1	0/1	0/1	0/1	0/1	0/1	0/1	0/0	0/0	0/0	1/1	0/0	1/1	0/1	1/1	0/0	0/0	0/1	0/0	1/1	1/1
9	19624913	G	A	1/1	0/0	1/1	0/1	0/1	1/1	1/1	0/0	0/0	1/1	0/0	0/1	0/0	0/0	0/1	0/1	0/1	0/1	0/0	0/1	0/1	0/1	0/0	0/0	1/1	0/1	0/1	0/1	0/1	0/1	0/1	0/1	0/0	0/0	0/0	1/1	0/0	1/1	0/1	1/1	0/0	0/0	0/1	0/0	1/1	1/1
9	19625458	G	GC	0/0	1/1	0/0	0/1	0/1	0/0	0/0	1/1	1/1	0/0	1/1	0/0	1/1	1/1	0/1	0/1	0/1	0/1	1/1	0/1	0/1	0/1	1/1	1/1	0/0	0/1	0/1	0/1	0/1	0/1	0/1	0/1	1/1	1/1	1/1	0/0	1/1	0/0	0/1	0/0	1/1	1/1	0/1	1/1	0/0	0/0
9	19625491	A	G	1/1	0/0	0/1	0/0	0/1	1/1	0/1	0/0	0/0	0/1	0/0	0/0	0/0	0/0	0/1	0/1	0/0	0/0	0/0	0/0	0/0	0/0	0/0	0/0	0/1	0/0	0/0	0/0	0/0	0/0	0/0	0/0	0/0	0/0	0/0	0/1	0/0	0/1	0/1	0/1	0/0	0/0	0/0	0/0	1/1	0/1
9	19625906	A	T	1/1	0/0	0/1	0/0	0/1	1/1	0/1	0/0	0/0	0/1	0/0	0/0	0/0	0/0	0/0	0/1	0/0	0/0	0/0	0/0	0/0	0/1	0/0	0/0	0/1	0/0	0/0	0/0	0/0	0/0	0/0	0/0	0/0	0/0	0/0	0/1	0/0	0/1	0/1	0/1	0/0	0/0	0/0	0/0	1/1	1/1
9	19627011	GT	G	0/0	0/0	0/0	0/0	./.	0/0	0/0	0/0	0/0	0/1	0/0	0/0	0/0	0/0	0/0	./.	0/0	0/0	0/0	0/0	0/0	0/0	0/0	0/0	0/0	0/0	0/0	0/0	0/0	0/0	0/0	0/0	0/0	0/0	0/0	0/0	0/0	0/0	0/0	0/0	0/0	0/0	0/0	0/0	0/1	0/0
9	19627020	T	TG	0/0	1/1	./.	0/1	./.	0/0	0/0	1/1	1/1	0/0	1/1	0/0	1/1	0/1	0/1	./.	0/1	0/1	1/1	0/1	0/1	0/1	1/1	1/1	0/0	0/1	0/1	0/1	0/1	0/1	0/0	0/0	1/1	1/1	1/1	0/0	1/1	0/0	0/1	0/0	1/1	1/1	0/1	1/1	0/0	0/0
9	19627111	G	A	0/0	0/0	0/0	0/1	0/0	0/0	0/1	0/0	0/0	0/1	0/0	0/0	0/0	0/0	0/0	0/0	0/1	0/1	0/0	0/1	0/1	0/0	0/0	0/0	0/1	0/1	0/1	0/1	0/1	0/1	0/1	0/1	0/0	0/0	0/0	0/1	0/0	0/1	0/0	0/1	0/0	0/0	0/1	0/0	0/0	0/0
9	19627843	C	G	0/0	1/1	0/0	0/1	0/1	0/0	0/0	1/1	1/1	0/0	1/1	0/1	1/1	1/1	0/1	0/1	0/1	0/1	1/1	0/1	0/0	0/1	1/1	1/1	0/0	0/1	0/1	0/1	0/1	0/1	0/1	0/1	1/1	1/1	1/1	0/0	1/1	0/0	0/1	0/0	1/1	1/1	0/1	1/1	0/0	0/0
9	19628374	A	T	1/1	1/1	1/1	0/1	1/1	1/1	0/1	1/1	1/1	0/1	1/1	0/1	1/1	1/1	1/1	1/1	0/1	0/1	1/1	0/1	0/1	1/1	1/1	1/1	0/1	0/1	0/1	0/1	0/1	0/1	0/1	0/1	1/1	1/1	1/1	0/1	1/1	0/1	1/1	0/1	1/1	1/1	0/1	1/1	1/1	1/1
9	19628923	A	G	0/0	1/1	0/0	0/1	0/1	0/0	0/0	1/1	1/1	0/0	1/1	0/1	1/1	1/1	0/1	0/1	0/1	0/1	1/1	0/1	0/1	0/1	1/1	1/1	0/0	0/1	0/1	0/1	0/1	0/1	0/1	0/1	1/1	1/1	1/1	0/0	1/1	0/0	0/1	0/0	1/1	1/1	0/1	1/1	0/0	0/0
9	19629710	CTT	C	1/1	1/1	1/1	0/1	1/1	1/1	0/1	1/1	1/1	0/1	1/1	0/1	1/1	1/1	1/1	1/1	0/1	0/1	1/1	0/1	0/1	1/1	1/1	1/1	1/1	0/0	0/0	0/1	1/1	0/1	0/1	0/1	1/1	1/1	1/1	0/1	1/1	0/1	1/1	0/1	1/1	1/1	1/1	1/1	1/1	1/1
9	19630499	G	A	0/0	0/0	0/1	0/0	0/1	1/1	0/1	0/0	0/0	0/1	0/0	0/0	0/0	0/0	0/1	0/1	0/0	0/0	0/0	0/0	0/0	0/1	0/0	0/0	0/1	0/0	0/0	0/0	0/0	0/0	0/0	0/0	0/0	0/0	0/0	0/1	0/0	0/1	0/1	0/1	0/0	0/0	0/0	0/0	0/0	0/1
9	19630561	G	A	0/0	0/0	0/0	0/1	0/0	0/0	0/1	0/0	0/0	0/1	0/0	0/1	0/0	0/0	0/0	0/0	0/1	0/1	0/0	0/1	0/1	0/0	0/0	0/0	0/1	0/1	0/1	0/1	0/1	0/1	0/1	0/1	0/0	0/0	0/0	0/1	0/0	0/1	0/0	0/1	0/0	0/0	0/1	0/0	0/0	0/0
9	19630922	T	G	0/0	1/1	0/0	0/1	0/1	0/0	0/0	1/1	1/1	0/0	1/1	0/0	1/1	1/1	0/1	0/1	0/1	0/1	1/1	0/1	0/1	0/1	1/1	1/1	0/0	0/1	0/1	0/1	0/1	0/1	0/1	0/1	1/1	1/1	1/1	0/0	1/1	0/0	0/1	0/0	1/1	1/1	0/1	1/1	0/0	0/0
9	19631696	G	A	1/1	0/0	1/1	0/0	0/1	1/1	0/1	0/0	0/0	0/1	0/0	0/0	0/0	0/0	0/1	0/1	0/0	0/0	0/0	0/0	0/0	0/1	0/0	0/0	0/1	0/0	0/0	0/0	0/0	0/0	0/0	0/0	0/0	0/0	0/0	0/1	0/0	0/1	0/1	0/1	0/0	0/0	0/0	0/0	1/1	1/1
9	19631928	CA	C	0/0	1/1	0/0	0/1	0/1	0/0	0/0	1/1	1/1	0/0	1/1	0/1	1/1	1/1	0/1	0/1	0/1	0/0	1/1	0/1	0/1	0/1	1/1	1/1	0/0	0/1	0/1	0/1	0/1	0/1	0/1	0/1	1/1	1/1	1/1	0/0	1/1	0/0	0/1	0/0	1/1	1/1	0/1	1/1	0/0	0/0
9	19632277	T	TCC	./.	./.	./.	1/1	./.	./.	./.	./.	./.	./.	./.	./.	./.	./.	./.	1/1	./.	./.	./.	1/1	./.	./.	./.	./.	./.	./.	1/1	./.	./.	./.	./.	./.	0/0	1/1	./.	./.	./.	./.	1/1	./.	./.	./.	./.	./.	./.	./.
9	19632279	A	C	1/1	./.	./.	1/1	./.	./.	./.	./.	./.	./.	./.	./.	./.	./.	./.	1/1	./.	./.	./.	1/1	./.	./.	./.	./.	./.	1/1	1/1	./.	./.	./.	./.	./.	0/0	1/1	1/1	./.	./.	./.	1/1	./.	./.	./.	./.	./.	1/1	./.
9	19632597	A	G	./.	./.	./.	1/1	./.	./.	./.	1/1	1/1	1/1	1/1	1/1	1/1	1/1	./.	./.	./.	1/1	1/1	1/1	1/1	1/1	./.	./.	./.	./.	./.	./.	./.	./.	./.	./.	1/1	1/1	1/1	1/1	1/1	./.	1/1	1/1	./.	./.	./.	./.	1/1	./.
9	19632646	A	T	./.	1/1	1/1	1/1	1/1	./.	1/1	1/1	1/1	1/1	1/1	1/1	1/1	1/1	./.	1/1	./.	1/1	1/1	1/1	1/1	1/1	./.	./.	./.	1/1	1/1	./.	./.	./.	./.	./.	1/1	1/1	1/1	1/1	1/1	./.	1/1	1/1	./.	./.	./.	./.	1/1	./.
9	19633318	C	T	0/0	0/0	0/0	0/0	0/0	0/0	0/0	0/0	0/0	0/0	0/0	0/0	0/0	0/0	0/0	0/0	0/0	0/0	0/0	0/0	0/0	0/0	0/0	0/1	0/0	0/0	0/0	0/0	0/0	0/0	0/0	0/0	0/0	0/0	0/0	0/0	0/0	0/0	0/0	0/0	0/0	0/0	0/0	0/0	0/0	0/0
9	19634252	GC	G	0/0	0/0	0/0	0/1	0/0	0/0	0/1	0/0	0/0	0/1	0/0	0/1	0/0	0/0	0/0	0/0	0/1	0/1	0/0	0/1	0/1	0/0	0/0	0/0	0/1	0/1	0/1	0/1	0/1	0/1	0/1	0/1	0/0	0/0	0/0	0/1	0/0	0/1	0/0	0/1	0/0	0/0	0/1	0/0	0/0	0/0
9	19634968	T	TG	1/1	0/0	0/1	0/0	0/0	0/0	0/0	0/0	0/0	0/0	0/0	0/0	0/0	0/0	0/0	0/0	0/0	0/0	0/0	0/0	0/0	0/0	0/0	0/0	0/0	0/0	0/0	0/0	0/0	0/0	0/0	0/0	0/0	0/0	0/0	0/0	0/0	0/0	0/0	0/0	0/0	0/0	0/0	0/0	0/1	0/0
9	19635711	A	C	1/1	1/1	1/1	0/1	1/1	1/1	0/1	1/1	1/1	0/1	1/1	0/1	1/1	1/1	1/1	1/1	0/1	1/1	1/1	0/1	0/1	1/1	1/1	1/1	0/1	0/1	0/1	0/1	0/1	0/1	0/1	0/1	1/1	1/1	1/1	0/1	1/1	0/1	1/1	0/1	1/1	1/1	0/1	1/1	1/1	1/1
9	19636210	C	T	1/1	0/0	1/1	0/0	0/1	1/1	0/1	0/0	0/0	0/0	0/0	0/0	0/0	0/0	0/1	0/1	0/0	0/0	0/0	0/0	0/0	0/1	0/0	0/0	0/1	0/0	0/0	0/0	0/0	0/0	0/0	0/0	0/0	0/0	0/0	0/1	0/0	0/1	0/1	0/1	0/0	0/0	0/0	0/0	1/1	1/1
9	19636213	T	TC	0/0	0/0	0/0	0/1	0/0	0/0	0/1	0/0	0/0	0/1	0/0	0/1	0/0	0/0	0/0	0/0	0/1	0/1	0/0	0/1	0/1	0/0	0/0	0/0	0/1	0/1	0/1	0/1	0/1	0/1	0/1	0/1	0/0	0/0	0/0	0/1	0/0	0/1	0/0	0/1	0/0	0/0	0/1	0/0	0/0	0/0
9	19636864	T	TGCC	0/0	0/0	0/0	0/0	0/0	0/0	0/0	0/0	0/0	0/0	0/0	0/0	0/0	0/0	0/0	0/0	0/0	0/0	0/0	0/0	0/0	0/0	0/0	0/0	0/0	0/0	0/0	0/0	0/0	0/0	0/1	0/0	0/0	0/0	0/0	0/0	0/0	0/0	0/0	0/0	0/0	0/0	0/0	0/0	0/0	0/0
9	19636869	A	C	0/0	0/0	0/0	0/0	0/0	0/0	0/0	0/0	0/0	0/0	0/0	0/0	0/0	0/0	0/1	0/0	0/0	0/0	0/0	0/0	0/0	0/0	0/0	0/0	0/0	0/0	0/0	0/0	0/0	0/0	0/1	0/0	0/0	0/0	0/0	0/0	0/0	0/0	0/0	0/0	0/0	0/0	0/0	0/0	0/0	0/0
9	19636873	CGA	C	0/0	0/0	0/0	0/0	0/0	0/0	0/0	0/0	0/0	0/0	0/0	0/0	0/0	0/0	0/0	0/0	0/0	0/0	0/0	0/0	0/0	0/0	0/0	0/0	0/0	0/0	0/0	0/0	0/0	0/0	0/1	0/0	0/0	0/0	0/0	0/0	0/0	0/0	0/0	0/0	0/0	0/0	0/0	0/0	0/0	0/0
9	19636880	A	C	0/0	./.	./.	0/0	0/0	0/0	0/0	0/0	0/0	0/0	0/0	0/0	0/0	0/0	0/0	0/0	0/0	0/0	0/0	0/0	0/0	0/0	0/0	0/0	0/0	0/0	0/0	0/0	0/0	0/0	0/1	0/0	0/0	0/0	0/0	0/0	0/0	0/0	0/0	0/0	0/0	0/0	0/0	0/0	0/0	0/0
9	19637511	T	G	1/1	0/0	1/1	0/1	0/1	1/1	1/1	0/0	0/0	1/1	0/0	0/1	0/0	0/0	0/1	0/1	0/1	0/1	0/0	0/1	0/1	0/1	0/0	0/0	1/1	0/1	0/1	0/1	0/1	0/1	0/1	0/1	0/0	0/0	0/0	1/1	0/0	1/1	0/1	1/1	0/0	0/0	0/1	0/0	1/1	1/1
9	19637512	A	G	1/1	0/0	1/1	0/1	0/1	1/1	1/1	0/0	0/0	1/1	0/0	0/1	0/0	0/0	0/1	0/1	0/1	0/1	0/0	0/1	0/1	0/1	0/0	0/0	1/1	0/1	0/1	0/1	0/1	0/1	0/1	0/1	0/0	0/0	0/0	1/1	0/0	1/1	0/1	1/1	0/0	0/0	0/1	0/0	1/1	1/1
9	19638488	G	C	0/0	1/1	0/0	0/1	0/1	0/0	0/0	1/1	1/1	0/0	1/1	0/1	1/1	1/1	0/1	0/1	0/1	0/1	1/1	0/1	0/1	0/1	1/1	1/1	0/0	0/1	0/1	0/1	0/1	0/1	0/1	0/1	1/1	1/1	1/1	0/0	1/1	0/0	0/1	0/0	1/1	1/1	0/1	1/1	0/0	0/0
9	19639629	G	A	0/0	0/0	0/0	0/0	0/0	0/0	0/1	0/0	0/0	0/1	0/0	0/0	0/0	0/0	0/0	0/0	0/1	0/1	0/0	0/1	0/1	0/0	0/0	0/0	0/1	0/1	0/1	0/1	0/1	0/1	0/1	0/1	0/0	0/0	0/0	0/1	0/0	0/1	0/0	0/1	0/0	0/0	0/1	0/0	0/0	0/0
9	19640152	A	G	1/1	1/1	1/1	0/1	1/1	1/1	0/1	1/1	1/1	0/1	1/1	0/1	1/1	1/1	1/1	1/1	0/1	0/1	1/1	0/1	0/1	1/1	1/1	1/1	0/1	0/1	0/1	0/1	0/1	0/1	0/1	0/1	1/1	1/1	1/1	0/1	1/1	0/1	1/1	0/1	1/1	1/1	0/1	1/1	1/1	1/1
9	19640927	C	A	0/0	0/0	0/0	0/0	0/0	0/0	0/0	0/0	0/0	0/0	./.	0/0	0/0	0/0	0/0	0/0	0/0	0/0	0/0	0/0	0/0	0/0	0/0	./.	0/0	./.	0/0	0/0	0/0	0/0	0/0	0/0	0/0	0/0	0/0	0/0	0/0	0/0	0/0	0/0	0/1	0/0	0/0	0/0	0/0	0/0
9	19641085	A	T	1/1	1/1	1/1	0/1	1/1	1/1	0/1	1/1	1/1	0/1	1/1	0/1	1/1	1/1	1/1	1/1	0/1	0/1	1/1	0/1	0/1	1/1	1/1	1/1	0/1	0/1	0/1	0/1	0/1	0/1	0/1	0/1	1/1	1/1	1/1	0/1	1/1	0/1	1/1	0/0	1/1	1/1	0/1	1/1	1/1	1/1
9	19642990	G	C	1/1	1/1	1/1	0/1	1/1	1/1	0/1	1/1	1/1	0/1	1/1	0/1	1/1	1/1	1/1	1/1	0/1	0/1	1/1	0/1	0/1	1/1	1/1	1/1	0/1	0/1	0/1	0/1	0/1	0/1	0/1	0/1	1/1	1/1	1/1	0/1	1/1	0/1	1/1	0/1	1/1	1/1	0/1	1/1	1/1	1/1
9	19643078	T	C	0/0	0/0	0/0	0/1	0/0	0/0	0/1	0/0	0/0	0/1	0/0	0/1	0/0	0/0	0/0	0/0	0/1	0/1	0/0	0/1	0/1	0/0	0/0	0/0	0/1	0/1	0/1	0/1	0/1	0/1	0/1	0/1	0/0	0/0	0/0	0/1	0/0	0/1	0/0	0/1	0/0	0/0	0/1	0/0	0/0	0/0
9	19644236	T	C	0/0	0/0	0/0	0/1	0/0	0/0	0/1	0/0	0/0	0/1	0/0	0/1	0/0	0/0	0/0	0/0	0/1	0/1	0/0	0/1	0/1	0/0	0/0	0/0	0/1	0/1	0/1	0/1	0/1	0/1	0/1	0/1	0/0	0/0	0/0	0/1	0/0	0/1	0/0	0/1	0/0	0/0	0/1	0/0	0/0	0/0
9	19644957	T	C	1/1	1/1	1/1	0/1	1/1	1/1	0/1	1/1	1/1	0/1	1/1	0/1	1/1	1/1	1/1	1/1	0/1	0/1	1/1	0/1	0/1	1/1	1/1	1/1	0/1	0/1	0/1	0/1	0/1	0/1	0/1	0/1	1/1	1/1	1/1	0/1	1/1	0/1	1/1	0/1	1/1	1/1	0/1	1/1	1/1	1/1
9	19645493	C	T	0/0	0/0	0/0	0/1	0/0	0/0	0/1	0/0	0/0	0/1	0/0	0/1	0/0	0/0	0/0	0/0	0/1	0/1	0/0	0/1	0/1	0/0	0/0	0/0	0/1	0/1	0/1	0/1	0/1	0/1	0/1	0/1	0/0	0/0	0/0	0/1	0/0	0/1	0/0	0/1	0/0	0/0	0/1	0/0	0/0	0/0
9	19645670	C	T	0/0	0/0	0/0	0/1	0/0	0/0	0/1	0/0	0/0	0/1	0/0	0/1	0/0	0/0	0/0	0/0	0/1	0/1	0/0	0/1	0/1	0/0	0/0	0/0	0/1	0/1	0/1	0/1	0/1	0/1	0/1	0/1	0/0	0/0	0/0	0/1	0/0	0/1	0/0	0/1	0/0	0/0	0/1	0/0	0/0	0/0
9	19648552	A	G	1/1	0/0	1/1	0/1	0/1	1/1	1/1	0/0	0/0	1/1	0/0	0/1	0/0	0/0	0/1	0/1	0/1	0/1	0/0	0/1	0/1	0/1	0/0	0/0	1/1	0/1	0/1	0/1	0/0	0/1	0/1	0/1	0/0	0/0	0/0	1/1	0/0	1/1	0/1	1/1	0/0	0/0	0/1	0/0	1/1	1/1
9	19651649	CT	C	0/0	0/0	0/0	./.	0/0	0/0	0/0	0/0	0/0	0/1	0/0	0/0	0/0	0/0	0/0	0/0	0/0	0/0	0/0	0/0	0/0	0/0	0/0	0/0	0/0	0/0	0/0	0/0	0/0	0/0	0/1	0/1	0/0	0/0	0/0	0/0	0/0	0/0	0/0	0/0	0/0	0/0	0/0	0/0	0/0	0/0
9	19651671	A	T	0/0	0/0	0/0	0/0	0/0	0/0	0/0	0/0	0/0	0/0	0/0	0/0	0/0	0/0	0/0	0/0	0/0	0/0	0/0	0/0	0/0	0/0	0/0	0/0	./.	0/0	0/0	./.	0/0	0/0	0/0	0/0	0/0	0/0	0/0	0/0	0/0	0/0	0/0	0/0	0/0	0/0	0/1	0/0	0/0	0/0
9	19651672	A	T	0/0	0/0	0/0	0/0	0/0	0/0	0/0	0/0	0/0	0/0	0/0	0/0	0/0	0/0	0/0	0/0	0/0	0/0	0/0	0/0	0/0	0/0	0/0	0/0	./.	0/0	0/0	./.	0/0	0/0	0/0	0/0	0/0	0/0	0/0	0/0	0/0	0/0	0/0	0/0	0/0	0/0	0/1	0/0	0/0	0/0
9	19651673	A	T	0/0	0/0	0/0	0/0	0/0	0/0	0/0	0/0	0/0	0/0	0/0	0/0	0/0	0/0	0/0	0/0	0/0	0/0	0/0	0/0	0/0	0/0	0/0	0/0	./.	0/0	0/0	./.	0/0	0/0	0/0	0/0	0/0	0/0	0/0	0/0	0/0	0/0	0/0	0/0	0/0	0/0	0/1	0/0	0/0	0/0
9	19652303	G	A	1/1	1/1	1/1	0/1	1/1	1/1	0/1	1/1	1/1	0/1	1/1	0/1	1/1	1/1	1/1	1/1	0/1	0/1	1/1	0/1	0/1	1/1	1/1	1/1	0/1	0/1	0/1	0/1	0/1	0/1	0/1	0/1	1/1	1/1	1/1	0/1	1/1	0/1	1/1	0/1	1/1	1/1	0/1	1/1	1/1	1/1
9	19652512	A	G	0/0	0/0	0/0	0/1	0/0	0/0	0/1	0/0	0/0	0/1	0/0	0/1	0/0	0/0	0/0	0/0	0/1	0/1	0/0	0/1	0/1	0/0	0/0	0/0	0/1	0/1	0/1	0/1	0/1	0/1	0/1	0/1	0/0	0/0	0/0	0/1	0/0	0/1	0/0	0/1	0/0	0/0	0/1	0/0	0/0	0/0
9	19652529	T	G	0/0	0/0	0/0	0/1	0/0	0/0	0/1	0/0	0/0	0/1	0/0	0/1	0/0	0/0	0/0	0/0	0/1	0/1	0/0	0/1	0/1	0/0	0/0	0/0	0/1	0/1	0/1	0/1	0/1	0/1	0/1	0/1	0/0	0/0	0/0	0/1	0/0	0/1	0/0	0/1	0/0	0/0	0/1	0/0	0/0	0/0
9	19652700	T	G	1/1	0/0	1/1	0/1	0/1	1/1	1/1	0/0	0/0	1/1	0/0	0/1	0/0	0/0	0/1	0/1	0/1	0/1	0/0	0/1	0/1	0/1	0/0	0/0	1/1	0/1	0/1	0/1	0/1	0/1	0/1	0/1	0/0	0/0	0/0	1/1	0/0	1/1	0/1	1/1	0/0	0/0	0/1	0/0	1/1	1/1
9	19652990	A	G	0/0	0/0	0/0	0/1	0/0	0/0	0/1	0/0	0/0	0/1	0/0	0/1	0/0	0/0	0/0	0/0	0/1	0/1	0/0	0/1	0/1	0/0	0/0	0/0	0/1	0/1	0/1	0/1	0/1	0/1	0/1	0/1	0/0	0/0	0/0	0/1	0/0	0/1	0/0	0/1	0/0	0/0	0/0	0/0	0/0	0/0
9	19653000	C	G	0/0	0/0	0/0	0/1	0/0	0/0	0/1	0/0	0/0	0/1	0/0	0/1	0/0	0/0	0/0	0/0	0/1	0/1	0/0	0/1	0/1	0/0	0/0	0/0	0/1	0/1	0/0	0/1	0/1	0/1	0/1	0/1	0/0	0/0	0/0	0/1	0/0	0/1	0/0	0/1	0/0	0/0	0/0	0/0	0/0	0/0
9	19653013	C	T	0/0	0/0	0/0	0/1	0/0	0/0	0/1	0/0	0/0	0/1	0/0	0/1	0/0	0/0	0/0	0/0	0/1	0/1	0/0	0/1	0/1	0/0	0/0	0/0	0/1	0/0	0/1	0/1	0/1	0/1	0/1	0/1	0/0	0/0	0/0	0/1	0/0	0/1	0/0	0/1	0/0	0/0	0/0	0/0	0/0	0/0
9	19653040	CCTCTCT	C	0/0	0/0	0/0	0/0	0/0	0/0	0/0	0/0	0/0	0/0	0/0	0/0	0/0	0/0	0/0	0/0	0/0	0/0	0/1	0/0	0/1	0/0	0/0	0/0	0/0	0/0	0/0	0/0	0/0	0/0	0/0	0/0	0/0	0/0	0/0	0/0	0/0	0/0	0/0	0/0	0/0	0/0	0/0	0/0	0/0	0/0
9	19653090	T	TA	0/0	0/0	0/0	0/1	0/0	0/0	0/1	0/0	0/0	0/1	0/0	0/1	0/0	0/0	0/0	0/0	0/1	0/1	0/0	0/0	0/1	0/0	0/0	0/0	0/1	0/1	0/1	0/0	0/1	0/1	0/1	0/1	0/0	0/0	0/0	0/1	0/0	0/0	0/0	0/1	0/0	0/0	0/1	0/0	0/0	0/0
9	19653291	A	T	0/0	0/0	0/0	0/0	0/0	0/0	0/0	0/0	0/0	0/0	0/0	0/0	0/0	0/0	0/0	0/0	0/0	0/0	0/0	0/0	0/0	0/0	0/0	0/0	0/0	0/0	0/0	0/0	0/0	0/0	0/0	0/0	0/0	0/0	0/0	0/0	0/0	0/0	0/0	0/0	0/1	0/0	0/0	0/0	0/0	0/0
9	19653322	C	CAG	1/1	1/1	1/1	0/1	1/1	1/1	0/1	1/1	1/1	0/1	1/1	0/1	1/1	1/1	1/1	1/1	0/1	0/1	1/1	0/1	0/1	1/1	1/1	1/1	0/1	0/0	0/1	0/0	0/1	0/1	0/1	0/1	1/1	1/1	1/1	0/1	1/1	0/1	1/1	0/1	1/1	1/1	0/1	1/1	1/1	1/1
9	19653383	C	T	1/1	1/1	1/1	0/1	1/1	1/1	0/1	1/1	1/1	0/1	1/1	0/0	1/1	1/1	1/1	1/1	0/1	0/1	1/1	0/1	0/1	1/1	1/1	1/1	./.	0/1	0/0	0/1	0/1	0/1	0/1	0/1	1/1	1/1	1/1	0/1	1/1	0/1	1/1	0/1	1/1	1/1	0/1	1/1	1/1	1/1
9	19653701	A	G	0/0	0/0	0/0	0/1	0/0	0/0	0/1	0/0	0/0	0/1	0/0	0/1	0/0	0/0	0/0	0/0	0/1	0/1	0/0	0/1	0/1	0/0	0/0	0/0	0/1	0/1	0/1	0/1	0/1	0/1	0/1	0/1	0/0	0/0	0/0	0/1	0/0	0/1	0/0	0/1	0/0	0/0	0/1	0/0	0/0	0/0
9	19653948	CTT	C	0/1	0/0	1/1	0/0	1/1	./.	0/0	0/0	0/0	0/1	0/0	0/0	0/0	0/0	0/0	1/1	0/0	0/0	0/0	0/0	0/0	0/0	0/0	0/0	0/1	0/0	0/0	0/0	0/0	0/0	0/0	0/0	0/0	0/0	0/0	0/1	0/0	0/1	0/0	1/1	0/0	0/0	0/0	0/0	1/1	0/1
9	19653965	G	T	0/0	0/1	0/0	0/0	0/0	0/0	0/0	0/0	0/0	0/0	0/0	0/0	0/0	0/0	0/0	0/0	0/0	0/0	0/0	0/0	0/0	0/0	0/0	0/0	0/0	0/0	0/0	0/1	0/0	0/0	0/0	0/0	0/0	0/0	0/0	0/0	0/0	0/1	0/0	0/0	0/0	0/0	0/0	0/0	0/0	0/0
9	19653967	A	T	0/0	0/1	0/0	0/0	0/0	0/0	0/0	0/0	0/0	0/0	0/0	0/0	0/0	0/0	0/0	0/0	0/0	0/0	0/0	0/0	0/0	0/0	0/0	0/0	0/0	0/0	0/0	0/1	0/0	0/0	0/0	0/0	0/0	0/0	0/0	0/0	0/0	0/1	0/0	0/0	0/0	0/0	0/0	0/0	0/0	0/0
9	19653969	C	T	0/0	0/1	0/0	0/0	0/0	0/0	0/0	0/0	0/0	0/0	0/0	0/0	0/0	0/0	0/0	0/0	0/0	0/0	0/0	0/0	0/0	0/0	0/0	0/0	0/0	0/0	0/0	0/0	0/0	0/0	0/0	0/0	0/0	0/0	0/0	0/0	0/0	0/0	0/0	0/0	0/0	0/0	0/0	0/0	0/0	0/0
9	19654315	G	A	0/0	0/0	0/0	0/1	0/0	0/0	0/1	0/0	0/0	0/1	0/0	0/1	0/0	0/0	0/0	0/0	0/1	0/1	0/0	0/1	0/1	0/0	0/0	0/0	0/1	0/1	0/1	0/1	0/1	0/1	0/1	0/1	0/0	0/0	0/0	0/1	0/0	0/1	0/0	0/1	0/0	0/0	0/1	0/0	0/0	0/0
9	19654975	C	T	1/1	1/1	1/1	0/1	1/1	1/1	0/1	1/1	1/1	0/1	1/1	0/1	1/1	1/1	1/1	1/1	0/1	0/1	1/1	0/1	0/1	1/1	1/1	1/1	0/1	0/1	0/1	0/1	0/1	0/1	0/1	0/1	1/1	1/1	1/1	0/1	1/1	0/1	1/1	0/1	1/1	1/1	0/1	1/1	1/1	1/1
9	19655725	C	CAG	0/0	0/0	0/0	0/1	0/0	0/0	0/1	0/0	0/0	0/1	0/0	0/1	0/0	0/0	0/0	0/0	0/1	0/1	0/0	0/1	0/1	0/0	0/0	0/0	0/1	0/1	0/1	0/1	0/1	0/1	0/1	0/1	0/0	0/0	0/0	0/1	0/0	0/1	0/0	0/1	0/0	0/0	0/1	0/0	0/0	0/0
9	19655727	T	C	0/0	0/0	0/0	0/1	0/0	0/0	0/1	0/0	0/0	0/1	0/0	0/1	0/0	0/0	0/0	0/0	0/1	0/1	0/0	0/1	0/1	0/0	0/0	0/0	0/1	0/1	0/1	0/1	0/1	0/1	0/1	0/1	0/0	0/0	0/0	0/1	0/0	0/1	0/0	0/1	0/0	0/0	0/1	0/0	0/0	0/0
9	19655731	A	AC	0/0	0/0	0/0	0/1	0/0	0/0	0/1	0/0	0/0	0/1	0/0	0/1	0/0	0/0	0/0	0/0	0/1	0/1	0/0	0/1	0/1	0/0	0/0	0/0	0/1	0/1	0/1	0/1	0/1	0/1	0/1	0/1	0/0	0/0	0/0	0/1	0/0	0/1	0/0	0/1	0/0	0/0	0/1	0/0	0/0	0/0
9	19655737	C	CCT	0/0	0/0	0/0	0/1	0/0	0/0	0/1	0/0	0/0	0/1	0/0	0/1	0/0	0/0	0/0	0/0	0/1	0/1	0/0	0/1	0/1	0/0	0/0	0/0	0/1	0/1	0/1	0/1	0/1	0/1	0/1	0/1	0/0	0/0	0/0	0/1	0/0	0/1	0/0	0/1	0/0	0/0	0/1	0/0	0/0	0/0
9	19655837	C	T	0/0	0/0	0/0	0/1	0/0	0/0	0/1	0/0	0/0	0/1	0/0	0/1	0/0	0/0	0/0	0/0	0/1	0/0	0/0	0/1	0/1	0/0	0/0	0/0	0/1	0/1	0/1	0/1	0/1	0/1	0/1	0/1	0/0	0/0	0/0	0/1	0/0	0/1	0/0	0/1	0/0	0/0	0/1	0/0	0/0	0/0
9	19656400	G	C	0/0	0/0	0/0	0/1	0/0	0/0	0/1	0/0	0/0	0/1	0/0	0/1	0/0	0/0	0/0	0/0	0/1	0/1	0/0	0/1	0/1	0/0	0/0	0/0	0/1	0/1	0/1	0/1	0/1	0/1	0/1	0/1	0/0	0/0	0/0	0/1	0/0	0/1	0/0	0/1	0/0	0/0	0/1	0/0	0/0	0/0
9	19656436	CTT	C	0/0	0/0	0/0	0/1	0/0	0/0	0/1	0/0	0/0	0/1	0/0	0/1	0/0	0/0	0/0	0/0	1/1	1/1	0/0	0/1	1/1	0/0	0/0	0/0	0/0	0/1	0/0	0/0	0/1	0/1	0/1	0/1	0/0	0/0	0/1	0/0	0/0	0/1	0/0	0/1	0/0	0/0	0/1	0/0	0/0	0/0
9	19656498	A	ATC	0/0	0/0	0/0	0/1	0/0	0/0	0/1	0/0	0/0	0/1	0/0	0/1	0/0	0/0	0/0	0/0	0/1	0/0	0/0	0/1	0/1	0/0	0/0	0/0	0/1	0/1	0/1	0/1	0/1	0/1	0/1	0/1	0/0	0/0	0/0	0/0	0/0	0/1	0/0	0/1	0/0	0/0	0/1	0/0	0/0	0/0
9	19656718	G	A	0/0	0/0	0/0	0/1	0/0	0/0	0/1	0/0	0/0	0/1	0/0	0/1	0/0	0/0	0/0	0/0	0/1	0/1	0/0	0/1	0/1	0/0	0/0	0/0	0/1	0/1	0/1	0/1	0/1	0/1	0/1	0/1	0/0	0/0	0/0	0/1	0/0	0/1	0/0	1/1	0/0	0/0	0/1	0/0	0/0	0/0
9	19658348	T	A	1/1	0/0	0/1	0/1	0/0	0/0	0/1	0/0	0/0	0/1	0/0	0/1	0/0	0/0	0/0	0/0	0/1	0/1	0/0	0/1	0/1	0/0	0/0	0/0	0/1	0/1	0/1	0/1	0/1	0/1	0/1	0/1	0/0	0/0	0/0	0/1	0/0	0/1	0/0	0/1	0/0	0/0	0/1	0/0	1/1	0/0
9	19659571	CG	C	0/0	0/0	0/0	0/0	0/0	0/0	0/0	0/0	0/0	0/0	0/0	0/0	0/0	./.	0/0	0/0	0/0	0/0	./.	0/0	0/0	0/0	0/0	0/0	0/0	0/0	0/0	0/0	0/0	0/0	0/0	0/0	0/1	0/0	0/0	0/0	0/0	0/0	0/0	0/0	0/0	0/0	0/0	0/0	0/0	0/0
9	19659572	G	C	0/0	0/0	0/0	0/0	0/0	0/1	0/0	0/0	0/0	0/0	0/0	0/1	0/1	./.	0/0	0/0	0/0	0/0	./.	0/0	./.	0/1	./.	0/0	0/0	0/0	0/0	0/0	0/0	0/0	0/0	0/0	0/1	0/0	0/0	0/0	0/0	0/0	0/0	0/0	0/0	0/0	0/0	./.	0/0	0/0
9	19659578	CTGCCCCCACCACCCTGACCAAAATCCAGGAGGTGAGAATCAGATTGGTTCTCAGCTTCCTT	CCCCCCACCACCCTGACCAAAATCCAGGAGGTGAGAATCAGATTGGTTCTCAGCTTCCTT	0/0	0/0	0/0	0/0	0/0	0/1	0/0	0/0	0/0	0/0	0/0	0/0	./.	./.	0/0	0/0	0/0	0/0	./.	0/0	./.	0/0	./.	./.	0/1	0/0	0/0	0/0	0/0	0/0	0/0	0/0	0/1	0/1	0/0	./.	0/0	0/0	0/0	0/0	0/0	0/0	0/0	0/0	0/0	0/0
9	19659580	G	C	0/0	0/0	0/0	0/0	0/0	0/1	0/0	0/0	0/0	0/0	0/0	0/1	0/1	./.	0/0	0/0	0/0	0/0	./.	0/0	./.	0/1	./.	0/0	0/0	0/0	0/0	0/0	0/0	0/0	0/0	0/0	0/1	0/1	0/0	0/0	0/0	0/0	0/0	0/0	0/0	0/0	0/0	0/0	0/0	0/0
9	19659589	A	C	0/0	0/0	0/0	0/0	0/0	0/0	0/0	0/0	0/0	0/0	0/0	0/1	./.	0/0	0/0	0/0	0/0	0/0	./.	0/0	./.	0/1	./.	./.	0/0	0/0	0/0	0/0	0/0	0/0	0/0	0/0	0/1	0/0	0/0	./.	0/0	0/0	0/0	0/0	0/0	0/0	0/0	0/0	0/0	0/0
9	19659592	CTGACCAAAATCCAGGAGGTGAGAATCAGATTGGTTCTCAGCTTCCTT	CCCAAAATCCAGGAGGTGAGAATCAGATTGGTTCTCAGCTTCCTT	0/0	0/0	0/0	0/0	0/0	0/0	0/0	0/0	0/0	0/0	0/0	0/1	./.	0/0	0/0	0/0	0/0	0/0	./.	0/0	./.	0/1	./.	./.	0/0	0/0	0/0	0/0	0/0	0/0	0/0	0/0	0/1	./.	0/0	./.	0/0	0/0	0/0	0/0	0/0	0/0	0/0	0/0	0/0	./.
9	19659593	T	C	0/0	0/0	0/0	0/0	0/0	0/0	0/0	0/0	0/0	0/0	0/0	0/1	./.	0/0	0/0	0/0	0/0	0/0	./.	0/0	./.	0/1	./.	./.	0/0	0/0	0/0	0/0	0/0	0/0	0/0	0/0	0/1	./.	0/0	./.	0/0	0/0	0/0	0/0	0/0	0/0	0/0	0/0	0/0	0/0
9	19659594	G	C	0/0	0/0	0/0	0/0	0/0	0/0	0/0	0/0	0/0	0/0	0/0	0/1	./.	0/0	0/0	0/0	0/0	0/0	./.	0/0	./.	0/1	./.	./.	0/0	0/0	0/0	0/0	0/0	0/0	0/0	0/0	0/1	./.	0/0	./.	0/0	0/0	0/0	0/0	0/0	0/0	0/0	0/0	0/0	0/0
9	19659595	A	C	0/0	0/0	0/0	0/0	0/0	0/0	0/0	0/0	0/0	0/0	0/0	0/1	./.	0/0	0/0	0/0	0/0	0/0	./.	0/0	./.	0/1	./.	./.	0/0	0/0	0/0	0/0	0/0	0/0	0/0	0/0	0/1	./.	0/0	./.	0/0	0/0	0/0	0/0	0/0	0/0	0/0	0/0	0/0	0/0
9	19659649	A	C	./.	0/0	0/0	0/0	0/0	0/0	0/0	0/0	0/0	0/1	./.	0/0	0/0	0/0	0/0	0/0	0/0	0/0	./.	0/0	./.	0/0	./.	0/0	0/0	0/0	0/0	0/0	0/0	0/0	0/0	0/0	0/0	0/0	0/0	0/1	0/0	0/0	0/0	./.	0/0	0/0	0/0	0/0	0/0	0/1
9	19659657	A	C	0/0	0/0	0/0	0/0	0/0	0/0	0/0	0/0	0/0	0/0	./.	0/0	0/0	0/0	0/0	0/0	0/0	0/0	./.	0/0	./.	0/0	./.	0/0	0/0	0/0	0/0	0/0	0/0	0/0	0/0	0/0	0/0	0/0	0/0	0/1	0/0	0/0	0/0	./.	0/0	0/0	0/0	0/0	0/0	./.
9	19659658	A	C	0/0	0/0	0/0	0/0	0/0	0/0	0/0	0/0	0/0	0/0	./.	0/0	0/0	0/0	0/0	0/0	0/0	0/0	./.	0/0	./.	0/0	./.	0/0	0/0	0/0	0/0	0/0	0/0	0/0	0/0	0/0	0/0	0/0	0/0	0/1	0/0	0/0	0/0	./.	0/0	0/0	0/0	0/0	0/0	./.
9	19659659	G	C	0/0	0/0	0/0	0/0	0/0	0/0	0/0	0/0	0/0	0/0	./.	0/0	0/0	0/0	0/0	0/0	0/0	0/0	./.	0/0	./.	0/0	./.	0/0	0/0	0/0	0/0	0/0	0/0	0/0	0/0	0/0	0/0	0/0	0/0	0/1	0/0	0/0	0/0	./.	0/0	0/0	0/0	0/0	0/0	./.
9	19660082	G	A	0/0	0/0	0/0	0/0	0/0	0/0	0/1	0/0	0/0	0/1	0/0	0/1	0/0	0/0	0/0	0/0	0/1	0/1	0/0	0/1	0/1	0/0	0/0	0/0	0/1	0/1	0/1	0/1	0/1	0/1	0/1	0/1	0/0	0/0	0/0	0/1	0/0	0/1	0/0	0/1	0/0	0/0	0/1	0/0	0/0	0/0
9	19660194	TA	T	0/1	0/0	0/0	0/1	0/0	0/0	0/0	0/0	0/0	./.	0/0	./.	0/0	0/0	0/0	0/0	./.	0/1	0/0	0/0	./.	0/0	0/0	0/0	0/0	./.	0/0	0/0	0/0	0/0	0/1	0/1	0/0	0/0	0/0	0/1	0/0	./.	0/0	0/0	0/0	0/0	0/1	0/0	0/0	0/0
9	19660279	A	AGT	0/0	1/1	0/0	1/1	0/1	0/0	0/1	1/1	1/1	0/0	0/1	1/1	1/1	1/1	0/1	0/1	1/1	1/1	0/1	1/1	1/1	0/1	0/1	1/1	0/1	1/1	1/1	1/1	1/1	1/1	1/1	1/1	1/1	1/1	1/1	0/1	1/1	0/1	0/1	0/1	1/1	1/1	1/1	1/1	0/0	0/0
9	19660446	C	T	1/1	0/0	1/1	0/0	0/1	1/1	0/1	0/0	0/0	0/1	0/0	0/0	0/0	0/0	0/1	0/1	0/0	0/0	0/0	0/0	0/0	0/1	0/0	0/0	0/1	0/0	0/0	0/0	0/0	0/0	0/0	0/0	0/0	0/0	0/0	0/1	0/0	0/1	0/1	0/1	0/0	0/0	0/0	0/0	1/1	1/1
9	19661494	C	CTCA	0/0	0/0	0/0	0/1	0/0	0/0	0/1	0/0	0/0	0/1	0/0	0/1	0/0	0/0	0/0	0/0	0/1	0/1	0/0	0/1	0/1	0/0	0/0	0/0	0/1	0/1	0/1	0/1	0/1	0/1	0/1	0/1	0/0	0/0	0/0	0/1	0/0	0/1	0/0	0/1	0/0	0/0	0/1	0/0	0/0	0/0
9	19661884	A	G	0/0	0/0	0/0	0/1	0/0	0/0	0/1	0/0	0/0	0/1	0/0	0/1	0/0	0/0	0/0	0/0	0/1	0/1	0/0	0/1	0/1	0/0	0/0	0/0	0/1	0/1	0/1	0/1	0/1	0/1	0/1	0/1	0/0	0/0	0/0	0/1	0/0	0/1	0/0	0/1	0/0	0/0	0/1	0/0	0/0	0/0
9	19661956	G	A	0/0	0/0	0/0	0/1	0/0	0/0	0/1	0/0	0/0	0/1	0/0	0/1	0/0	0/0	0/0	0/0	0/1	0/1	0/0	0/1	0/1	0/0	0/0	0/0	0/1	0/1	0/1	0/1	0/1	0/1	0/1	0/1	0/0	0/0	0/0	0/1	0/0	0/1	0/0	0/1	0/0	0/0	0/1	0/0	0/0	0/0
9	19662008	A	G	1/1	1/1	1/1	0/1	1/1	1/1	0/1	1/1	1/1	0/1	1/1	0/1	1/1	1/1	1/1	1/1	0/1	0/1	1/1	0/1	0/1	1/1	1/1	1/1	0/1	0/1	0/1	0/1	0/1	0/1	0/1	0/1	1/1	1/1	1/1	0/1	1/1	0/1	1/1	0/1	1/1	1/1	0/1	1/1	1/1	1/1
9	19662030	C	A	1/1	1/1	1/1	0/1	1/1	1/1	0/1	1/1	1/1	0/1	1/1	0/1	1/1	1/1	1/1	1/1	0/1	0/1	1/1	0/1	0/1	1/1	1/1	1/1	0/1	0/1	0/1	0/1	0/1	0/1	0/1	0/1	1/1	1/1	1/1	0/1	1/1	0/1	1/1	0/1	1/1	1/1	0/1	1/1	1/1	1/1
9	19662032	A	C	1/1	1/1	1/1	0/1	1/1	1/1	0/1	1/1	1/1	0/1	1/1	0/1	1/1	1/1	1/1	1/1	0/1	0/1	1/1	0/1	0/1	1/1	1/1	1/1	0/1	0/1	0/1	0/1	0/1	0/1	0/1	0/1	1/1	1/1	1/1	0/1	1/1	0/1	1/1	0/1	1/1	1/1	0/1	1/1	1/1	1/1
9	19662114	A	T	1/1	1/1	1/1	0/1	1/1	1/1	0/1	1/1	1/1	0/1	1/1	0/0	1/1	1/1	1/1	1/1	0/1	0/0	1/1	0/1	0/1	1/1	1/1	1/1	0/1	0/1	0/1	0/1	0/1	0/1	0/1	0/1	1/1	1/1	1/1	0/1	1/1	0/1	1/1	0/1	1/1	1/1	0/1	1/1	1/1	1/1
9	19662259	T	C	0/0	0/0	0/0	0/1	0/0	0/0	0/1	0/0	0/0	0/1	0/0	0/1	0/0	0/0	0/0	0/0	0/1	0/1	0/0	0/1	0/1	0/0	0/0	0/0	0/1	0/1	0/1	0/1	0/1	0/1	0/1	0/1	0/0	0/0	0/0	0/1	0/0	0/1	0/0	0/1	0/0	0/0	0/1	0/0	0/0	0/0
9	19662561	C	T	0/0	0/0	0/0	0/1	0/0	0/0	0/1	0/0	0/0	0/1	0/0	0/1	0/0	0/0	0/0	0/0	0/1	0/1	0/0	0/1	0/1	0/0	0/0	0/0	0/1	0/1	0/1	0/1	0/1	0/1	0/1	0/1	0/0	0/0	0/0	0/1	0/0	0/1	0/0	0/1	0/0	0/0	0/1	0/0	0/0	0/0
9	19663159	C	T	0/0	0/0	0/0	0/1	0/0	0/0	0/1	0/0	0/0	0/1	0/0	0/1	0/0	0/0	0/0	0/0	0/1	0/1	0/0	0/1	0/1	0/0	0/0	0/0	0/1	0/1	0/1	0/1	0/1	0/1	0/1	0/1	0/0	0/0	0/0	0/1	0/0	0/1	0/0	0/1	0/0	0/0	0/1	0/0	0/0	0/0
9	19664140	G	A	1/1	1/1	1/1	0/1	1/1	1/1	0/1	1/1	1/1	0/1	1/1	0/1	1/1	1/1	1/1	1/1	0/1	0/1	1/1	0/1	0/1	1/1	1/1	1/1	0/1	0/1	0/1	0/1	0/1	0/1	0/1	0/1	1/1	1/1	1/1	0/1	1/1	0/1	1/1	0/1	1/1	1/1	0/1	1/1	1/1	1/1
9	19664830	C	CT	1/1	1/1	1/1	0/1	1/1	1/1	0/1	1/1	1/1	0/0	1/1	0/1	1/1	1/1	1/1	1/1	0/1	0/1	1/1	0/1	0/1	1/1	1/1	1/1	0/1	0/1	0/1	0/1	0/1	./.	0/1	0/1	1/1	1/1	1/1	0/1	1/1	0/1	1/1	0/1	1/1	1/1	0/1	1/1	1/1	1/1
9	19665148	G	A	1/1	1/1	1/1	0/1	1/1	1/1	0/1	1/1	1/1	0/1	1/1	0/1	1/1	1/1	1/1	1/1	0/1	0/1	1/1	0/1	0/1	1/1	1/1	1/1	0/1	0/1	0/1	0/1	0/1	0/1	0/1	0/1	1/1	1/1	1/1	0/1	1/1	0/1	1/1	0/1	1/1	1/1	0/1	1/1	1/1	1/1
9	19665524	A	C	0/0	0/0	0/0	0/0	0/0	0/0	0/0	0/0	0/0	0/0	0/0	0/0	0/0	0/0	0/0	0/0	0/0	0/0	0/0	0/0	0/0	0/0	0/0	0/0	0/0	0/0	0/0	0/0	0/0	0/1	0/0	0/0	0/0	0/0	0/0	0/0	0/0	0/0	0/0	0/0	0/0	0/0	0/0	0/0	0/0	0/0
9	19666359	G	A	1/1	1/1	1/1	0/1	1/1	1/1	0/1	1/1	1/1	0/1	1/1	0/1	1/1	1/1	1/1	1/1	0/1	0/1	1/1	0/1	0/1	1/1	1/1	1/1	0/1	0/1	0/1	0/1	0/1	0/1	0/1	0/1	1/1	1/1	1/1	0/1	1/1	0/1	1/1	0/1	1/1	1/1	0/1	1/1	1/1	1/1
9	19666997	C	A	0/0	0/0	0/1	0/0	0/1	1/1	0/1	0/0	0/0	0/1	0/0	0/0	0/0	0/0	0/1	0/1	0/0	0/0	0/0	0/0	0/0	0/1	0/0	0/0	0/1	0/0	0/0	0/0	0/0	0/0	0/0	0/0	0/0	0/0	0/0	0/1	0/0	0/1	0/1	0/1	0/0	0/0	0/0	0/0	0/0	1/1
9	19667325	CTT	CTTT	1/1	1/1	1/1	0/1	1/1	1/1	0/1	1/1	1/1	0/1	1/1	0/1	1/1	1/1	1/1	1/1	0/1	0/1	0/0	1/1	0/1	1/1	1/1	1/1	0/1	0/0	0/0	0/1	0/1	0/1	0/1	0/1	1/1	1/1	1/1	0/1	1/1	0/0	1/1	0/1	1/1	1/1	0/1	./.	1/1	1/1
9	19667350	A	T	0/0	0/0	0/0	0/0	0/1	0/0	0/0	0/0	0/0	0/0	0/0	0/0	0/0	0/0	0/0	0/0	0/0	0/0	0/0	0/0	0/0	0/0	0/0	./.	0/0	0/0	0/0	0/0	0/0	0/0	0/0	0/0	0/0	0/0	0/0	0/0	0/0	0/0	0/0	0/0	0/0	0/0	0/0	0/0	0/0	0/0
9	19667698	G	A	0/0	0/0	0/0	0/1	0/0	0/0	0/1	0/0	0/0	0/1	0/0	0/1	0/0	0/0	0/0	0/0	0/1	0/1	0/0	0/0	0/1	0/0	0/0	0/0	0/1	0/1	0/1	0/0	0/1	0/1	0/1	0/1	0/0	0/0	0/0	0/1	0/0	0/1	0/0	0/1	0/0	0/0	0/1	0/0	0/0	0/0
9	19667777	TA	T	0/0	0/0	0/0	0/0	0/0	0/0	0/0	0/0	0/0	0/0	0/0	0/0	0/0	0/1	0/0	0/0	0/0	0/0	0/0	0/0	0/0	0/0	0/0	0/0	0/0	0/0	0/0	0/0	0/0	0/0	0/0	0/0	0/0	0/0	0/0	0/0	0/0	0/0	0/0	0/0	0/0	0/0	0/0	0/0	0/0	0/0
9	19667944	T	G	0/0	0/0	0/0	0/1	0/0	0/0	0/1	0/0	0/0	0/1	0/0	0/0	0/0	0/0	0/0	0/0	0/1	0/1	0/0	0/1	0/1	0/0	0/0	0/0	0/1	0/1	0/1	0/1	0/1	0/1	0/1	0/1	0/0	0/0	0/0	0/1	0/0	0/1	0/0	0/1	0/0	0/0	0/1	0/0	0/0	0/0
9	19668313	T	A	1/1	1/1	1/1	0/1	1/1	1/1	0/1	1/1	1/1	0/1	1/1	0/1	1/1	1/1	1/1	1/1	0/1	0/1	1/1	0/1	0/1	1/1	1/1	1/1	0/1	0/1	0/1	0/1	0/1	0/1	0/1	0/1	1/1	1/1	1/1	0/1	1/1	0/1	1/1	0/1	1/1	1/1	0/1	1/1	1/1	1/1
9	19668400	A	G	0/0	0/0	0/0	0/1	0/0	0/0	0/1	0/0	0/0	0/1	0/0	0/1	0/0	0/0	0/0	0/0	0/1	0/1	0/0	0/1	0/1	0/0	0/0	0/0	0/1	0/1	0/1	0/1	0/1	0/1	0/1	0/1	0/0	0/0	0/0	0/1	0/0	0/1	0/0	0/0	0/0	0/0	0/1	0/0	0/0	0/0
9	19668530	A	G	0/0	1/1	0/0	0/1	0/1	0/0	0/0	1/1	1/1	0/0	1/1	0/1	1/1	1/1	0/1	0/1	0/1	0/1	1/1	0/1	0/1	0/1	1/1	1/1	0/0	0/1	0/1	0/1	0/1	0/1	0/1	0/1	1/1	1/1	1/1	0/0	1/1	0/0	0/1	0/0	1/1	1/1	0/1	1/1	0/0	0/0
9	19669050	C	G	1/1	1/1	1/1	0/1	1/1	1/1	0/1	1/1	1/1	0/1	1/1	0/1	1/1	1/1	1/1	1/1	0/1	0/1	1/1	0/1	0/1	1/1	1/1	1/1	0/1	0/1	0/1	0/1	0/1	0/1	0/1	0/1	1/1	1/1	1/1	0/1	1/1	0/1	1/1	0/1	1/1	1/1	0/1	1/1	1/1	1/1
9	19669196	CCT	C	0/0	0/0	0/0	0/1	0/0	0/0	0/1	0/0	0/0	0/1	0/0	0/1	0/0	0/0	0/0	0/0	0/1	0/1	0/0	0/1	0/1	0/0	0/0	0/0	0/1	0/1	0/0	0/1	0/1	0/1	0/1	0/1	0/0	0/0	0/0	0/1	0/0	0/1	0/0	0/1	0/0	0/0	0/1	0/0	0/0	0/0
9	19669637	AT	A	1/1	1/1	1/1	0/1	1/1	1/1	0/1	1/1	1/1	0/1	1/1	0/1	0/1	1/1	1/1	1/1	0/1	0/1	1/1	0/1	0/1	1/1	1/1	1/1	0/1	0/1	0/1	0/1	0/1	0/1	0/1	0/1	1/1	1/1	1/1	0/1	1/1	0/1	1/1	0/1	1/1	1/1	0/1	1/1	1/1	1/1
9	19670312	A	G	0/0	0/0	0/0	0/0	0/0	0/0	0/0	0/0	0/0	0/0	0/0	0/0	0/0	0/0	0/0	0/0	0/1	0/0	0/0	0/0	0/0	0/0	0/0	0/0	0/0	0/0	0/0	0/0	0/0	0/0	0/0	0/0	0/0	0/0	0/0	0/0	0/0	0/0	0/0	0/0	0/0	0/0	0/0	0/0	0/0	0/0
9	19670850	C	G	0/0	0/0	0/0	0/1	0/0	0/0	0/1	0/0	0/0	0/1	0/0	0/1	0/0	0/0	0/0	0/0	0/1	0/1	0/0	0/1	0/1	0/0	0/0	0/0	0/1	0/1	0/1	0/1	0/1	0/1	0/1	0/1	0/0	0/0	0/0	0/1	0/0	0/1	0/0	0/1	0/0	0/0	0/1	0/0	0/0	0/0
9	19671020	C	T	1/1	0/0	1/1	0/0	0/1	1/1	0/1	0/0	0/0	0/1	0/0	0/0	0/0	0/0	0/1	0/1	0/0	0/0	0/0	0/0	0/0	0/1	0/0	0/0	0/1	0/0	0/0	0/0	0/0	0/0	0/0	0/0	0/0	0/0	0/0	0/1	0/0	0/1	0/1	0/1	0/0	0/0	0/0	0/0	1/1	1/1
9	19671325	TA	T	1/1	0/0	0/1	0/0	0/0	0/0	0/1	0/0	0/0	0/1	0/0	0/1	0/0	0/0	0/0	0/0	0/1	0/1	0/0	0/0	0/1	0/0	0/0	0/0	0/1	0/1	0/1	0/0	0/0	0/1	0/1	0/1	0/0	0/0	0/0	0/1	0/0	0/1	0/0	0/1	0/0	0/0	0/1	0/0	1/1	0/0
9	19671580	C	A	1/1	0/0	1/1	0/0	0/1	1/1	0/1	0/0	0/0	0/1	0/0	0/0	0/0	0/0	0/1	0/1	0/0	0/0	0/0	0/0	0/0	0/1	0/0	0/0	0/1	0/0	0/0	0/0	0/0	0/0	0/0	0/0	0/0	0/0	0/0	0/1	0/0	0/1	0/1	0/1	0/0	0/0	0/0	0/0	1/1	1/1
9	19673120	G	GAAGA	0/0	0/0	0/0	0/0	0/0	0/0	0/0	0/0	0/0	0/1	0/0	./.	0/0	0/0	0/0	0/0	0/1	0/1	0/0	0/1	0/1	0/0	0/0	0/0	0/1	0/1	0/1	0/0	0/1	0/1	0/1	0/0	0/0	0/0	0/0	0/1	0/0	0/1	0/0	0/0	0/0	0/0	0/1	0/0	0/0	0/0
9	19673149	G	A	0/0	0/0	0/0	0/1	0/0	0/0	0/0	0/0	0/0	0/0	0/0	0/0	0/0	0/0	0/0	0/0	0/0	0/0	0/0	0/0	0/0	0/0	0/0	0/0	0/0	0/0	0/0	0/0	0/0	0/0	0/0	0/0	0/0	0/0	0/0	0/0	0/0	0/0	0/0	0/0	0/0	0/0	0/0	0/0	0/0	0/0
9	19673153	G	A	0/0	0/0	0/0	0/1	0/0	0/0	0/0	0/0	0/0	0/0	0/0	0/0	0/0	0/0	0/0	0/0	0/0	0/0	0/0	0/0	0/0	0/0	0/0	0/0	0/0	0/0	0/0	0/0	0/0	0/0	0/0	0/0	0/0	0/0	0/0	0/0	0/0	0/0	0/0	0/0	0/0	0/0	0/0	0/0	0/0	0/0
9	19673448	GAAAGAAAGA	G	./.	./.	./.	0/1	0/0	0/0	0/0	./.	./.	0/0	0/0	0/0	0/0	0/0	0/0	0/0	0/0	0/0	1/1	./.	1/1	0/0	./.	./.	0/0	0/1	0/0	0/0	0/0	0/0	0/0	0/0	./.	./.	0/0	0/0	0/0	0/0	0/0	0/0	./.	0/1	0/0	0/0	./.	0/0
9	19673450	AAG	A	./.	./.	./.	0/1	0/0	0/0	0/0	./.	./.	0/0	0/0	0/0	0/0	0/0	0/0	0/0	0/0	0/0	1/1	./.	1/1	0/0	./.	./.	0/0	0/1	0/0	0/0	0/0	0/0	0/0	0/0	./.	./.	0/0	0/0	0/0	0/0	0/0	0/0	./.	0/1	0/0	0/0	./.	0/0
9	19673452	GAAAGA	G	./.	./.	./.	0/1	1/1	1/1	0/0	./.	0/0	0/0	1/1	0/0	0/1	0/0	1/1	0/1	0/1	0/0	1/1	./.	1/1	0/0	0/0	./.	0/1	0/1	0/0	0/0	0/0	0/1	0/1	0/1	0/0	0/0	1/1	0/0	0/0	0/1	0/1	0/0	0/0	0/1	0/0	1/1	./.	0/1
9	19673456	GAAAGAAAGA	GAAGAAAGA	./.	0/0	./.	0/1	1/1	1/1	0/0	./.	1/1	0/0	1/1	0/0	0/1	0/0	1/1	0/1	0/1	0/0	1/1	./.	1/1	0/0	0/0	./.	0/1	0/1	0/1	0/1	0/1	0/1	0/1	0/1	1/1	0/0	1/1	0/0	0/0	0/1	0/1	0/0	1/1	0/1	0/1	1/1	0/1	0/1
9	19673457	AAAGAAAGAAAGAAAGAAAACCC	AAAGAAGAAAGAAAGAAAGAAAACCC	1/1	1/1	1/1	0/1	1/1	1/1	0/0	./.	1/1	0/0	1/1	0/0	0/1	0/0	1/1	0/1	0/1	0/0	1/1	./.	1/1	0/0	0/0	./.	0/1	0/1	0/1	0/1	0/1	0/1	0/1	0/1	1/1	0/0	1/1	0/0	0/0	0/1	0/1	0/0	1/1	0/1	0/1	1/1	0/1	0/1
9	19673963	G	A	1/1	1/1	1/1	0/1	1/1	1/1	0/1	1/1	1/1	0/1	1/1	0/1	1/1	1/1	1/1	1/1	0/1	0/1	1/1	0/1	0/1	1/1	1/1	1/1	0/1	0/1	0/1	0/1	0/1	0/1	0/1	0/1	1/1	1/1	1/1	0/1	1/1	0/1	1/1	0/1	1/1	1/1	0/1	1/1	1/1	1/1
9	19674191	C	A	0/0	0/0	0/0	0/0	0/0	0/0	0/0	0/0	0/0	0/0	0/0	0/0	0/0	0/0	0/0	0/0	0/0	0/0	0/0	0/0	0/0	0/0	0/0	0/0	0/1	0/0	0/0	0/0	0/0	0/0	0/0	0/0	0/0	0/0	0/0	0/0	0/0	0/0	0/0	0/0	0/0	0/0	0/0	0/0	0/0	0/0
9	19674194	G	A	0/0	0/0	0/0	0/0	0/0	0/0	0/0	0/0	0/0	0/0	0/0	0/0	0/0	0/0	0/0	0/0	0/0	0/0	0/0	0/0	0/0	0/0	0/0	./.	0/1	0/0	0/0	0/0	0/0	0/0	0/0	0/0	0/0	0/0	0/0	0/0	0/0	0/0	0/0	0/0	0/0	0/0	0/0	0/0	0/0	0/0
9	19674195	ATG	A	0/0	0/0	0/0	0/0	0/0	0/0	0/0	0/0	0/0	0/0	0/0	0/0	0/0	0/0	0/0	0/0	0/0	0/0	0/0	0/0	0/0	0/0	0/0	0/0	0/1	0/0	0/0	0/0	0/0	0/0	0/0	0/0	0/0	0/0	0/0	0/0	0/0	0/0	0/0	0/0	0/0	0/0	0/0	0/0	0/0	0/0
9	19674197	G	GAAA	0/0	0/0	0/0	0/0	0/0	0/0	0/0	0/0	0/0	0/0	0/0	0/0	0/0	0/0	./.	0/0	0/0	0/0	0/0	0/0	0/0	0/0	0/0	0/0	0/1	0/0	0/0	0/0	0/0	0/0	0/0	0/0	0/0	0/0	0/0	0/0	0/0	0/0	0/0	0/0	0/0	0/0	0/0	0/0	0/0	0/0
9	19674218	C	A	0/0	0/0	0/0	0/0	0/0	0/0	0/1	0/0	0/0	0/0	0/0	0/0	0/0	0/0	0/0	0/0	0/0	0/1	0/0	0/0	0/0	0/0	0/0	0/0	0/0	0/0	0/0	0/0	0/0	0/0	0/0	0/0	0/0	0/0	0/0	0/0	0/0	0/0	0/0	0/0	0/0	0/0	0/0	0/0	0/0	0/0
9	19674221	G	A	0/0	0/0	0/0	0/0	0/0	0/0	0/1	0/0	0/0	0/0	0/0	0/0	0/0	0/0	0/0	0/0	0/0	0/1	0/0	0/0	0/0	0/0	0/0	0/0	0/0	0/0	0/0	0/0	0/0	0/0	0/0	0/0	0/0	0/0	0/0	0/0	0/0	0/0	0/0	0/0	0/0	0/0	0/0	0/0	0/0	0/0
9	19674226	G	A	0/0	0/0	0/0	0/0	0/0	0/0	0/0	0/0	0/0	0/0	0/0	0/0	0/0	0/0	0/0	0/0	0/0	0/1	0/0	0/0	0/0	0/0	0/0	0/0	0/0	0/0	0/0	0/0	0/0	0/0	0/0	0/0	0/0	0/0	0/0	0/0	0/0	0/0	0/0	0/0	0/0	0/0	0/0	0/0	0/0	0/0
9	19674865	T	C	0/0	0/0	0/0	0/0	0/0	0/0	0/0	0/0	0/0	0/0	0/0	0/0	0/0	0/0	0/1	0/0	0/0	0/0	0/0	0/0	0/0	0/0	0/0	0/0	0/0	0/0	0/0	0/0	0/0	0/0	0/0	0/0	0/0	0/0	0/0	0/0	0/0	0/0	0/0	0/0	0/0	0/0	0/0	0/0	0/0	0/0
9	19674872	A	C	0/0	0/0	0/0	0/0	0/0	0/0	0/0	0/0	0/0	0/0	0/0	0/0	0/0	0/0	0/1	0/0	0/0	0/0	0/0	0/0	0/0	0/0	0/0	0/0	0/0	0/0	0/0	0/0	0/0	0/0	0/0	0/0	0/0	0/0	0/0	0/0	0/0	0/0	0/0	0/0	0/0	0/0	0/0	0/0	0/0	0/0
9	19674873	C	G	1/1	0/0	0/1	0/0	0/0	0/0	0/0	0/0	0/0	0/0	0/0	0/0	0/0	0/0	0/0	0/0	0/0	0/0	0/0	0/0	0/0	0/0	0/0	0/0	0/0	0/0	0/0	0/0	0/0	0/0	0/0	0/0	0/0	0/0	0/0	0/0	0/0	0/0	0/0	0/0	0/0	0/0	0/0	0/0	1/1	0/0
9	19674875	T	C	0/0	0/0	0/0	0/0	0/0	0/0	0/0	0/0	0/0	0/0	0/0	0/0	0/0	0/0	0/1	0/0	0/0	0/0	0/0	0/0	0/0	0/0	0/0	0/0	0/0	0/0	0/0	0/0	0/0	0/0	0/0	0/0	0/0	0/0	0/0	0/0	0/0	0/0	0/0	0/0	0/0	0/0	0/0	0/0	0/0	0/0
9	19674876	G	C	0/0	0/0	0/0	0/0	0/0	0/0	0/0	0/0	0/0	0/0	0/0	0/0	0/0	0/0	0/1	0/0	0/0	0/0	0/0	0/0	0/0	0/0	0/0	0/0	0/0	0/0	0/0	0/0	0/0	0/0	0/0	0/0	0/0	0/0	0/0	0/0	0/0	0/0	0/0	0/0	0/0	0/0	0/0	0/0	0/0	0/0
9	19675457	C	CT	1/1	0/1	1/1	0/1	1/1	1/1	0/0	0/1	1/1	0/1	0/1	0/1	1/1	1/1	1/1	1/1	0/1	0/1	1/1	0/1	0/1	1/1	./.	1/1	0/1	0/0	0/1	0/0	0/1	0/0	0/1	0/1	1/1	0/1	1/1	0/1	0/1	0/1	1/1	0/1	1/1	1/1	0/1	1/1	1/1	1/1
9	19675471	TAA	T	0/0	0/1	0/0	0/0	0/0	0/0	0/0	0/0	0/0	0/0	0/0	0/0	0/0	0/0	0/0	0/0	0/0	0/0	0/0	0/0	0/0	0/0	0/0	0/0	0/0	0/0	./.	0/0	0/0	0/0	0/0	0/0	0/0	0/0	0/0	0/0	0/0	0/0	0/0	0/0	0/0	0/0	0/0	0/0	0/0	0/0
9	19675472	A	T	0/0	0/1	0/0	0/0	0/0	0/0	0/0	0/0	0/0	0/0	0/0	0/0	0/0	0/0	0/0	0/0	0/0	0/0	0/0	0/0	./.	0/0	0/0	0/0	0/0	0/1	./.	0/0	0/0	0/0	0/0	0/0	0/0	0/0	0/0	0/0	0/0	0/0	0/0	0/0	0/0	0/0	0/0	0/0	0/0	0/0
9	19675482	A	T	0/0	0/0	0/0	0/0	0/0	0/0	0/0	0/0	0/0	0/0	0/0	0/0	0/0	0/0	0/0	0/0	0/0	0/0	0/0	0/0	0/0	0/0	0/0	0/0	0/0	0/0	0/1	0/0	0/0	0/0	0/0	0/0	0/0	0/1	0/0	0/1	0/1	0/0	0/0	0/0	0/0	0/0	0/0	0/0	0/0	0/1
9	19675486	A	T	0/0	0/0	0/0	0/0	0/0	0/0	0/0	0/0	0/0	0/0	0/0	0/0	0/0	0/0	0/0	0/0	0/0	0/0	0/0	0/0	0/0	0/0	0/0	0/0	0/0	0/0	0/0	0/0	0/0	0/0	0/0	0/0	0/0	0/1	0/0	0/0	0/1	0/0	0/0	0/0	0/0	0/0	0/0	0/0	0/0	0/0
9	19675500	CAG	C	0/0	0/0	0/0	0/0	0/0	0/0	0/1	0/0	0/0	0/1	0/0	0/1	0/0	0/0	0/0	0/0	0/1	0/1	0/0	0/1	0/1	0/1	0/0	0/0	0/1	0/1	0/1	0/1	0/1	0/1	0/1	0/1	0/0	0/0	0/0	0/1	0/0	0/1	0/0	0/1	0/0	0/0	0/1	0/0	0/0	0/0
9	19675691	G	GCT	1/1	1/1	1/1	0/1	1/1	1/1	1/1	1/1	1/1	0/1	1/1	0/0	1/1	0/1	1/1	1/1	0/1	0/1	1/1	0/1	0/1	1/1	1/1	1/1	0/1	0/1	0/1	0/1	0/1	0/1	0/1	0/1	1/1	1/1	1/1	0/1	1/1	0/1	1/1	0/1	1/1	1/1	./.	1/1	1/1	1/1
9	19675732	AAGATAGATAGAT	A	0/0	1/1	0/1	0/1	0/1	0/0	0/0	1/1	1/1	0/0	1/1	0/1	1/1	1/1	0/1	0/1	0/1	0/1	1/1	0/1	0/1	0/0	1/1	1/1	0/0	0/0	0/1	0/1	0/1	0/1	0/1	0/1	1/1	1/1	1/1	0/0	1/1	0/0	0/1	0/0	0/1	1/1	0/1	1/1	0/1	0/1
9	19675830	A	G	1/1	1/1	1/1	0/1	1/1	1/1	0/1	1/1	1/1	0/1	1/1	0/1	1/1	1/1	1/1	1/1	0/1	0/1	1/1	0/1	0/1	1/1	1/1	1/1	0/1	0/1	0/1	0/1	0/1	0/1	0/1	0/1	1/1	1/1	1/1	0/1	1/1	0/1	1/1	0/1	1/1	1/1	0/1	1/1	1/1	1/1
9	19675889	A	G	1/1	1/1	1/1	0/1	1/1	1/1	0/1	1/1	1/1	0/1	1/1	0/1	1/1	1/1	1/1	1/1	0/1	0/1	1/1	0/1	0/1	1/1	1/1	1/1	0/1	0/1	0/1	0/1	0/1	0/1	0/1	0/1	1/1	1/1	1/1	0/1	1/1	0/1	1/1	0/1	1/1	1/1	0/1	1/1	1/1	1/1
9	19677202	A	G	1/1	1/1	1/1	0/1	1/1	1/1	0/1	1/1	1/1	0/1	1/1	0/1	1/1	1/1	1/1	1/1	0/1	0/1	1/1	0/1	0/1	1/1	1/1	1/1	0/1	0/1	0/1	0/1	0/1	0/1	0/1	0/1	1/1	1/1	1/1	0/1	1/1	0/1	1/1	0/1	1/1	1/1	0/1	1/1	1/1	1/1
9	19677469	T	A	1/1	1/1	1/1	0/0	1/1	1/1	0/1	1/1	1/1	0/1	1/1	0/1	1/1	1/1	1/1	1/1	0/1	0/1	1/1	0/1	0/0	1/1	1/1	1/1	0/1	0/1	0/1	0/1	0/1	0/1	0/1	0/1	1/1	1/1	1/1	0/1	1/1	0/1	1/1	0/1	1/1	1/1	0/1	1/1	1/1	1/1
9	19677820	A	G	1/1	1/1	1/1	0/1	1/1	1/1	0/1	1/1	1/1	0/1	1/1	0/0	1/1	1/1	1/1	1/1	0/1	0/0	./.	0/1	0/1	1/1	1/1	1/1	0/1	0/1	0/1	0/1	0/1	0/1	0/1	0/1	1/1	1/1	1/1	0/1	1/1	0/1	1/1	0/1	1/1	1/1	0/1	1/1	1/1	1/1
9	19677981	GTTT	G	1/1	1/1	./.	0/1	1/1	1/1	0/1	1/1	1/1	0/1	1/1	0/0	1/1	1/1	./.	./.	0/0	0/1	./.	0/1	0/1	1/1	0/1	0/0	0/0	0/0	0/0	0/0	0/0	0/0	0/1	0/1	1/1	1/1	1/1	0/1	1/1	0/0	1/1	0/1	0/0	0/0	0/0	0/0	0/1	0/0
9	19677999	C	T	0/0	0/0	0/0	0/0	0/0	0/0	0/0	0/0	0/0	0/0	0/0	0/0	0/0	0/0	0/0	0/0	0/0	0/0	0/0	0/0	0/0	0/0	0/0	0/0	0/0	0/0	0/1	./.	0/0	0/0	0/0	0/0	0/0	0/0	0/0	0/0	0/0	0/0	0/0	0/0	0/0	0/0	./.	./.	0/0	0/0
9	19678007	TA	T	0/0	0/0	0/0	0/0	0/0	0/0	0/0	0/0	0/0	0/0	0/1	0/0	0/0	0/0	0/0	0/0	0/0	0/0	0/0	0/0	0/0	0/0	0/0	0/0	0/0	0/0	0/0	0/0	0/0	0/0	0/0	0/0	0/0	0/0	0/0	0/0	0/0	0/0	0/0	0/0	./.	0/0	./.	./.	0/0	0/0
9	19679117	C	T	0/0	0/0	0/0	0/1	0/0	0/0	0/1	0/0	0/0	0/1	0/0	0/1	0/0	0/0	0/0	0/0	0/1	0/1	0/0	0/1	0/1	0/0	0/0	0/0	0/1	0/1	0/1	0/1	0/1	0/1	0/1	0/1	0/0	0/0	0/0	0/1	0/0	0/1	0/0	0/1	0/0	0/0	0/1	0/0	0/0	0/0
9	19679783	A	AT	0/0	0/0	0/0	0/0	0/0	0/0	0/0	0/0	0/0	0/1	0/0	0/0	0/0	0/0	0/0	0/0	0/0	0/0	0/0	0/0	0/0	0/0	0/0	0/0	0/0	./.	0/0	0/0	0/0	0/0	0/0	0/0	0/0	0/0	0/0	0/0	0/0	0/0	0/0	0/0	0/0	0/0	0/0	0/0	0/0	0/0
9	19679785	TAA	T	0/0	0/0	0/0	0/1	0/0	0/0	0/1	0/0	0/0	0/1	0/0	0/1	0/0	0/0	0/0	0/0	0/1	0/1	0/0	0/1	0/1	0/0	0/0	0/0	0/0	./.	0/0	0/1	0/0	0/1	0/1	0/1	0/0	0/0	0/0	0/1	0/0	0/1	0/0	0/1	0/0	0/0	0/1	0/0	0/0	0/0
9	19679786	A	T	1/1	0/0	0/1	0/1	0/1	1/1	0/1	0/0	0/0	0/1	0/0	0/1	0/0	0/0	0/1	0/1	0/1	0/1	0/0	0/1	0/1	0/1	0/0	0/0	1/1	./.	0/0	0/1	0/0	0/1	0/1	0/1	0/0	0/0	0/0	0/1	0/0	0/1	0/1	0/1	0/0	0/0	0/1	0/0	1/1	1/1
9	19679787	A	T	0/0	0/0	0/0	./.	0/0	0/0	0/0	0/0	0/0	0/0	0/0	0/0	0/0	0/0	0/0	0/0	0/0	0/0	0/0	0/0	0/1	0/0	0/0	0/0	0/0	./.	0/0	0/0	0/0	0/0	./.	0/0	0/0	0/0	0/0	0/0	0/0	0/0	0/0	0/0	0/0	0/0	0/0	0/0	0/0	0/0
9	19680716	A	T	./.	1/1	./.	1/1	1/1	./.	1/1	1/1	1/1	1/1	1/1	1/1	1/1	1/1	./.	./.	./.	1/1	1/1	1/1	1/1	1/1	1/1	./.	./.	1/1	1/1	1/1	./.	./.	./.	./.	1/1	1/1	1/1	1/1	1/1	./.	1/1	1/1	./.	./.	./.	./.	1/1	1/1
9	19680719	A	C	./.	1/1	./.	1/1	1/1	./.	1/1	1/1	1/1	1/1	1/1	1/1	1/1	1/1	./.	./.	./.	1/1	1/1	1/1	1/1	1/1	1/1	./.	./.	1/1	1/1	1/1	./.	./.	./.	./.	1/1	1/1	1/1	1/1	1/1	./.	1/1	1/1	./.	./.	./.	./.	1/1	1/1
9	19680761	T	TA	0/0	0/0	0/0	0/0	0/0	0/0	0/1	0/0	0/0	0/1	0/0	0/1	0/0	0/0	0/0	0/0	./.	1/1	0/0	0/1	0/1	0/0	0/0	0/0	0/0	0/0	0/0	1/1	./.	./.	0/0	0/0	0/0	0/0	0/0	0/1	0/0	0/0	0/0	0/1	0/0	0/0	0/0	0/0	0/0	0/0
9	19681156	A	C	0/1	0/0	0/0	0/0	0/0	0/0	0/0	0/0	0/0	0/0	0/0	0/0	0/0	0/0	0/0	0/0	0/0	0/1	0/0	0/0	0/0	0/0	0/0	0/0	0/0	0/0	0/0	0/0	0/0	0/0	0/0	0/0	0/0	0/0	0/0	0/0	0/0	0/0	0/0	0/0	0/0	0/0	0/0	0/0	0/0	0/0
9	19681479	C	G	1/1	1/1	1/1	0/1	1/1	1/1	0/1	1/1	1/1	0/1	1/1	0/0	1/1	1/1	1/1	1/1	0/1	0/1	1/1	0/1	0/1	1/1	1/1	1/1	0/1	0/1	0/1	0/1	0/1	0/1	0/1	0/1	1/1	1/1	1/1	0/1	1/1	0/1	1/1	0/1	0/1	1/1	0/1	1/1	1/1	1/1
9	19681970	C	T	1/1	1/1	1/1	0/1	1/1	1/1	0/1	1/1	1/1	0/1	1/1	0/1	1/1	1/1	1/1	1/1	0/1	0/1	1/1	0/1	0/1	1/1	1/1	1/1	0/1	0/1	0/1	0/1	0/1	0/1	0/1	0/1	1/1	1/1	1/1	0/1	1/1	0/1	1/1	0/1	1/1	1/1	0/1	1/1	1/1	1/1
9	19682526	C	T	1/1	1/1	1/1	0/1	1/1	1/1	0/1	1/1	1/1	0/1	1/1	0/1	1/1	1/1	1/1	1/1	0/1	0/1	1/1	0/1	0/1	1/1	1/1	1/1	0/1	0/1	0/1	0/1	0/1	0/1	0/1	0/1	1/1	1/1	1/1	0/1	1/1	0/1	1/1	0/1	1/1	1/1	0/1	1/1	1/1	1/1
9	19682756	T	C	0/0	0/0	0/0	0/1	0/0	0/0	0/1	0/0	0/0	0/1	0/0	0/1	0/0	0/0	0/0	0/0	0/1	0/1	0/0	0/1	0/1	0/0	0/0	0/0	0/1	0/1	0/1	0/1	0/1	0/1	0/1	0/1	0/0	0/0	0/0	0/1	0/0	0/1	0/0	0/1	0/0	0/0	0/1	0/0	0/0	0/0
9	19683015	G	A	1/1	1/1	1/1	0/1	1/1	1/1	0/1	1/1	1/1	0/1	1/1	0/1	1/1	1/1	1/1	1/1	0/1	0/1	1/1	0/1	0/1	1/1	1/1	1/1	0/1	0/1	0/1	0/1	0/1	0/1	0/1	0/1	1/1	1/1	1/1	0/1	1/1	0/1	1/1	0/1	1/1	1/1	0/1	1/1	1/1	1/1
9	19683584	A	T	1/1	1/1	1/1	0/1	1/1	1/1	0/1	1/1	1/1	0/1	1/1	0/1	1/1	1/1	1/1	1/1	0/1	0/1	1/1	0/1	0/1	1/1	1/1	1/1	0/1	0/1	0/1	0/1	0/1	0/1	0/1	0/1	1/1	1/1	1/1	0/1	1/1	0/1	1/1	0/1	1/1	1/1	0/1	1/1	1/1	1/1
9	19683746	C	G	0/0	0/0	0/0	0/0	0/0	0/0	0/1	0/0	0/0	0/1	0/0	0/0	0/0	0/0	0/0	0/0	0/1	0/1	0/0	0/1	./.	0/0	0/0	0/0	0/1	0/1	0/1	0/0	0/1	0/1	0/1	0/1	0/0	0/0	0/0	0/1	0/0	0/1	0/0	0/1	0/0	0/0	0/1	0/0	0/0	0/0
9	19683789	AAATAAATT	A	0/0	0/0	0/1	0/0	0/0	0/0	0/0	0/0	0/0	0/0	0/0	0/0	0/0	0/0	0/0	0/0	0/0	0/0	0/0	0/0	0/0	0/0	0/0	0/0	0/0	0/0	0/0	0/0	0/0	0/0	0/0	0/0	0/0	0/0	0/0	0/0	0/0	0/0	0/0	0/0	0/0	0/0	0/0	0/0	0/0	0/0
9	19683793	AAATT	A	0/0	0/0	0/1	0/0	0/0	0/0	0/1	0/0	0/0	0/1	0/0	0/1	0/0	0/0	0/0	0/0	0/1	0/1	0/0	0/1	0/0	0/0	0/1	0/0	0/1	1/1	1/1	0/1	0/1	0/1	0/1	0/1	0/0	0/0	0/0	0/1	0/0	0/1	0/0	0/1	0/0	0/0	0/1	0/0	0/0	0/0
9	19683864	A	T	1/1	1/1	1/1	1/1	1/1	1/1	1/1	1/1	1/1	1/1	1/1	1/1	1/1	1/1	1/1	1/1	1/1	1/1	1/1	1/1	1/1	1/1	1/1	1/1	1/1	1/1	1/1	1/1	1/1	1/1	1/1	1/1	1/1	1/1	1/1	1/1	1/1	1/1	1/1	1/1	1/1	1/1	1/1	1/1	1/1	1/1
9	19683865	T	A	1/1	1/1	1/1	1/1	1/1	1/1	1/1	1/1	1/1	1/1	1/1	1/1	1/1	1/1	1/1	1/1	1/1	1/1	1/1	1/1	1/1	1/1	1/1	1/1	1/1	1/1	1/1	1/1	1/1	1/1	1/1	1/1	1/1	1/1	1/1	1/1	1/1	1/1	1/1	1/1	1/1	1/1	1/1	1/1	1/1	1/1
9	19683868	C	A	1/1	1/1	1/1	1/1	1/1	1/1	1/1	1/1	1/1	1/1	1/1	1/1	1/1	1/1	1/1	1/1	1/1	1/1	1/1	1/1	1/1	1/1	1/1	1/1	1/1	1/1	1/1	1/1	1/1	1/1	1/1	1/1	1/1	1/1	1/1	1/1	1/1	1/1	1/1	1/1	1/1	1/1	1/1	1/1	1/1	1/1
9	19683967	T	A	1/1	1/1	1/1	1/1	1/1	1/1	1/1	1/1	1/1	1/1	1/1	1/1	1/1	1/1	1/1	1/1	1/1	1/1	1/1	1/1	1/1	1/1	1/1	1/1	1/1	1/1	1/1	1/1	1/1	1/1	1/1	1/1	1/1	1/1	1/1	1/1	1/1	1/1	1/1	1/1	1/1	1/1	1/1	1/1	1/1	1/1
9	19683975	T	TC	1/1	1/1	1/1	1/1	1/1	1/1	1/1	1/1	1/1	1/1	1/1	1/1	1/1	1/1	1/1	1/1	1/1	1/1	1/1	1/1	1/1	1/1	1/1	1/1	1/1	1/1	1/1	1/1	1/1	1/1	1/1	1/1	1/1	1/1	1/1	1/1	1/1	1/1	1/1	1/1	1/1	1/1	1/1	1/1	1/1	1/1
9	19683981	GA	G	1/1	1/1	1/1	1/1	1/1	1/1	1/1	1/1	1/1	1/1	1/1	1/1	1/1	1/1	1/1	1/1	1/1	1/1	1/1	1/1	1/1	1/1	1/1	1/1	1/1	1/1	1/1	1/1	1/1	1/1	1/1	1/1	1/1	1/1	1/1	1/1	1/1	1/1	1/1	1/1	1/1	1/1	1/1	1/1	1/1	1/1
9	19684261	TG	T	1/1	1/1	1/1	0/1	1/1	1/1	0/1	1/1	1/1	0/1	1/1	0/1	1/1	1/1	1/1	1/1	0/1	0/1	1/1	0/1	0/1	1/1	1/1	1/1	0/1	0/1	0/1	0/1	0/1	0/1	0/1	0/1	1/1	1/1	1/1	0/1	1/1	0/1	1/1	0/1	1/1	1/1	0/1	1/1	1/1	1/1
9	19684604	AG	A	0/0	0/0	0/0	0/0	0/1	1/1	0/1	0/0	0/0	0/1	0/0	0/0	0/0	0/0	0/1	0/1	0/0	0/0	0/0	0/0	0/0	0/1	0/0	0/0	0/1	0/0	0/0	0/0	0/0	0/0	0/0	0/0	0/0	0/0	0/0	0/1	0/0	0/1	0/1	0/1	0/0	0/0	0/0	0/0	0/0	0/0
9	19684781	A	G	1/1	1/1	1/1	0/1	1/1	1/1	0/1	1/1	1/1	0/1	1/1	0/1	1/1	1/1	1/1	1/1	0/1	0/1	1/1	0/1	0/1	1/1	1/1	1/1	0/1	0/1	0/1	0/1	0/1	0/1	0/1	0/1	1/1	1/1	1/1	0/1	1/1	0/1	1/1	0/1	1/1	1/1	0/1	1/1	1/1	1/1
9	19684816	A	G	1/1	1/1	1/1	0/1	1/1	1/1	0/1	1/1	1/1	0/1	1/1	0/1	1/1	1/1	1/1	1/1	0/1	0/1	1/1	0/1	0/1	1/1	1/1	1/1	0/1	0/1	0/1	0/1	0/1	0/1	0/1	0/1	1/1	1/1	1/1	0/1	1/1	0/1	1/1	0/1	1/1	1/1	0/1	1/1	1/1	1/1
9	19685732	G	A	0/0	0/0	0/0	0/1	0/0	0/0	0/1	0/0	0/0	0/1	0/0	0/1	0/0	0/0	0/0	0/0	0/1	0/1	0/0	0/1	0/1	0/0	0/0	0/0	0/1	0/1	0/1	0/1	0/1	0/1	0/1	0/1	0/0	0/0	0/0	0/1	0/0	0/1	0/0	0/1	0/0	0/0	0/1	0/0	0/0	0/0
9	19685827	T	C	0/0	0/0	0/0	0/1	0/0	0/0	0/1	0/0	0/0	0/1	0/0	0/1	0/0	0/0	0/0	0/0	0/1	1/1	0/0	0/1	0/1	0/0	0/0	0/0	0/1	0/1	0/1	0/1	0/1	0/1	0/1	0/1	0/0	0/0	0/0	0/1	0/0	0/1	0/0	0/1	0/0	0/0	0/1	0/0	0/0	0/0
9	19686142	A	T	0/0	0/0	0/0	0/1	0/0	0/0	0/1	0/0	0/0	0/1	0/0	0/1	0/0	0/0	0/0	0/0	0/1	0/1	0/0	0/1	0/1	0/0	0/0	0/0	0/1	0/1	0/1	0/1	0/1	0/1	0/1	0/1	0/0	0/0	0/0	0/1	0/0	0/1	0/0	0/1	0/0	0/0	0/1	0/0	0/0	0/0
9	19687138	A	G	1/1	0/0	1/1	0/0	0/1	1/1	0/1	0/0	0/0	0/1	0/0	0/0	0/0	0/0	0/1	0/1	0/0	0/0	0/0	0/0	0/0	0/1	0/0	0/0	0/1	0/0	0/0	0/0	0/0	0/0	0/0	0/0	0/0	0/0	0/0	0/1	0/0	0/1	0/1	0/1	0/0	0/0	0/0	0/0	1/1	1/1
9	19687161	T	C	1/1	1/1	1/1	0/1	1/1	1/1	0/1	1/1	1/1	0/1	1/1	0/1	1/1	1/1	1/1	1/1	0/1	0/1	1/1	0/1	0/1	1/1	1/1	1/1	0/1	0/1	0/1	0/1	0/1	0/1	0/1	0/1	1/1	1/1	1/1	0/1	1/1	0/1	1/1	0/0	1/1	1/1	0/1	1/1	1/1	1/1
9	19687298	G	A	1/1	0/0	1/1	0/0	0/1	1/1	0/1	0/0	0/0	0/1	0/0	0/0	0/0	0/0	0/0	0/1	0/0	0/0	0/0	0/0	0/0	0/1	0/0	0/0	0/1	0/0	0/0	0/0	0/0	0/0	0/0	0/0	0/0	0/0	0/0	0/1	0/0	0/1	0/1	0/1	0/0	0/0	0/0	0/0	1/1	1/1
9	19687400	G	GGTGT	1/1	0/0	0/1	0/0	0/1	1/1	0/0	0/0	0/0	0/1	0/0	0/0	0/0	0/0	0/1	0/1	0/0	0/0	0/0	0/0	0/0	0/1	0/0	0/0	0/1	0/0	0/0	0/0	0/0	0/0	0/0	0/0	0/0	0/0	0/0	0/1	0/0	0/1	0/1	0/1	0/0	0/0	0/0	0/0	1/1	1/1
9	19687824	G	A	1/1	0/0	1/1	0/0	0/1	1/1	0/1	0/0	0/0	0/1	0/0	0/0	0/0	0/0	0/1	0/1	0/0	0/0	0/0	0/0	0/0	0/1	0/0	0/0	0/1	0/0	0/0	0/0	0/0	0/0	0/0	0/0	0/0	0/0	0/0	0/1	0/0	0/1	0/1	1/1	0/0	0/0	0/0	0/0	1/1	1/1
9	19688560	C	CCATT	1/1	0/0	1/1	0/0	0/1	1/1	0/1	0/0	0/0	0/1	0/0	0/0	0/0	0/0	0/1	0/1	0/0	0/0	0/0	0/0	0/0	0/1	0/0	0/0	0/1	0/0	0/0	0/0	0/0	0/0	0/0	0/0	0/0	0/0	0/0	0/1	0/0	0/1	0/1	0/1	0/0	0/0	0/0	0/0	1/1	1/1
9	19688649	CATTTACCTAGCTCCTA	C	1/1	0/0	1/1	0/0	0/1	1/1	0/1	0/0	0/0	0/1	0/0	0/0	0/0	0/0	0/1	0/1	0/0	0/0	0/0	0/0	0/0	0/1	0/0	0/0	0/1	0/0	0/0	0/0	0/0	0/0	0/0	0/0	0/0	0/0	0/0	0/1	0/0	0/1	0/1	0/1	0/0	0/0	0/0	0/0	1/1	1/1
9	19688685	T	C	1/1	0/0	1/1	0/0	0/1	1/1	0/1	0/0	0/0	0/1	0/0	0/0	0/0	0/0	0/1	0/1	0/0	0/0	0/0	0/0	0/0	0/1	0/0	0/0	0/1	0/0	0/0	0/0	0/0	0/0	0/0	0/0	0/0	0/0	0/0	0/1	0/0	0/1	0/1	0/1	0/0	0/0	0/0	0/0	1/1	1/1
9	19688705	CACAG	C	1/1	0/0	1/1	0/0	0/1	1/1	0/1	0/0	0/0	0/1	0/0	0/0	0/0	0/0	0/1	0/1	0/0	0/0	0/0	0/0	0/0	0/1	0/0	0/0	0/1	0/0	0/0	0/0	0/0	0/0	0/0	0/0	0/0	0/0	0/0	0/1	0/0	0/1	0/1	0/1	0/0	0/0	0/0	0/0	1/1	1/1
9	19688819	G	GA	1/1	0/0	1/1	0/0	0/1	1/1	0/1	0/0	0/0	0/1	0/0	0/0	0/0	0/0	0/1	0/1	0/0	0/0	0/0	0/0	0/0	0/1	0/0	0/0	0/1	0/0	0/0	0/0	0/0	0/0	0/0	0/0	0/0	0/0	0/0	0/1	0/0	0/1	0/1	0/1	0/0	0/0	0/0	0/0	1/1	1/1
9	19689059	C	G	1/1	0/0	1/1	0/0	0/1	1/1	0/1	0/0	0/0	0/1	0/0	0/0	0/0	0/0	0/1	0/1	0/0	0/0	0/0	0/0	0/0	0/1	0/0	0/0	0/1	0/0	0/0	0/0	0/0	0/0	0/0	0/0	0/0	0/0	0/0	0/1	0/0	0/1	0/1	0/1	0/0	0/0	0/0	0/0	1/1	1/1
9	19689147	A	G	1/1	0/0	1/1	0/0	0/1	1/1	0/1	0/0	0/0	0/1	0/0	0/0	0/0	0/0	0/1	0/1	0/0	0/0	0/0	0/0	0/0	0/1	0/0	0/0	0/1	0/0	0/0	0/0	0/0	0/0	0/0	0/0	0/0	0/0	0/0	0/1	0/0	0/1	0/1	0/1	0/0	0/0	0/0	0/0	1/1	1/1
9	19689256	G	GGT	1/1	0/0	1/1	0/0	0/1	1/1	0/1	0/0	0/0	0/1	0/0	0/0	0/0	0/0	0/1	0/1	0/0	0/0	0/0	0/0	0/0	0/1	0/0	0/0	0/1	0/0	0/0	0/0	0/0	0/0	0/0	0/0	0/0	0/0	0/0	0/1	0/0	0/1	0/1	0/0	0/0	0/0	0/0	0/0	1/1	1/1
9	19689456	C	A	1/1	0/0	1/1	0/0	0/0	1/1	0/1	0/0	0/0	0/1	0/0	0/0	0/0	0/0	0/1	0/1	0/0	0/0	0/0	0/0	0/0	0/1	0/0	0/0	0/1	0/0	0/0	0/0	0/0	0/0	0/0	0/0	0/0	0/0	0/0	0/1	0/0	0/1	0/1	0/1	0/0	0/0	0/0	0/0	1/1	1/1
9	19689457	A	G	1/1	0/0	1/1	0/0	0/0	1/1	0/1	0/0	0/0	0/1	0/0	0/0	0/0	0/0	0/1	0/1	0/0	0/0	0/0	0/0	0/0	0/1	0/0	0/0	0/1	0/0	0/0	0/0	0/0	0/0	0/0	0/0	0/0	0/0	0/0	0/1	0/0	0/1	0/1	0/1	0/0	0/0	0/0	0/0	1/1	1/1
9	19689527	A	C	./.	0/0	1/1	0/0	0/1	./.	0/1	0/0	0/0	0/1	0/0	0/0	0/0	0/0	./.	0/0	0/0	0/0	0/0	0/0	0/0	0/0	0/0	0/0	0/0	0/0	0/0	0/0	0/0	0/0	0/0	0/0	0/0	0/0	0/0	0/1	0/0	./.	0/1	0/1	0/0	0/0	0/0	0/0	1/1	./.
9	19689529	A	C	1/1	0/0	1/1	0/0	0/1	1/1	0/1	0/0	0/0	0/1	0/0	0/0	0/0	0/0	0/1	0/1	0/0	0/0	0/0	0/0	0/0	0/0	0/0	0/0	0/1	0/0	0/0	0/0	0/0	0/0	0/0	0/0	0/0	0/0	0/0	0/1	0/0	0/1	0/1	0/1	0/0	0/0	0/0	0/0	1/1	1/1
9	19689630	T	C	1/1	0/0	1/1	0/0	0/1	1/1	0/1	0/0	0/0	0/1	0/0	0/0	0/0	0/0	0/1	0/1	0/0	0/0	0/0	0/0	0/0	0/1	0/0	0/0	0/1	0/0	0/0	0/0	0/0	0/0	0/0	0/0	0/0	0/0	0/0	0/1	0/0	0/1	0/1	0/1	0/0	0/0	0/0	0/0	1/1	1/1
9	19689942	TTCTCTCTCTCTC	T	1/1	1/1	1/1	0/1	1/1	1/1	0/1	1/1	1/1	0/0	1/1	0/1	1/1	1/1	1/1	1/1	0/1	0/1	1/1	0/1	0/0	1/1	1/1	1/1	0/1	0/1	0/0	0/1	0/1	0/1	0/1	0/1	1/1	1/1	1/1	0/1	1/1	0/1	1/1	0/1	1/1	1/1	0/1	1/1	1/1	1/1
9	19690024	A	C	1/1	0/0	1/1	0/0	0/1	1/1	0/1	0/0	0/0	0/1	0/0	0/0	0/0	0/0	0/1	0/1	0/0	0/0	0/0	0/0	0/0	0/1	0/0	0/0	0/1	0/0	0/0	0/0	0/0	0/0	0/0	0/0	0/0	0/0	0/0	0/1	0/0	0/1	0/1	0/1	0/0	0/0	0/0	0/0	1/1	1/1
9	19690069	CTT	C	1/1	0/0	1/1	0/0	0/1	1/1	0/1	0/0	0/0	0/1	0/0	0/0	0/0	0/0	0/1	0/1	0/0	0/0	0/1	0/0	0/0	0/1	0/0	0/0	0/1	0/0	0/0	0/0	0/0	0/0	0/0	0/0	0/0	0/0	0/0	0/1	0/0	0/1	0/1	0/1	0/0	0/0	0/0	0/0	1/1	1/1
9	19690084	A	T	1/1	0/0	1/1	0/0	0/1	1/1	0/1	0/0	0/0	0/1	0/0	0/0	0/0	0/0	0/1	0/1	0/0	0/0	0/0	0/0	0/0	0/1	0/0	0/0	0/1	0/0	0/0	0/0	0/0	0/0	0/0	0/0	0/0	0/0	0/0	0/1	0/0	0/1	0/1	0/1	0/0	0/0	0/0	0/0	1/1	1/1
9	19691281	CA	C	1/1	0/0	1/1	0/0	0/1	1/1	0/1	0/0	0/0	0/1	0/0	0/0	0/0	0/0	0/1	0/1	0/0	0/0	0/0	0/0	0/0	0/0	0/0	0/0	0/1	0/0	0/0	0/0	0/0	0/0	0/0	0/0	0/0	0/0	0/0	0/1	0/0	0/1	0/1	0/1	0/0	0/0	0/0	0/0	1/1	1/1
9	19691429	A	G	1/1	0/0	1/1	0/0	0/1	1/1	0/1	0/0	0/0	0/1	0/0	0/0	0/0	0/0	0/1	0/1	0/0	0/0	0/0	0/0	0/0	0/1	0/0	0/0	0/1	0/0	0/0	0/0	0/0	0/0	0/0	0/0	0/0	0/0	0/0	0/1	0/0	0/1	0/1	0/1	0/0	0/0	0/0	0/0	1/1	1/1
9	19691553	GAATAAATA	G	1/1	0/0	1/1	0/0	0/1	1/1	0/1	0/0	0/0	0/1	0/0	0/0	0/0	0/0	0/1	0/1	0/0	0/0	0/0	0/0	0/0	0/1	0/0	0/0	0/1	0/0	0/0	0/0	0/0	0/0	0/0	0/0	0/0	0/0	0/0	0/1	0/0	0/1	0/1	0/1	0/0	0/0	0/0	0/0	1/1	1/1
9	19691578	T	G	1/1	0/0	1/1	0/0	0/1	1/1	0/1	0/0	0/0	0/1	0/0	0/0	0/0	0/0	0/1	0/1	0/0	0/0	0/0	0/0	0/0	0/1	0/0	0/0	0/1	0/0	0/0	0/0	0/0	0/0	0/0	0/0	0/0	0/0	0/0	0/1	0/0	0/1	0/1	0/1	0/0	0/0	0/0	0/0	1/1	1/1
9	19691579	TAA	T	1/1	0/0	1/1	0/0	0/1	1/1	0/1	0/0	0/0	0/1	0/0	0/0	0/0	0/0	0/1	0/1	0/0	0/0	0/0	0/0	0/0	0/1	0/0	0/0	0/1	0/0	0/0	0/0	0/0	0/0	0/0	0/0	0/0	0/0	0/0	0/1	0/0	0/1	0/1	0/1	0/0	0/0	0/0	0/0	1/1	1/1
9	19691580	A	T	1/1	0/0	1/1	0/0	0/1	1/1	0/1	0/0	0/0	0/1	0/0	0/0	0/0	0/0	0/1	0/1	0/0	0/0	0/0	0/0	0/0	0/1	0/0	0/0	0/1	0/0	0/0	0/0	0/0	0/0	0/0	0/0	0/0	0/0	0/0	0/1	0/0	0/1	0/1	0/1	0/0	0/0	0/0	0/0	1/1	1/1
9	19691696	T	C	1/1	0/0	1/1	0/0	0/1	1/1	0/0	0/0	0/0	0/1	0/0	0/0	0/0	0/0	0/1	0/1	0/0	0/0	0/0	0/0	0/0	0/1	0/0	0/0	0/1	0/0	0/0	0/0	0/0	0/0	0/0	0/0	0/0	0/0	0/0	0/1	0/0	0/1	0/1	0/1	0/0	0/0	0/0	0/0	1/1	1/1
9	19692344	A	G	1/1	0/0	1/1	0/0	0/1	1/1	0/1	0/0	0/0	0/1	0/0	0/0	0/0	0/0	0/1	0/1	0/0	0/0	0/0	0/0	0/0	0/1	0/0	0/0	0/1	0/0	0/0	0/0	0/0	0/0	0/0	0/0	0/0	0/0	0/0	0/1	0/0	0/1	0/1	0/1	0/0	0/0	0/0	0/0	1/1	1/1
9	19692745	A	G	1/1	0/0	1/1	0/0	0/1	1/1	0/1	0/0	0/0	0/1	0/0	0/0	0/0	0/0	0/1	0/1	0/0	0/0	0/0	0/0	0/0	0/1	0/0	0/0	0/1	0/0	0/0	0/0	0/0	0/0	0/0	0/0	0/0	0/0	0/0	0/1	0/0	0/1	0/1	0/1	0/0	0/0	0/0	0/0	1/1	1/1
9	19693512	GATGGCATCT	G	1/1	0/0	1/1	0/0	0/1	1/1	0/1	0/0	0/0	0/1	0/0	0/0	0/0	0/0	0/1	0/1	0/0	0/0	0/0	0/0	0/0	0/1	0/0	0/0	0/1	0/0	0/0	0/0	0/0	0/0	0/0	0/0	0/0	0/0	0/0	0/1	0/0	0/1	0/1	0/1	0/0	0/0	0/0	0/0	1/1	1/1
9	19693514	TGGCA	T	1/1	0/0	1/1	0/0	0/1	1/1	0/1	0/0	0/0	0/1	0/0	0/0	0/0	0/0	0/1	0/1	0/0	0/0	0/0	0/0	0/0	0/1	0/0	0/0	0/1	0/0	0/0	0/0	0/0	0/0	0/0	0/0	0/0	0/0	0/0	0/1	0/0	0/1	0/1	0/1	0/0	0/0	0/0	0/0	1/1	1/1
9	19693519	TCTATC	T	1/1	0/0	1/1	0/0	0/1	1/1	0/1	0/0	0/0	0/1	0/0	0/0	0/0	0/0	0/1	0/1	0/0	0/0	0/0	0/0	0/0	0/1	0/0	0/0	0/1	0/0	0/0	0/0	0/0	0/0	0/0	0/0	0/0	0/0	0/0	0/1	0/0	0/1	0/1	0/1	0/0	0/0	0/0	0/0	1/1	1/1
9	19693584	T	C	1/1	0/0	1/1	0/0	0/1	1/1	0/1	0/0	0/0	0/1	0/0	0/0	0/0	0/0	0/1	0/1	0/0	0/0	0/0	0/0	0/0	0/1	0/0	0/0	0/1	0/0	0/0	0/0	0/0	0/0	0/0	0/0	0/0	0/0	0/0	0/1	0/0	0/1	0/1	0/1	0/0	0/0	0/0	0/0	1/1	1/1
9	19693803	A	G	1/1	0/0	1/1	0/0	0/1	1/1	0/1	0/0	0/0	0/1	0/0	0/0	0/0	0/0	0/1	0/1	0/0	0/0	0/0	0/0	0/0	0/1	0/0	0/0	0/1	0/0	0/0	0/0	0/0	0/0	0/0	0/0	0/0	0/0	0/0	0/1	0/0	0/1	0/1	0/1	0/0	0/0	0/0	0/0	1/1	1/1
9	19693960	A	G	1/1	0/0	1/1	0/0	0/1	1/1	0/1	0/0	0/0	0/1	0/0	0/0	0/0	0/0	0/1	0/1	0/0	0/0	0/0	0/0	0/0	0/1	0/0	0/0	0/1	0/0	0/0	0/0	0/0	0/0	0/0	0/0	0/0	0/0	0/0	0/1	0/0	0/1	0/1	0/1	0/0	0/0	0/0	0/0	1/1	1/1
9	19694115	T	C	1/1	0/0	1/1	0/1	0/1	1/1	1/1	0/0	0/0	1/1	0/0	0/1	0/0	0/0	0/1	0/1	0/1	0/1	0/0	0/1	0/1	0/1	0/0	0/0	1/1	0/1	0/1	0/1	0/1	0/1	0/1	0/1	0/0	0/0	0/0	1/1	0/0	1/1	0/1	1/1	0/0	0/0	0/1	0/0	1/1	1/1
9	19694533	C	A	1/1	0/0	0/1	0/0	0/1	1/1	0/1	0/0	0/0	0/1	0/0	0/0	0/0	0/0	0/1	0/1	0/0	0/0	0/0	0/0	0/0	0/1	0/0	0/0	0/1	0/0	0/0	0/0	0/0	0/0	0/0	0/0	0/0	0/0	0/0	0/1	0/0	0/1	0/1	0/1	0/0	0/0	0/0	0/0	1/1	1/1
9	19694608	T	C	1/1	0/0	1/1	0/0	0/1	1/1	0/1	0/0	0/0	0/1	0/0	0/0	0/0	0/0	0/1	0/1	0/0	0/0	0/0	0/0	0/0	0/1	0/0	0/0	0/1	0/0	0/0	0/0	0/0	0/0	0/0	0/0	0/0	0/0	0/0	0/1	0/0	0/1	0/1	0/1	0/0	0/0	0/0	0/0	1/1	1/1
9	19695182	T	C	1/1	0/0	1/1	0/0	0/1	1/1	0/1	0/0	0/0	0/1	0/0	0/0	0/0	0/0	0/1	0/1	0/0	0/0	0/0	0/0	0/0	0/1	0/0	0/0	0/1	0/0	0/0	0/0	0/0	0/0	0/0	0/0	0/0	0/0	0/0	0/1	0/0	0/1	0/1	0/1	0/0	0/0	0/0	0/0	1/1	1/1
9	19695370	A	G	1/1	0/0	1/1	0/0	0/1	1/1	0/1	0/0	0/0	0/1	0/0	0/0	0/0	0/0	0/1	0/1	0/0	0/0	0/0	0/0	0/0	0/1	0/0	0/0	0/1	0/0	0/0	0/0	0/0	0/0	0/0	0/0	0/0	0/0	0/0	0/1	0/0	0/1	0/1	0/1	0/0	0/0	0/0	0/0	1/1	1/1
9	19695390	C	A	1/1	0/0	1/1	0/0	0/1	1/1	0/1	0/0	0/0	0/1	0/0	0/0	0/0	0/0	0/1	0/1	0/0	0/0	0/0	0/0	0/0	0/1	0/0	0/0	0/1	0/0	0/0	0/0	0/0	0/0	0/0	0/0	0/0	0/0	0/0	0/1	0/0	0/1	0/1	0/1	0/0	0/0	0/0	0/0	1/1	1/1
9	19695425	T	C	1/1	0/0	1/1	0/0	0/1	1/1	0/1	0/0	0/0	0/1	0/0	0/0	0/0	0/0	0/1	0/1	0/0	0/0	0/0	0/0	0/0	0/1	0/0	0/0	0/1	0/0	0/0	0/0	0/0	0/0	0/0	0/0	0/0	0/0	0/0	0/1	0/0	0/1	0/1	0/1	0/0	0/0	0/0	0/0	1/1	1/1
9	19695557	T	C	1/1	0/0	1/1	0/0	0/1	1/1	0/1	0/0	0/0	0/1	0/0	0/0	0/0	0/0	0/1	0/1	0/0	0/0	0/0	0/0	0/0	0/1	0/0	0/0	0/1	0/0	0/0	0/0	0/0	0/0	0/0	0/0	0/0	0/0	0/0	0/1	0/0	0/1	0/1	0/1	0/0	0/0	0/0	0/0	1/1	1/1
9	19695596	G	A	1/1	0/0	1/1	0/0	0/1	1/1	0/1	0/0	0/0	0/1	0/0	0/0	0/0	0/0	0/1	0/1	0/0	0/0	0/0	0/0	0/0	0/1	0/0	0/0	0/1	0/0	0/0	0/0	0/0	0/0	0/0	0/0	0/0	0/0	0/0	0/1	0/0	0/1	0/1	0/1	0/0	0/0	0/0	0/0	1/1	1/1
9	19695720	A	C	1/1	0/0	1/1	0/0	0/1	1/1	0/1	0/0	0/0	0/1	0/0	0/0	0/0	0/0	0/1	0/1	0/0	0/0	0/0	0/0	0/0	0/1	0/0	0/0	0/1	0/0	0/0	0/0	0/0	0/0	0/0	0/0	0/0	0/0	0/0	0/1	0/0	0/1	0/1	0/1	0/0	0/0	0/0	0/0	1/1	1/1
9	19695808	G	A	1/1	0/0	1/1	0/0	0/1	1/1	0/1	0/0	0/0	0/1	0/0	0/0	0/0	0/0	0/1	0/1	0/0	0/0	0/0	0/0	0/0	0/1	0/0	0/0	0/1	0/0	0/0	0/0	0/0	0/0	0/0	0/0	0/0	0/0	0/0	0/1	0/0	0/1	0/1	0/1	0/0	0/0	0/0	0/0	1/1	1/1
9	19696053	C	A	0/0	0/0	0/0	0/0	0/0	0/0	0/0	0/0	0/0	0/0	0/0	0/0	0/0	0/0	0/0	0/0	0/0	0/0	0/0	0/0	0/0	0/0	0/0	0/0	0/0	0/0	0/0	0/0	0/1	0/0	0/0	0/0	0/0	0/0	0/0	0/0	0/0	0/0	0/0	0/0	0/0	0/0	0/0	0/0	0/0	0/0
9	19696055	G	A	0/0	0/0	0/0	0/0	0/0	0/0	0/0	0/0	0/0	0/0	0/0	0/0	0/0	0/0	0/0	0/0	0/0	0/0	0/0	0/0	0/0	0/0	0/0	0/0	0/0	0/0	0/0	0/0	0/1	0/0	0/0	0/0	0/0	0/0	0/0	0/0	0/0	0/0	0/0	0/0	0/0	0/0	0/0	0/0	0/0	0/0
9	19696058	C	A	0/0	0/0	0/0	0/0	0/0	0/0	0/0	./.	0/0	0/0	0/0	0/0	0/0	0/0	0/0	0/0	0/0	0/0	0/0	0/0	0/0	0/0	0/0	0/0	0/0	0/0	0/0	0/0	0/1	0/0	0/0	0/0	0/0	0/0	0/0	0/0	0/0	0/0	0/0	0/0	0/0	0/0	0/0	0/0	0/0	0/0
9	19696076	AAG	A	0/0	0/0	0/0	0/0	0/1	0/0	0/1	0/0	0/0	0/0	0/0	0/0	0/0	0/0	0/0	0/0	0/0	0/0	0/0	0/0	0/0	0/0	0/0	0/0	0/0	0/0	0/0	0/0	0/0	0/0	0/0	0/0	0/0	0/0	0/0	0/1	0/0	0/0	0/1	0/0	0/0	0/0	0/0	0/0	1/1	1/1
9	19696205	T	C	0/0	0/0	0/1	0/0	0/0	0/0	0/0	0/0	0/0	0/0	0/0	0/0	0/0	0/0	0/0	0/0	0/0	0/0	0/0	0/0	0/0	0/0	0/0	0/0	0/0	0/0	0/0	0/0	0/0	0/0	0/0	0/0	0/0	0/0	0/0	0/0	0/0	0/0	0/0	0/0	0/0	0/0	0/0	0/0	0/0	0/0
9	19696256	C	CATCATGACAACCACATCAAGAG	1/1	0/0	1/1	0/0	0/1	1/1	0/1	0/0	0/0	0/0	0/0	0/0	0/0	0/0	0/1	0/1	0/0	0/0	0/0	0/0	0/0	0/1	0/0	0/0	0/1	0/0	0/0	0/0	0/0	0/0	0/0	0/0	0/0	0/0	0/0	0/1	0/0	0/1	0/1	0/1	0/0	0/0	0/0	0/0	1/1	1/1
9	19696492	T	C	1/1	0/0	1/1	0/0	0/1	1/1	0/1	0/0	0/0	0/1	0/0	0/0	0/0	0/0	0/1	0/1	0/0	0/0	0/0	0/0	0/0	0/1	0/0	0/0	0/1	0/0	0/0	0/0	0/0	0/0	0/0	0/0	0/0	0/0	0/0	0/1	0/0	0/1	0/1	0/1	0/0	0/0	0/0	0/0	1/1	1/1
9	19696572	CCTCT	C	0/0	1/1	0/0	0/1	0/1	0/0	0/0	1/1	1/1	0/0	1/1	0/1	1/1	1/1	0/1	0/1	0/1	0/1	1/1	0/1	0/1	0/1	1/1	1/1	0/0	0/1	0/1	0/1	0/1	0/1	0/1	0/1	1/1	1/1	1/1	0/0	1/1	0/0	0/1	0/0	1/1	1/1	0/1	1/1	0/0	./.
9	19696587	G	C	1/1	0/0	1/1	0/0	0/1	1/1	0/1	0/0	0/0	0/1	0/0	0/0	0/0	0/0	0/1	0/1	0/0	0/0	0/0	0/0	0/0	0/1	0/0	0/0	0/1	0/0	0/0	0/0	0/0	0/0	0/0	0/0	0/0	0/0	0/0	0/1	0/0	0/1	0/1	0/1	0/0	0/0	0/0	0/0	1/1	1/1
9	19696697	G	T	1/1	0/0	1/1	0/0	0/1	1/1	0/1	0/0	0/0	0/1	0/0	0/0	0/0	0/0	0/1	0/1	0/0	0/0	0/0	0/0	0/0	0/1	0/0	0/0	0/1	0/0	0/0	0/0	0/0	0/0	0/0	0/0	0/0	0/0	0/0	0/1	0/0	0/1	0/1	0/1	0/0	0/0	0/0	0/0	1/1	1/1
9	19696856	A	T	1/1	0/0	1/1	0/0	0/1	1/1	0/1	0/0	0/0	0/1	0/0	0/0	0/0	0/0	0/1	0/1	0/0	0/0	0/0	0/0	0/0	0/1	0/0	0/0	0/1	0/0	0/0	0/0	0/0	0/0	0/0	0/0	0/0	0/0	0/0	0/1	0/0	0/1	0/1	0/1	0/0	0/0	0/0	0/0	1/1	1/1
9	19697416	T	C	1/1	0/0	1/1	0/0	0/1	1/1	0/1	0/0	0/0	0/1	0/0	0/0	0/0	0/0	0/1	0/1	0/0	0/0	0/0	0/0	0/0	0/1	0/0	0/0	0/1	0/0	0/0	0/0	0/0	0/0	0/0	0/0	0/0	0/0	0/0	0/1	0/0	0/1	0/1	0/1	0/0	0/0	0/0	0/0	1/1	1/1
9	19697749	C	T	1/1	0/0	1/1	0/0	0/1	1/1	0/1	0/0	0/0	0/1	0/0	0/0	0/0	0/0	0/1	0/1	0/0	0/0	0/0	0/0	0/0	0/1	0/0	0/0	0/1	0/0	0/0	0/0	0/0	0/0	0/0	0/0	0/0	0/0	0/0	0/1	0/0	0/1	0/1	0/1	0/0	0/0	0/0	0/0	1/1	1/1
9	19697864	C	CTCAT	1/1	0/0	1/1	0/0	0/0	1/1	0/1	0/0	0/0	0/1	0/0	0/0	0/0	0/0	0/1	0/1	0/0	0/0	0/0	0/0	0/0	0/1	0/0	0/0	0/1	0/0	0/0	0/0	0/0	0/0	0/0	0/0	0/0	0/0	0/0	0/1	0/0	0/1	0/1	0/1	0/0	0/0	0/0	0/0	1/1	1/1
9	19698937	GTTT	G	0/1	0/0	1/1	0/0	0/1	1/1	0/1	0/0	0/0	0/1	0/0	0/0	0/0	0/0	1/1	0/1	0/0	0/0	0/0	0/0	0/1	0/1	0/0	0/0	0/1	0/0	0/0	0/0	0/0	0/0	0/0	0/0	0/0	0/0	0/0	0/1	0/0	0/1	0/1	0/1	0/0	0/0	0/0	0/0	1/1	1/1
9	19698953	G	T	0/0	0/1	0/1	0/0	0/0	0/0	0/0	0/0	0/0	0/0	0/0	0/0	0/1	0/0	0/0	0/0	0/0	0/0	0/0	0/0	0/0	0/0	0/0	0/0	0/0	0/0	0/0	./.	0/0	0/0	0/0	0/0	0/0	0/0	0/0	0/0	0/0	0/0	0/0	0/0	0/0	0/0	0/0	0/0	0/0	0/0
9	19698962	A	T	0/0	0/1	0/0	0/0	0/0	0/0	0/0	0/0	0/0	0/0	0/0	0/0	0/0	0/0	0/0	0/0	0/0	0/0	0/0	0/0	0/0	0/0	0/0	0/0	0/0	0/0	0/0	0/0	0/0	0/0	0/0	0/0	0/0	0/0	0/0	0/0	0/0	0/0	0/0	0/0	0/0	0/0	0/0	0/0	0/0	0/0
9	19699651	G	A	0/0	0/0	0/1	0/0	0/1	1/1	0/1	0/0	0/0	0/1	0/0	0/0	0/0	0/0	0/1	0/1	0/0	0/0	0/0	0/0	0/0	0/1	0/0	0/0	0/1	0/0	0/0	0/0	0/0	0/0	0/0	0/0	0/0	0/0	0/0	0/1	0/0	0/1	0/1	0/1	0/0	0/0	0/0	0/0	0/0	1/1
9	19700068	T	C	0/0	1/1	0/0	0/1	0/1	0/0	0/0	1/1	1/1	0/0	1/1	0/1	1/1	1/1	0/1	0/1	0/1	0/1	1/1	0/1	0/1	0/1	1/1	1/1	0/0	0/1	0/1	0/1	0/1	0/1	0/1	0/1	1/1	1/1	1/1	0/0	1/1	0/0	0/1	0/0	1/1	1/1	0/1	1/1	0/0	0/0
9	19700120	T	A	1/1	0/0	1/1	0/0	0/1	1/1	0/1	0/0	0/0	0/1	0/0	0/0	0/0	0/0	0/1	0/1	0/0	0/0	0/0	0/0	0/0	0/1	0/0	0/0	0/1	0/0	0/0	0/0	0/0	0/0	0/0	0/0	0/0	0/0	0/0	0/1	0/0	0/1	0/1	0/1	0/0	0/0	0/0	0/0	1/1	0/1
9	19703021	G	A	0/0	0/0	0/0	0/0	0/1	1/1	0/1	0/0	0/0	0/1	0/0	0/0	0/0	0/0	0/1	0/1	0/0	0/0	0/0	0/0	0/0	0/1	0/0	0/0	0/1	0/0	0/0	0/0	0/0	0/0	0/0	0/0	0/0	0/0	0/0	0/1	0/0	0/1	0/1	0/1	0/0	0/0	0/0	0/0	0/0	0/0
9	19703128	G	T	1/1	0/0	1/1	0/0	0/1	1/1	0/1	0/0	0/0	0/1	0/0	0/0	0/0	0/0	0/1	0/1	0/0	0/0	0/0	0/0	0/0	0/1	0/0	0/0	0/1	0/0	0/0	0/0	0/0	0/0	0/0	0/0	0/0	0/0	0/0	0/1	0/0	0/1	0/1	0/1	0/0	0/0	0/0	0/0	1/1	1/1
9	19703761	C	CACAGAGAGAGAG	1/1	0/0	1/1	0/0	0/0	0/1	1/1	0/0	0/0	0/0	0/0	0/0	0/0	0/0	0/1	0/1	0/1	0/0	0/0	0/0	./.	0/1	0/0	0/0	1/1	0/1	0/1	0/1	0/0	0/1	0/1	0/1	0/0	0/0	0/0	1/1	0/0	1/1	0/1	1/1	0/0	0/0	0/1	0/0	1/1	1/1
9	19703775	GGC	G	0/0	0/0	0/0	0/0	0/0	0/0	0/0	0/0	0/0	0/1	0/0	0/0	0/0	0/0	0/0	0/0	0/0	0/0	0/0	0/0	0/0	0/0	0/0	0/0	0/0	0/0	0/0	0/0	0/0	0/0	0/0	0/0	0/0	0/0	0/0	0/0	0/0	0/0	0/0	0/0	0/0	0/0	0/0	0/0	0/0	0/0
9	19703776	G	A	0/0	0/0	0/0	0/1	0/0	0/0	0/0	0/0	0/0	0/1	0/0	./.	0/0	0/0	0/0	0/0	0/0	0/0	0/0	0/0	0/1	0/0	0/0	0/0	0/0	0/0	0/0	0/0	0/0	0/0	0/0	0/0	0/0	0/0	0/0	0/0	0/0	0/0	0/0	0/0	0/0	0/0	0/0	0/0	0/0	0/0
9	19703777	C	G	0/0	0/0	0/0	0/1	0/0	0/0	0/0	0/0	0/0	0/1	0/0	./.	0/0	0/0	0/0	0/0	0/0	0/0	0/0	0/0	0/1	0/0	0/0	0/0	0/0	0/0	0/0	0/0	0/0	0/0	0/0	0/0	0/0	0/0	0/0	0/0	0/0	0/0	0/0	0/0	0/0	0/0	0/0	0/0	0/0	0/0
9	19703783	C	G	0/0	0/0	0/0	0/0	0/0	0/0	0/0	0/0	0/0	0/1	0/0	0/0	0/0	0/0	0/0	0/0	0/0	0/0	0/0	0/0	0/1	0/0	0/0	0/0	0/0	0/0	0/0	0/0	0/0	0/0	0/0	0/0	0/0	0/0	0/0	0/0	0/0	0/0	0/0	0/0	0/0	0/0	0/0	0/0	0/0	0/0
9	19703785	C	G	0/0	0/0	0/0	0/0	0/0	0/0	0/0	0/0	0/0	0/1	0/0	0/0	0/0	0/0	0/0	0/0	0/0	0/0	0/0	0/0	0/1	0/0	0/0	0/0	0/0	0/0	0/0	0/0	0/0	0/0	0/0	0/0	0/0	0/0	0/0	0/0	0/0	0/0	0/0	0/0	0/0	0/0	0/0	0/0	0/0	0/0
9	19703849	G	A	0/0	0/0	0/0	0/1	0/0	0/0	0/1	0/0	0/0	0/1	0/0	0/1	0/0	0/0	0/0	0/0	0/1	0/1	0/0	0/1	0/1	0/0	0/0	0/0	0/1	0/1	0/1	0/1	0/1	0/1	0/1	0/1	0/0	0/0	0/0	0/1	0/0	0/1	0/0	0/1	0/0	0/0	0/1	0/0	0/0	0/0
9	19704778	T	G	1/1	0/0	1/1	0/1	0/1	1/1	1/1	0/0	0/0	1/1	0/0	0/1	0/0	0/0	0/1	0/1	0/1	0/1	0/0	0/1	0/1	0/1	0/0	0/0	1/1	0/1	0/1	0/1	0/1	0/1	0/1	0/1	0/0	0/0	0/0	1/1	0/0	1/1	0/1	1/1	0/0	0/0	0/1	0/0	1/1	1/1
9	19705560	T	A	1/1	1/1	1/1	0/1	1/1	1/1	0/1	1/1	1/1	0/1	1/1	0/1	1/1	1/1	1/1	1/1	0/1	0/1	1/1	0/1	0/1	1/1	1/1	1/1	0/1	0/1	0/1	0/1	0/1	0/1	0/1	0/1	1/1	1/1	1/1	0/1	1/1	0/1	1/1	0/1	1/1	1/1	0/1	1/1	1/1	1/1
9	19705590	TA	T	1/1	0/0	1/1	0/0	0/1	1/1	0/1	0/0	0/0	0/1	0/0	0/0	0/0	0/0	0/1	0/1	0/0	0/0	0/0	0/0	0/0	0/1	0/0	0/0	0/1	0/0	0/0	0/0	0/0	0/0	0/0	0/0	0/0	0/0	0/0	0/1	0/0	0/1	0/1	0/1	0/0	0/0	0/0	0/0	1/1	1/1
9	19706400	A	G	1/1	0/0	1/1	./.	0/0	1/1	1/1	0/0	0/0	1/1	0/0	0/1	0/0	./.	0/1	0/1	0/1	0/0	./.	0/1	./.	0/1	0/0	0/0	1/1	0/1	0/1	0/1	./.	0/1	0/1	0/1	0/0	0/0	0/0	./.	0/0	1/1	./.	0/1	0/0	0/0	0/1	0/0	1/1	1/1
9	19707559	A	G	1/1	0/0	1/1	0/1	0/1	1/1	1/1	0/0	0/0	1/1	0/0	0/1	0/0	0/0	0/1	0/1	0/1	0/0	0/0	0/1	0/1	0/1	0/0	0/0	1/1	0/1	0/1	0/1	0/0	0/1	0/1	0/1	0/0	0/0	0/0	1/1	0/0	1/1	0/1	1/1	0/0	0/0	0/1	0/0	1/1	1/1
9	19707987	T	C	1/1	0/0	1/1	0/1	0/1	1/1	1/1	0/0	0/0	1/1	0/0	0/1	0/0	0/0	0/1	0/1	0/1	0/1	0/0	0/1	0/1	0/1	0/0	0/0	1/1	0/0	0/1	0/1	0/1	0/1	0/1	0/1	0/0	0/0	0/0	1/1	0/0	1/1	0/1	1/1	0/0	0/0	0/1	0/0	1/1	1/1
9	19708007	C	T	0/0	0/0	0/0	1/1	0/0	0/0	0/1	0/0	0/0	0/1	0/0	0/1	0/0	0/0	0/0	0/0	0/1	0/1	0/0	0/1	0/1	0/0	0/0	0/0	0/1	0/0	0/1	0/1	0/1	0/1	0/1	0/1	0/0	0/0	0/0	0/0	0/0	0/1	0/0	0/1	0/0	0/0	0/1	0/0	0/0	0/0
9	19708862	TA	T	1/1	1/1	0/0	0/1	0/0	1/1	0/0	0/0	1/1	./.	./.	./.	1/1	1/1	0/0	./.	0/0	1/1	0/0	0/0	0/0	0/0	1/1	./.	0/0	0/0	0/0	0/0	1/1	0/0	0/1	0/1	0/0	0/1	1/1	0/0	1/1	0/1	0/1	0/0	1/1	1/1	0/1	1/1	1/1	./.
9	19708999	TAAAA	T	./.	0/0	0/1	0/1	0/1	1/1	1/1	0/0	0/0	1/1	0/0	0/1	0/0	0/0	0/1	0/1	0/1	0/1	0/0	1/1	0/1	0/1	0/0	0/0	1/1	0/1	0/1	0/1	0/0	0/0	0/1	0/1	0/0	0/0	0/0	1/1	0/0	1/1	0/1	1/1	0/1	0/0	0/1	0/0	0/0	0/0
9	19709002	A	G	./.	0/0	0/1	0/0	0/1	1/1	./.	0/0	0/0	./.	0/0	./.	0/0	0/0	0/1	0/1	0/0	0/0	0/0	./.	./.	0/1	0/0	0/0	1/1	0/0	0/0	0/0	0/0	0/0	0/0	0/0	0/0	0/0	0/0	1/1	0/0	1/1	0/1	0/1	0/1	0/0	0/0	0/0	0/0	0/0
9	19709003	A	G	./.	0/0	0/1	0/0	0/1	1/1	./.	0/0	0/0	./.	0/0	./.	0/0	0/0	0/1	0/1	0/0	0/0	0/0	./.	./.	0/1	0/0	0/0	1/1	0/0	0/0	0/0	0/0	0/0	0/0	0/0	0/0	0/0	0/0	1/1	0/0	1/1	0/1	0/1	0/1	0/0	0/0	0/0	0/0	0/0
9	19709005	AAAAAATAT	ATATAAAAATAT	1/1	0/0	0/1	0/0	0/0	./.	./.	0/0	0/0	./.	0/0	./.	0/0	0/0	0/0	0/0	0/0	0/0	0/0	./.	./.	./.	0/0	0/0	0/0	0/0	0/0	0/0	0/0	0/0	0/0	0/0	0/0	0/0	0/0	./.	0/0	0/0	0/0	./.	0/0	0/0	0/0	0/0	1/1	0/0
9	19709006	AAAAAT	A	1/1	0/0	0/1	0/0	0/0	./.	./.	0/0	0/0	./.	0/0	./.	0/0	0/0	0/0	0/0	0/0	0/0	0/0	./.	./.	./.	0/0	0/0	0/0	0/0	0/0	0/0	0/0	0/0	0/0	0/0	0/0	0/0	0/0	./.	0/0	0/0	0/0	./.	0/0	0/0	0/0	0/0	1/1	0/0
9	19709010	ATAT	AAT	1/1	0/0	0/1	0/1	0/0	./.	0/0	0/0	0/0	./.	0/0	0/0	0/0	0/0	0/0	0/0	0/0	0/0	0/0	0/0	0/0	./.	0/0	0/0	0/0	0/0	0/0	0/0	0/0	0/0	0/0	0/0	0/0	0/0	0/0	./.	0/0	0/0	0/0	./.	0/0	0/0	0/0	0/0	0/0	0/0
9	19709011	T	A	1/1	0/0	0/1	0/0	0/0	./.	0/0	0/0	0/0	1/1	0/0	0/1	0/0	0/0	0/0	0/0	0/1	0/1	0/0	0/1	0/1	./.	0/0	0/0	0/1	0/1	0/1	0/1	0/0	0/0	0/1	0/1	0/0	0/0	0/0	0/1	0/0	0/1	0/0	0/1	0/0	0/0	0/1	0/0	0/0	0/0
9	19709013	T	A	1/1	0/0	0/1	0/0	0/0	0/0	./.	0/0	0/0	./.	0/0	0/0	0/0	0/0	0/0	0/0	0/0	0/0	0/0	0/0	./.	0/0	0/0	0/0	0/0	0/0	0/0	0/0	0/0	0/0	0/0	0/0	0/0	0/0	0/0	./.	0/0	0/0	0/0	0/0	0/0	0/0	0/0	0/0	0/0	0/0
9	19709024	AG	A	0/0	0/0	1/1	0/0	0/0	1/1	0/0	0/0	0/0	1/1	0/0	0/0	0/0	0/0	0/1	0/1	0/1	0/1	0/0	0/1	1/1	1/1	0/0	0/0	1/1	0/1	0/1	0/1	./.	0/0	0/1	0/1	0/0	0/0	0/0	1/1	0/0	1/1	0/1	1/1	0/0	0/0	0/1	0/0	0/0	0/1
9	19709025	G	T	0/0	0/0	1/1	0/0	0/0	1/1	0/0	0/0	0/0	1/1	0/0	0/0	0/0	0/0	0/1	0/1	0/1	0/1	0/0	0/1	1/1	1/1	0/0	0/0	1/1	0/1	0/1	0/1	./.	0/0	0/1	0/1	0/0	0/0	0/0	1/1	0/0	1/1	0/1	1/1	0/0	0/0	0/1	0/0	0/0	0/1
9	19709026	AGAG	A	0/0	0/0	0/0	0/0	0/0	1/1	0/0	0/0	0/0	1/1	0/0	0/0	0/0	0/0	0/1	0/1	0/1	0/1	0/0	0/1	1/1	1/1	0/0	0/0	1/1	0/1	0/1	0/1	./.	0/0	0/1	0/1	0/0	0/0	0/0	1/1	0/0	1/1	0/1	1/1	0/0	0/0	0/1	0/0	0/0	0/1
9	19709027	G	T	0/0	0/0	0/0	0/0	0/1	1/1	0/0	0/0	0/0	1/1	0/0	0/0	0/0	0/0	0/1	0/1	0/1	0/1	0/0	0/1	1/1	1/1	0/0	0/0	0/1	0/1	0/1	0/1	./.	0/0	0/1	0/1	0/0	0/0	0/0	0/1	0/0	0/1	0/1	0/1	0/0	0/0	0/1	0/0	0/0	0/1
9	19709101	A	T	0/0	0/0	0/1	./.	0/0	0/0	0/0	0/0	0/0	0/0	0/0	0/0	0/0	0/0	0/0	0/0	0/0	0/0	0/0	0/0	0/0	0/0	0/0	0/0	0/0	0/0	0/0	0/0	0/0	0/0	0/0	0/0	0/0	0/0	0/0	0/0	0/0	0/0	0/0	0/0	0/0	0/0	0/0	0/0	0/0	0/1
9	19709109	TTATA	T	1/1	0/0	1/1	./.	0/1	1/1	0/1	0/0	0/0	0/1	0/0	0/0	0/0	0/0	0/1	0/1	0/0	0/0	0/0	0/0	0/0	0/1	0/0	0/0	0/1	0/0	0/0	0/0	0/0	0/0	0/0	0/0	0/0	0/0	0/0	0/1	0/0	0/1	0/0	0/1	0/0	0/0	0/0	0/0	1/1	1/1
9	19709912	TAAAAAAAAAAAAAA	T	1/1	0/0	1/1	./.	0/1	1/1	0/0	0/0	./.	./.	0/0	0/0	0/0	0/0	0/1	0/1	1/1	0/0	./.	0/0	./.	./.	0/0	0/0	0/1	1/1	0/1	0/0	0/0	0/1	0/0	0/1	0/0	./.	0/0	0/1	0/0	1/1	0/1	1/1	0/0	0/0	0/0	./.	1/1	0/0
9	19709940	ATATT	A	1/1	0/0	1/1	0/0	0/1	1/1	0/1	0/0	0/0	0/1	0/0	0/0	0/0	0/0	0/1	0/1	0/0	0/0	0/0	0/0	0/0	0/1	0/0	0/0	0/1	0/0	0/0	0/0	0/0	0/0	0/0	0/0	0/0	0/0	0/0	0/1	0/0	0/1	1/1	0/1	0/0	0/0	0/0	0/0	./.	1/1
9	19710142	C	G	1/1	0/0	1/1	0/0	0/1	1/1	0/1	./.	0/0	0/1	0/0	0/0	0/0	0/0	0/1	0/1	0/0	0/0	0/0	0/0	0/0	0/1	0/0	0/0	0/1	0/0	0/0	0/0	0/0	0/0	0/0	0/0	0/0	0/0	0/0	0/1	0/0	0/1	0/1	0/1	0/0	0/0	0/0	0/0	1/1	1/1
9	19710292	C	T	1/1	0/0	1/1	0/0	0/1	1/1	0/1	0/0	0/0	0/1	0/0	0/0	0/0	0/0	0/1	0/1	0/0	0/0	0/0	0/0	0/0	0/1	0/0	0/0	0/1	0/0	0/0	0/0	0/0	0/0	0/0	0/0	0/0	0/0	0/0	0/1	0/0	0/1	0/1	0/1	0/0	0/0	0/0	0/0	1/1	1/1
9	19710667	CTT	C	0/0	1/1	0/0	0/0	0/1	0/0	0/0	1/1	1/1	0/0	1/1	0/1	1/1	1/1	0/0	0/1	0/0	0/1	0/1	0/0	0/1	./.	0/1	1/1	0/0	0/1	0/0	0/0	1/1	0/1	0/1	0/1	1/1	0/1	0/1	0/0	1/1	0/0	0/1	0/0	1/1	1/1	0/1	1/1	0/0	0/0
9	19710728	T	G	0/0	0/0	0/0	0/0	0/0	./.	./.	0/0	0/0	0/0	0/0	0/0	0/0	0/0	0/0	0/0	0/0	0/0	0/0	0/0	0/0	0/0	0/0	0/0	0/1	0/0	0/0	0/0	0/0	0/0	0/0	0/0	0/0	0/0	0/0	./.	0/0	0/0	0/0	./.	0/0	0/0	0/0	0/0	./.	0/0
9	19710731	T	TCA	1/1	0/0	0/0	0/1	0/1	./.	1/1	0/0	0/0	1/1	0/0	0/1	0/0	0/0	0/0	0/1	0/1	0/1	0/0	0/0	0/1	0/1	0/0	0/0	0/1	0/1	0/1	0/0	0/1	1/1	0/1	0/1	0/0	0/0	0/0	1/1	0/0	0/1	0/1	./.	0/0	0/0	0/1	0/1	0/0	0/0
9	19710738	CAG	C	0/0	0/0	1/1	0/0	0/0	./.	0/0	0/0	0/0	0/0	0/0	0/0	0/0	0/0	0/0	0/0	0/0	0/1	0/0	0/0	0/1	0/0	0/0	0/0	0/1	0/0	0/0	0/0	0/0	0/0	0/0	0/0	0/0	0/0	0/0	0/0	0/0	0/1	0/0	./.	0/0	0/0	0/0	0/0	1/1	1/1
9	19710740	G	C	0/0	1/1	./.	0/1	0/1	./.	0/0	1/1	1/1	0/0	1/1	0/1	0/1	1/1	1/1	1/1	0/1	0/1	1/1	1/1	0/1	0/1	1/1	1/1	0/0	0/1	0/1	1/1	0/1	./.	0/1	0/1	1/1	1/1	1/1	./.	1/1	0/0	0/1	1/1	1/1	1/1	0/1	0/1	./.	0/0
9	19710742	G	C	0/0	0/0	./.	0/0	0/0	./.	0/0	0/0	0/0	0/0	0/0	0/0	0/0	0/0	0/0	0/0	0/0	0/1	0/0	0/0	0/1	0/0	0/0	0/0	0/0	0/0	0/0	0/0	0/0	0/0	0/0	0/0	0/0	0/0	0/0	./.	0/0	0/0	0/0	1/1	0/0	0/0	0/0	0/0	./.	0/0
9	19710778	T	C	0/1	0/0	1/1	0/0	0/1	./.	0/0	0/0	0/0	0/0	0/0	0/0	0/0	0/0	0/0	0/0	0/0	0/0	0/0	0/0	0/0	0/1	0/0	0/0	0/0	0/0	0/0	0/0	0/0	0/0	0/0	0/0	0/0	0/0	0/0	0/1	0/0	0/1	0/1	0/0	0/0	0/0	0/0	0/0	1/1	1/1
9	19710844	GGATCGCAGTCA	G	1/1	0/0	1/1	0/0	0/1	1/1	0/1	0/0	0/0	0/1	0/0	0/0	0/0	0/0	0/1	0/0	0/0	0/0	0/0	0/0	0/0	0/1	0/0	0/0	0/1	0/0	0/0	0/0	0/0	0/0	0/0	0/0	0/0	0/0	0/0	0/1	0/0	0/1	0/1	0/0	0/0	0/0	0/0	0/0	1/1	1/1
9	19710848	CGCA	C	1/1	0/0	1/1	0/0	0/1	1/1	0/1	0/0	0/0	0/1	0/0	0/0	0/0	0/0	0/1	0/0	0/0	0/0	0/0	0/0	0/0	0/1	0/0	0/0	0/1	0/0	0/0	0/0	0/0	0/0	0/0	0/0	0/0	0/0	0/0	0/1	0/0	0/1	0/1	0/0	0/0	0/0	0/0	0/0	1/1	1/1
9	19710853	TCAGATCGC	T	1/1	0/0	1/1	0/0	0/1	1/1	0/1	0/0	0/0	0/1	0/0	0/0	0/0	0/0	0/1	0/0	0/0	0/0	0/0	0/0	0/0	0/1	0/0	0/0	0/1	0/0	0/0	0/0	0/0	0/0	0/0	0/0	0/0	0/0	0/0	0/1	0/0	0/1	0/1	0/0	0/0	0/0	0/0	0/0	1/1	1/1
9	19710890	A	G	1/1	1/1	1/1	0/1	1/1	1/1	0/1	1/1	1/1	0/1	1/1	0/1	1/1	1/1	1/1	1/1	0/1	0/1	1/1	0/1	0/1	1/1	1/1	1/1	0/1	0/1	0/1	0/1	0/1	0/1	0/1	0/1	1/1	1/1	1/1	0/1	1/1	0/1	1/1	0/0	1/1	1/1	0/1	1/1	1/1	1/1
9	19711296	A	T	1/1	0/0	1/1	0/0	0/1	1/1	0/1	0/0	0/0	0/1	0/0	0/0	0/0	0/0	0/1	0/1	0/0	0/0	0/0	0/0	0/0	0/1	0/0	0/0	0/1	0/0	0/0	0/0	0/0	0/0	0/0	0/0	0/0	0/0	0/0	0/1	0/0	0/1	0/1	0/1	0/0	0/0	0/0	0/0	1/1	1/1
9	19711497	T	A	0/0	0/0	0/0	0/1	0/0	0/0	0/1	0/0	0/0	0/1	0/0	0/1	0/0	0/0	0/0	0/0	0/1	0/1	0/0	0/1	0/1	0/0	0/0	0/0	0/1	0/1	0/1	0/1	0/1	0/1	0/1	0/1	0/0	0/0	0/0	0/1	0/0	0/1	0/0	0/1	0/0	0/0	0/1	0/0	0/0	0/0
9	19711962	C	CT	1/1	0/0	1/1	0/0	0/1	1/1	0/1	0/0	0/0	0/1	0/0	0/0	0/0	0/0	0/1	0/1	0/0	0/0	0/0	0/0	0/0	0/1	0/0	0/0	0/1	0/0	0/0	0/0	0/0	0/0	0/0	0/0	0/0	0/0	0/0	0/1	0/0	0/1	0/1	0/1	0/0	0/0	0/0	0/0	1/1	1/1
9	19711965	G	T	1/1	0/0	1/1	0/0	0/1	1/1	0/1	0/0	0/0	0/1	0/0	0/0	0/0	0/0	0/1	0/1	0/0	0/0	0/0	0/0	0/0	0/1	0/0	0/0	0/1	0/0	0/0	0/0	0/0	0/0	0/0	0/0	0/0	0/0	0/0	0/1	0/0	0/1	0/1	0/1	0/0	0/0	0/0	0/0	1/1	1/1
9	19711970	G	A	1/1	0/0	1/1	0/0	0/1	1/1	0/1	0/0	0/0	0/1	0/0	0/0	0/0	0/0	0/1	0/1	0/0	0/0	0/0	0/0	0/0	0/1	0/0	0/0	0/1	0/0	0/0	0/0	0/0	0/0	0/0	0/0	0/0	0/0	0/0	0/1	0/0	0/1	0/1	0/1	0/0	0/0	0/0	0/0	1/1	1/1
9	19712146	A	G	1/1	0/0	1/1	0/0	0/1	1/1	0/1	0/0	0/0	0/1	0/0	0/0	0/0	0/0	0/1	0/1	0/0	0/0	0/0	0/0	0/0	0/1	0/0	0/0	0/1	0/0	0/0	0/0	0/0	0/0	0/0	0/0	0/0	0/0	0/0	0/1	0/0	0/1	0/1	0/1	0/0	0/0	0/0	0/0	1/1	1/1
9	19712365	A	G	1/1	0/0	1/1	0/0	0/1	1/1	0/1	0/0	0/0	0/1	0/0	0/0	0/0	0/0	0/1	0/1	0/0	0/0	0/0	0/0	0/0	0/1	0/0	0/0	0/1	0/0	0/0	0/0	0/0	0/0	0/0	0/0	0/0	0/0	0/0	0/1	0/0	0/1	0/1	0/1	0/0	0/0	0/0	0/0	1/1	1/1
9	19712396	C	CCT	1/1	0/0	1/1	0/0	0/1	1/1	0/1	0/0	0/0	0/1	0/0	0/0	0/0	0/0	0/1	0/1	0/0	0/0	0/0	0/0	0/0	0/1	0/0	0/0	0/1	0/0	0/0	0/0	0/0	0/0	0/0	0/0	0/0	0/0	0/0	0/1	0/0	0/1	0/1	0/1	0/0	0/0	0/0	0/0	1/1	1/1
9	19712660	T	A	0/0	0/0	0/0	0/1	0/0	0/0	0/1	0/0	0/0	0/1	0/0	0/1	0/0	0/0	0/0	0/0	0/1	0/1	0/0	0/1	0/1	0/0	0/0	0/0	0/1	0/1	0/1	0/1	0/1	0/1	0/1	0/1	0/0	0/0	0/0	0/1	0/0	0/1	0/0	0/1	0/0	0/0	0/1	0/0	0/0	0/0
9	19713234	C	T	1/1	0/0	1/1	0/0	0/1	1/1	0/1	0/0	0/0	0/1	0/0	0/0	0/0	0/0	0/1	0/1	0/0	0/0	0/0	0/0	0/0	0/1	0/0	0/0	0/1	0/0	0/0	0/0	0/0	0/0	0/0	0/0	0/0	0/0	0/0	0/1	0/0	0/1	0/1	0/1	0/0	0/0	0/0	0/0	1/1	1/1
9	19714057	CTTTTTTTT	C	0/0	0/0	1/1	0/1	0/0	0/0	0/0	0/0	./.	0/1	0/0	0/0	0/0	0/0	0/0	0/0	0/1	./.	0/0	0/0	./.	0/0	0/0	0/0	1/1	0/0	0/0	0/0	0/0	0/0	0/1	0/1	0/0	0/0	0/0	0/0	0/0	1/1	0/0	0/0	0/0	0/0	0/0	0/0	0/0	0/0
9	19714083	TAAGG	T	0/0	0/0	0/0	0/0	0/0	0/0	0/0	0/0	0/0	0/0	0/0	0/0	0/0	0/0	0/0	0/0	0/0	0/0	0/0	0/0	0/0	0/0	0/0	0/0	0/0	0/1	1/1	0/0	0/1	0/0	0/0	0/0	0/0	0/0	0/0	0/0	0/0	0/0	0/0	0/0	0/0	0/0	0/0	0/0	0/0	0/0
9	19714092	A	T	0/0	0/0	0/0	0/0	0/0	0/0	0/0	0/0	0/0	0/0	0/0	0/0	0/0	0/0	0/0	0/0	0/1	0/0	0/0	0/0	0/0	0/0	0/0	0/0	0/1	0/1	0/0	0/0	0/1	0/0	0/0	0/0	0/0	0/0	0/0	0/0	0/0	0/0	0/0	0/0	0/0	0/0	0/0	0/0	0/0	0/0
9	19714096	A	T	0/0	0/0	0/0	0/0	0/0	0/0	0/0	0/0	0/0	0/0	0/0	0/0	0/0	0/0	0/0	0/0	0/0	0/0	0/0	0/0	0/0	0/0	0/0	0/0	0/0	0/1	0/0	0/0	0/1	0/0	0/0	0/0	0/0	0/0	0/0	0/0	0/0	0/0	0/0	0/0	0/0	0/0	0/0	0/0	0/0	0/0
9	19714100	A	T	0/0	0/0	0/0	0/0	0/0	0/0	0/0	0/0	0/0	0/0	0/0	0/0	0/0	0/0	0/0	0/0	0/0	0/0	0/0	0/0	0/0	0/0	0/0	0/0	0/0	0/1	0/0	0/0	0/1	0/0	0/0	0/0	0/0	0/0	0/0	0/0	0/0	0/0	0/0	0/0	0/0	0/0	0/0	0/0	0/0	0/0
9	19714103	C	T	0/0	0/0	0/0	0/0	0/0	0/0	0/0	0/0	0/0	0/0	0/0	0/0	0/0	0/0	0/0	0/0	0/0	0/0	0/0	0/0	0/0	0/0	0/0	0/0	0/0	0/1	0/0	0/0	0/0	0/0	0/0	0/0	0/0	0/0	0/0	0/0	0/0	0/0	0/0	0/0	0/0	0/0	0/0	0/0	0/0	0/0
9	19714104	A	T	0/0	0/0	0/0	0/0	0/0	0/0	0/0	0/0	0/0	0/0	0/0	0/0	0/0	0/0	0/0	0/0	0/0	0/0	0/0	0/0	0/0	0/0	0/0	0/0	0/0	0/1	0/0	0/0	0/0	0/0	0/0	0/0	0/0	0/0	0/0	0/0	0/0	0/0	0/0	0/0	0/0	0/0	0/0	0/0	0/0	0/0
9	19714162	G	T	0/0	0/0	0/0	0/1	0/0	0/0	0/1	0/0	0/0	0/1	0/0	0/1	0/0	0/0	0/0	0/0	0/1	0/1	0/0	0/0	0/1	0/0	0/0	0/0	0/1	0/1	0/1	0/1	0/1	0/1	0/1	0/1	0/0	0/0	0/0	0/1	0/0	0/1	0/0	0/1	0/0	0/0	0/1	0/0	0/0	0/0
9	19714235	A	G	1/1	1/1	1/1	0/1	1/1	1/1	0/1	1/1	1/1	0/0	1/1	0/1	1/1	1/1	1/1	1/1	1/1	0/1	1/1	0/1	0/1	1/1	1/1	1/1	0/1	0/1	0/1	0/1	0/1	0/1	0/1	0/1	1/1	1/1	1/1	0/1	1/1	0/1	1/1	0/1	1/1	1/1	0/1	1/1	1/1	1/1
9	19715622	ACACACACACGCG	A	./.	0/0	0/0	0/0	0/1	1/1	0/0	0/0	0/0	0/1	0/0	0/0	0/0	0/0	0/1	0/1	0/0	0/0	./.	0/0	0/0	0/0	0/0	0/0	0/1	0/0	0/0	0/0	0/0	0/0	0/0	0/0	0/0	0/0	0/0	0/0	0/0	0/1	0/1	0/0	0/0	0/0	0/0	0/0	0/0	0/0
9	19715626	ACACACGCG	A	./.	0/0	0/0	0/0	0/0	1/1	0/0	0/0	0/0	./.	0/0	0/0	0/0	0/0	0/1	0/1	0/0	0/0	./.	0/0	0/0	0/0	0/0	0/0	0/1	0/0	0/0	0/0	0/0	0/0	0/0	0/0	0/0	0/0	0/0	0/0	0/0	0/1	0/1	./.	0/0	0/0	0/0	0/0	./.	0/0
9	19715628	ACACGCG	A	./.	0/0	0/0	0/0	0/0	1/1	0/0	0/0	0/0	./.	0/0	0/0	0/0	0/0	0/1	0/1	0/0	0/0	0/0	0/0	0/0	0/0	0/0	0/0	0/1	0/0	0/0	0/0	0/0	0/0	0/0	0/0	0/0	0/0	0/0	0/0	0/0	0/1	0/1	./.	0/0	0/0	0/0	0/0	./.	0/0
9	19715630	ACGCG	A	./.	0/0	0/0	0/0	0/0	1/1	0/0	0/0	0/0	./.	0/0	0/0	0/0	0/0	0/1	0/1	0/0	0/0	0/0	0/0	0/0	0/0	0/0	0/0	0/1	0/0	0/0	0/0	0/0	0/0	0/0	0/0	0/0	0/0	0/0	0/0	0/0	0/1	0/1	0/1	0/0	0/0	0/0	0/0	0/0	0/0
9	19715723	A	G	1/1	0/0	1/1	0/0	0/1	1/1	0/1	0/0	0/0	0/1	0/0	0/0	0/0	0/0	0/1	0/1	0/0	0/0	0/0	0/0	0/0	0/1	0/0	0/0	0/1	0/0	0/0	0/0	0/0	0/0	0/0	0/0	0/0	0/0	0/0	0/1	0/0	0/1	0/1	0/1	0/0	0/0	0/0	0/0	1/1	1/1
9	19717189	GC	G	./.	1/1	0/0	0/0	0/0	0/0	0/0	0/0	0/0	0/0	0/0	./.	0/0	0/0	0/1	0/0	./.	0/0	./.	0/0	./.	0/0	0/0	./.	0/0	0/0	0/0	0/1	1/1	0/1	0/1	0/1	0/0	./.	./.	0/0	./.	0/0	0/0	0/0	1/1	./.	0/0	./.	0/0	0/0
9	19717197	C	CCA	1/1	0/0	1/1	0/0	1/1	1/1	0/1	./.	0/0	1/1	0/0	0/0	./.	0/0	0/1	1/1	0/0	0/0	./.	./.	./.	0/1	0/0	0/0	0/1	0/0	0/0	0/0	0/0	0/0	0/0	0/0	./.	./.	./.	0/1	./.	0/1	0/1	0/1	0/0	0/0	0/0	0/0	0/1	1/1
9	19717203	A	C	0/0	0/0	0/0	0/0	0/0	0/0	0/0	./.	0/0	0/0	./.	0/0	0/0	./.	0/0	0/0	0/0	0/0	./.	./.	./.	0/0	0/0	0/1	0/0	0/0	./.	0/0	0/0	0/0	0/0	0/0	./.	0/0	./.	0/0	0/0	0/0	0/0	0/0	./.	./.	0/0	./.	0/1	./.
9	19717204	CATAT	C	0/0	0/0	0/0	0/0	0/0	0/0	0/0	./.	0/0	0/0	0/0	0/0	0/0	0/0	0/0	0/0	0/0	0/0	./.	./.	./.	0/0	0/0	0/1	0/0	0/0	0/0	0/0	0/0	0/0	0/0	0/0	0/0	0/0	0/0	0/0	0/0	0/0	0/0	0/0	0/0	0/0	0/0	0/0	0/1	0/0
9	19718306	AGTGTGTGTGTGTGTGTGT	A	1/1	1/1	1/1	0/0	0/1	1/1	0/1	1/1	1/1	0/1	./.	0/1	1/1	0/0	1/1	1/1	0/1	1/1	1/1	0/0	0/0	1/1	0/0	1/1	0/1	0/1	0/0	0/1	0/0	0/0	0/1	0/1	1/1	1/1	0/1	0/1	./.	0/1	0/0	0/0	1/1	0/1	0/0	0/1	1/1	1/1
9	19718308	T	A	1/1	1/1	1/1	0/0	0/1	1/1	0/1	1/1	1/1	0/1	1/1	0/1	1/1	0/0	1/1	1/1	0/1	1/1	1/1	0/0	0/0	1/1	0/0	1/1	0/1	0/1	0/0	0/1	0/0	0/0	0/1	0/1	1/1	1/1	0/1	0/1	./.	0/1	0/0	./.	1/1	0/1	0/0	0/1	1/1	1/1
9	19718316	T	G	1/1	0/0	1/1	0/0	0/1	1/1	0/1	0/0	0/0	0/1	0/0	0/0	0/0	0/0	1/1	1/1	0/0	0/0	0/0	0/0	0/0	1/1	0/0	0/0	0/1	0/0	0/0	0/0	0/0	0/0	0/0	0/0	0/0	0/0	0/0	0/1	./.	0/1	0/0	./.	0/0	0/0	0/0	0/0	1/1	1/1
9	19718317	GTGTGTGTGTGTGTGT	G	1/1	0/0	1/1	0/0	0/1	1/1	0/1	0/0	0/0	0/1	0/0	0/0	0/0	0/0	1/1	1/1	0/0	0/0	0/0	0/0	0/0	1/1	0/0	0/0	0/1	0/0	0/0	0/0	0/0	0/0	0/0	0/0	0/0	0/0	0/0	0/1	./.	0/1	0/0	./.	0/0	0/0	0/0	0/0	1/1	1/1
9	19718965	TGG	T	1/1	0/0	1/1	0/0	0/1	1/1	0/1	0/0	0/0	0/1	0/0	0/0	0/0	0/0	0/1	0/1	0/0	0/1	0/0	0/0	0/0	0/1	0/0	0/0	0/1	0/0	0/0	0/0	0/0	0/0	0/0	0/0	0/0	0/0	0/0	0/1	0/0	0/1	0/1	0/1	0/0	0/0	0/0	0/0	1/1	1/1
9	19719351	GT	G	1/1	0/0	1/1	0/0	0/1	1/1	0/1	0/0	0/0	0/1	0/0	0/0	0/0	0/0	0/1	0/1	0/0	0/0	0/0	0/0	0/0	0/1	0/1	0/0	0/1	0/0	0/0	0/0	0/0	0/0	0/0	0/0	0/0	0/0	0/0	0/1	0/0	0/0	0/1	0/1	0/0	0/0	0/0	0/0	1/1	1/1
9	19719794	A	G	1/1	0/0	1/1	0/0	0/1	1/1	0/1	0/0	0/0	0/1	0/0	0/0	0/0	0/0	0/1	0/1	0/0	0/0	0/0	0/0	0/0	0/1	0/0	0/0	0/1	0/0	0/0	0/0	0/0	0/0	0/0	0/0	0/0	0/0	0/0	0/1	0/0	0/1	0/1	0/1	0/0	0/0	0/0	0/0	1/1	1/1
9	19721816	C	G	1/1	0/0	1/1	0/0	0/1	1/1	0/1	0/0	0/0	0/1	0/0	0/0	0/0	0/0	0/1	0/1	0/0	0/0	0/0	0/0	0/0	0/0	0/0	0/0	0/1	0/0	0/0	0/0	0/0	0/0	0/0	0/0	0/0	0/0	0/0	0/1	0/0	0/1	0/1	0/1	0/0	0/0	0/0	0/0	1/1	1/1
9	19722142	CTG	C	0/0	0/0	0/0	0/0	0/0	0/0	0/0	0/0	0/0	0/0	0/0	0/0	0/0	0/0	0/0	0/0	0/0	0/0	0/0	0/0	0/0	0/0	0/0	0/0	0/0	0/0	0/0	0/0	0/0	0/0	0/0	0/0	0/0	0/0	0/0	0/0	0/0	0/0	0/0	0/1	0/0	0/0	0/0	0/0	0/0	0/0
9	19722144	G	C	1/1	0/0	1/1	0/0	0/1	1/1	0/1	0/0	0/0	0/1	0/0	0/0	0/0	0/0	0/1	0/1	0/0	0/0	0/0	0/0	0/0	0/1	0/0	0/0	0/1	0/0	0/0	0/0	0/0	0/0	0/0	0/0	0/0	0/0	0/0	0/1	0/0	0/1	0/1	0/1	0/0	0/0	0/0	0/0	1/1	1/1
9	19722177	TA	T	1/1	0/0	1/1	0/0	0/1	1/1	0/1	0/0	0/0	0/1	0/0	0/0	0/0	0/0	0/1	0/1	0/0	0/0	0/0	0/0	0/0	0/1	0/0	0/0	0/1	0/0	0/0	0/0	0/0	0/0	0/0	0/0	0/0	0/0	0/0	0/1	0/0	0/1	0/1	0/1	0/0	0/0	0/0	0/0	1/1	1/1
9	19722291	A	G	1/1	0/0	1/1	0/0	0/0	1/1	0/1	0/0	0/0	0/1	0/0	0/0	0/0	0/0	0/1	0/1	0/0	0/0	0/0	0/0	0/0	0/0	0/0	0/0	0/1	0/0	0/0	0/0	0/0	0/0	0/0	0/0	0/0	0/0	0/0	0/1	0/0	0/1	0/1	0/1	0/0	0/0	0/0	0/0	1/1	1/1
9	19722377	C	CAGGCCAGACCATGTGGGGTCTCAG	1/1	1/1	1/1	0/1	1/1	1/1	0/1	1/1	1/1	0/1	1/1	0/0	1/1	1/1	1/1	1/1	0/1	0/1	1/1	0/1	0/1	1/1	1/1	1/1	0/1	0/1	0/1	0/0	0/1	0/1	0/1	0/1	1/1	1/1	1/1	0/1	1/1	0/1	1/1	0/1	1/1	1/1	0/1	1/1	1/1	1/1
9	19722649	C	CA	1/1	0/0	1/1	0/0	0/1	1/1	0/1	0/0	0/0	0/1	0/0	0/0	0/0	0/0	0/1	0/1	0/0	0/0	0/0	0/0	0/0	0/1	0/0	0/0	0/1	0/0	0/0	0/0	0/0	0/0	0/0	0/0	0/0	0/0	0/0	0/1	0/0	0/1	0/1	0/1	0/0	0/0	0/0	0/0	1/1	1/1
9	19723651	A	G	1/1	0/0	1/1	0/0	0/1	1/1	0/1	0/0	0/0	0/1	0/0	0/0	0/0	0/0	0/1	0/1	0/0	0/0	0/0	0/0	0/0	0/1	0/0	0/0	0/1	0/0	0/0	0/0	0/0	0/0	0/0	0/0	0/0	0/0	0/0	0/1	0/0	0/1	0/1	0/1	0/0	0/0	0/0	0/0	1/1	1/1
9	19724906	T	C	1/1	0/0	1/1	0/0	0/1	1/1	0/1	0/0	0/0	0/1	0/0	0/0	0/0	0/0	0/1	0/1	0/0	0/0	0/0	0/0	0/0	0/1	0/0	0/0	0/1	0/0	0/0	0/0	0/0	0/0	0/0	0/0	0/0	0/0	0/0	0/1	0/0	0/1	0/1	0/1	0/0	0/0	0/0	0/0	1/1	1/1
9	19725333	A	G	1/1	0/0	1/1	0/0	0/0	1/1	0/1	0/0	0/0	0/1	0/0	0/0	0/0	0/0	0/1	0/1	0/0	0/0	0/0	0/0	0/0	0/1	0/0	0/0	0/1	0/0	0/0	0/0	0/0	0/0	0/0	0/0	0/0	0/0	0/0	0/1	0/0	0/1	0/1	0/1	0/0	0/0	0/0	0/0	1/1	1/1
9	19725353	C	T	1/1	0/0	1/1	0/0	0/1	1/1	0/1	0/0	0/0	0/1	0/0	0/0	0/0	0/0	0/1	0/1	0/0	0/0	0/0	0/0	0/0	0/1	0/0	0/0	0/1	0/0	0/0	0/0	0/0	0/0	0/0	0/0	0/0	0/0	0/0	0/1	0/0	0/1	0/1	0/1	0/0	0/0	0/0	0/0	1/1	1/1
9	19725647	A	G	1/1	0/0	1/1	0/0	0/1	1/1	0/1	0/0	0/0	0/1	0/0	0/0	0/0	0/0	0/1	0/1	0/0	0/0	0/0	0/0	0/0	0/1	0/0	0/0	0/1	0/0	0/0	0/0	0/0	0/0	0/0	0/0	0/0	0/0	0/0	0/0	0/0	0/1	0/1	0/1	0/0	0/0	0/0	0/0	1/1	1/1
9	19726855	T	C	1/1	0/0	1/1	0/0	0/1	1/1	0/1	0/0	0/0	0/1	0/0	0/0	0/0	0/0	0/1	0/1	0/0	0/0	0/0	0/0	0/0	0/1	0/0	0/0	0/1	0/0	0/0	0/0	0/0	0/0	0/0	0/0	0/0	0/0	0/0	0/1	0/0	0/1	0/1	0/1	0/0	0/0	0/0	0/0	1/1	1/1
9	19727303	A	G	0/0	0/0	0/0	0/1	0/0	0/0	0/1	0/0	0/0	0/1	0/0	0/1	0/0	0/0	0/0	0/0	0/1	0/1	0/0	0/1	0/1	0/0	0/0	0/0	0/1	0/1	0/1	0/1	0/1	0/1	0/1	0/1	0/0	0/0	0/0	0/1	0/0	0/1	0/0	0/1	0/0	0/0	0/1	0/0	0/0	0/0
9	19727445	G	A	1/1	./.	1/1	0/0	0/1	1/1	0/1	./.	./.	0/0	./.	0/0	./.	./.	0/1	0/1	0/0	0/0	./.	0/0	./.	0/1	./.	./.	0/1	0/0	0/0	0/0	0/0	0/0	0/0	0/0	0/0	./.	./.	0/1	./.	0/1	0/0	0/1	0/0	./.	0/0	./.	./.	1/1
9	19727449	CCG	C	0/0	1/1	0/0	0/1	0/1	0/0	0/0	1/1	1/1	0/0	1/1	0/1	1/1	1/1	0/1	0/1	0/1	0/1	1/1	0/1	0/1	0/1	1/1	1/1	0/0	0/1	0/1	0/1	0/1	0/1	0/1	0/1	1/1	1/1	1/1	0/0	1/1	0/0	1/1	0/0	1/1	1/1	0/1	1/1	0/0	0/0
9	19727450	CG	C	0/1	1/1	0/0	0/1	0/1	0/0	0/0	1/1	1/1	0/0	1/1	0/1	1/1	1/1	0/1	0/1	0/1	0/1	1/1	0/1	0/1	0/1	1/1	1/1	0/0	0/1	0/1	0/1	0/1	0/1	0/1	0/1	1/1	1/1	1/1	0/0	1/1	0/0	1/1	0/0	1/1	1/1	0/1	1/1	0/0	0/0
9	19727885	G	A	0/0	0/0	0/0	0/0	0/0	0/0	0/1	0/0	0/0	0/1	0/0	0/1	0/0	0/0	0/0	0/0	0/1	0/1	0/0	0/1	0/1	0/0	0/0	0/0	0/1	0/1	0/1	0/1	0/1	0/1	0/1	0/1	0/0	0/0	0/0	0/1	0/0	0/1	0/0	0/1	0/0	0/0	0/1	0/0	0/0	0/0
9	19730093	C	A	./.	0/0	0/0	./.	./.	0/0	./.	./.	./.	./.	./.	./.	0/1	1/1	0/0	0/0	./.	./.	./.	./.	./.	0/0	./.	./.	0/0	0/0	./.	0/0	0/0	0/0	0/0	0/0	1/1	./.	./.	./.	./.	0/0	./.	./.	0/0	0/0	0/0	0/0	./.	./.
9	19730111	G	C	0/0	0/0	0/0	0/0	0/0	0/0	0/0	0/0	./.	./.	./.	0/0	0/1	0/0	0/0	0/0	0/0	0/0	./.	./.	./.	0/0	./.	0/0	0/0	0/0	0/0	0/0	0/0	0/0	0/0	0/0	0/0	./.	./.	./.	./.	0/0	./.	./.	0/0	0/0	0/0	0/0	0/0	./.
9	19730113	CGCATCTG	C	0/0	0/0	0/0	0/0	0/0	0/0	0/0	0/0	./.	./.	./.	0/0	0/1	0/0	0/0	0/0	0/0	0/0	./.	./.	./.	0/0	./.	0/0	0/0	0/0	0/0	0/0	0/0	0/0	0/0	0/0	0/0	./.	./.	./.	./.	0/0	./.	./.	0/0	0/0	0/0	0/0	0/0	./.
9	19730125	A	C	0/0	0/0	0/0	0/0	0/0	0/0	0/0	0/0	./.	0/0	0/0	0/0	0/1	0/0	0/0	0/0	0/0	0/0	./.	0/0	./.	0/0	./.	0/0	0/0	0/0	0/0	0/0	0/0	0/0	0/0	0/0	0/0	0/0	0/0	0/0	0/0	0/0	0/0	0/0	0/0	0/0	0/0	0/0	0/0	./.
9	19730171	C	T	0/0	1/1	0/0	0/1	0/1	0/0	0/0	1/1	1/1	0/0	1/1	0/1	1/1	1/1	0/1	0/1	0/1	0/1	./.	0/1	0/1	0/1	1/1	1/1	0/0	0/1	0/1	0/1	0/1	0/1	0/1	0/1	1/1	1/1	1/1	0/0	1/1	0/0	0/1	0/0	1/1	1/1	0/1	1/1	0/0	0/0
9	19731443	T	C	1/1	0/0	1/1	0/1	0/1	1/1	1/1	0/0	0/0	1/1	0/0	0/1	0/0	0/0	0/1	0/1	0/1	0/1	0/0	0/1	0/1	0/1	0/0	0/0	1/1	0/1	0/1	0/1	0/1	0/1	0/1	0/1	0/0	0/0	0/0	1/1	0/0	1/1	0/1	1/1	0/0	0/0	0/1	0/0	1/1	1/1
9	19731591	G	GC	1/1	0/0	1/1	0/0	0/1	1/1	0/0	0/0	0/0	0/1	0/0	0/0	0/0	0/0	0/1	0/1	0/0	0/0	0/0	0/0	0/0	0/1	0/0	0/0	0/1	0/0	0/0	0/0	0/0	0/0	0/0	0/0	0/0	0/0	0/0	0/1	0/0	0/1	0/1	0/1	0/0	0/0	0/0	0/0	1/1	1/1
9	19731676	G	A	0/0	1/1	0/0	0/1	0/1	0/0	0/0	1/1	1/1	0/0	1/1	0/1	1/1	1/1	0/1	0/1	0/1	0/1	1/1	0/1	0/1	0/1	1/1	1/1	0/0	0/1	0/1	0/1	0/1	0/1	0/1	0/1	1/1	1/1	1/1	0/0	1/1	0/0	0/1	0/0	1/1	1/1	0/1	1/1	0/0	0/0
9	19732127	A	G	1/1	1/1	1/1	0/1	1/1	1/1	0/1	1/1	1/1	0/1	1/1	0/1	1/1	1/1	1/1	1/1	0/1	0/1	1/1	0/1	0/1	1/1	1/1	1/1	0/1	0/1	0/1	0/1	0/1	0/1	0/1	0/1	1/1	1/1	1/1	0/1	1/1	0/1	1/1	0/1	1/1	1/1	0/1	1/1	1/1	1/1
9	19732721	G	T	1/1	0/0	0/1	0/0	0/0	0/0	0/0	0/0	0/0	0/0	0/0	0/0	0/0	0/0	0/0	0/0	0/0	0/0	0/0	0/0	0/0	0/0	0/0	0/0	0/0	0/0	0/0	0/0	0/0	0/0	0/0	0/0	0/0	0/0	0/0	0/0	0/0	0/0	0/0	0/0	0/0	0/0	0/0	0/0	0/1	0/0
9	19732830	A	G	0/0	0/0	0/0	0/1	0/0	0/0	0/1	0/0	0/0	0/1	0/0	0/1	0/0	0/0	0/0	0/0	0/1	0/1	0/0	0/0	0/1	0/0	0/0	0/0	0/1	0/1	0/1	0/1	0/1	0/1	0/1	0/1	0/0	0/0	0/0	0/1	0/0	0/1	0/0	0/1	0/0	0/0	0/1	0/0	0/0	0/0
9	19733701	G	A	0/0	0/0	0/0	0/1	0/0	0/0	0/1	0/0	0/0	0/1	0/0	0/1	0/0	0/0	0/0	0/0	0/1	0/1	0/0	0/1	0/1	0/0	0/0	0/0	0/1	0/1	0/1	0/1	0/1	0/1	0/1	0/1	0/0	0/0	0/0	0/1	0/0	0/1	0/0	0/1	0/0	0/0	0/1	0/0	0/0	0/0
9	19733799	A	G	0/0	1/1	0/0	0/1	0/0	0/0	0/0	1/1	1/1	0/0	1/1	0/1	1/1	1/1	0/1	0/1	0/1	0/1	1/1	0/1	0/1	0/1	1/1	1/1	0/0	0/1	0/1	0/1	0/1	0/1	0/1	0/1	1/1	1/1	1/1	0/0	1/1	0/0	0/1	0/0	1/1	1/1	0/1	1/1	0/0	0/0
9	19733923	TA	T	0/0	1/1	0/0	0/1	0/0	0/0	0/0	1/1	1/1	0/0	1/1	0/1	1/1	1/1	./.	./.	1/1	0/0	./.	0/1	0/0	0/1	1/1	1/1	0/0	./.	0/0	0/0	0/0	./.	0/1	0/0	1/1	1/1	1/1	0/0	1/1	0/0	0/1	0/0	1/1	1/1	0/1	./.	0/0	0/0
9	19733967	C	CTGGGGG	0/0	1/1	0/0	0/1	0/0	0/0	0/0	1/1	1/1	0/0	1/1	0/1	1/1	1/1	./.	0/1	0/0	0/0	./.	0/1	0/0	0/1	./.	1/1	0/0	0/0	0/0	0/1	0/1	0/1	0/1	0/1	0/1	1/1	1/1	0/0	0/1	0/0	0/1	0/0	1/1	1/1	0/1	1/1	0/0	0/0
9	19733968	T	TGGGGGG	0/0	./.	0/0	0/0	0/0	0/0	0/0	./.	./.	0/0	./.	0/0	./.	./.	./.	0/0	0/0	0/0	0/0	0/0	0/0	0/0	./.	./.	0/0	0/0	0/0	0/0	./.	0/0	0/0	0/0	0/0	0/0	./.	0/0	0/1	0/0	0/0	0/0	./.	0/0	./.	./.	0/0	0/0
9	19733980	T	G	0/0	0/0	0/0	0/0	0/0	0/0	0/0	0/0	0/0	0/0	0/0	0/0	0/0	0/0	0/0	0/0	0/0	0/0	0/0	0/0	0/0	0/0	0/0	0/0	0/0	0/0	./.	0/0	0/0	0/0	0/0	0/0	0/1	0/0	0/0	0/1	0/0	0/0	0/0	0/0	0/0	./.	0/0	0/0	0/0	0/0
9	19734479	C	T	1/1	0/0	1/1	0/0	0/1	1/1	0/1	0/0	0/0	0/1	0/0	0/0	0/0	0/0	0/1	0/1	0/0	0/0	0/0	0/0	0/0	0/1	0/0	0/0	0/1	0/0	0/0	0/0	0/0	0/0	0/0	0/0	0/0	0/0	0/0	0/1	0/0	0/1	0/1	0/1	0/0	0/0	0/0	0/0	1/1	1/1
9	19734836	C	T	1/1	0/0	1/1	0/1	0/1	1/1	1/1	0/0	0/0	1/1	0/0	0/0	0/0	0/0	0/1	0/1	0/1	0/1	0/0	0/1	0/1	0/1	0/0	0/0	1/1	0/1	0/1	0/1	0/1	0/1	0/1	0/1	0/0	0/0	0/0	1/1	0/0	1/1	0/1	1/1	0/0	0/0	0/1	0/0	1/1	1/1
9	19734847	T	C	1/1	0/0	1/1	0/1	0/1	1/1	1/1	0/0	0/0	1/1	0/0	0/0	0/0	0/0	0/1	0/1	0/1	0/1	0/0	0/1	0/1	0/1	0/0	0/0	1/1	0/1	0/1	0/1	0/1	0/1	0/1	0/1	0/0	0/0	0/0	1/1	0/0	1/1	0/1	1/1	0/0	0/0	0/1	0/0	1/1	1/1
9	19735153	G	A	1/1	0/0	1/1	0/0	0/1	1/1	0/1	0/0	0/0	0/1	0/0	0/0	0/0	0/0	0/1	0/1	0/0	0/0	0/0	0/0	0/0	0/1	0/0	0/0	0/1	0/0	0/0	0/0	0/0	0/0	0/0	0/0	0/0	0/0	0/0	0/1	0/0	0/1	0/1	0/1	0/0	0/0	0/0	0/0	1/1	1/1
9	19735406	A	G	1/1	0/0	1/1	0/1	0/1	1/1	1/1	0/0	0/0	1/1	0/0	0/1	0/0	0/0	0/1	0/1	0/1	0/1	0/0	0/1	0/1	0/1	0/0	0/0	1/1	0/1	0/1	0/1	0/1	0/1	0/1	0/1	0/0	0/0	0/0	1/1	0/0	1/1	0/1	1/1	0/0	0/0	0/1	0/0	1/1	1/1
9	19735539	G	A	0/0	1/1	0/0	0/1	0/1	0/0	0/0	1/1	1/1	0/0	1/1	0/1	1/1	1/1	0/1	0/1	0/1	0/1	1/1	0/1	0/1	0/1	1/1	1/1	0/0	0/1	0/1	0/1	0/1	0/1	0/1	0/1	1/1	1/1	1/1	0/0	1/1	0/0	0/1	0/0	1/1	1/1	0/1	1/1	0/0	0/0
9	19736159	A	G	0/0	1/1	0/0	0/1	0/0	0/0	0/0	1/1	1/1	0/0	1/1	0/1	1/1	1/1	0/1	0/1	0/1	0/1	1/1	0/1	0/1	0/1	1/1	1/1	0/0	0/1	0/1	0/1	0/1	0/1	0/1	0/1	1/1	1/1	1/1	0/0	1/1	0/0	0/1	0/0	1/1	1/1	0/1	1/1	0/0	0/0
9	19737001	AACAG	AGACAG	1/1	1/1	1/1	1/1	1/1	1/1	1/1	1/1	1/1	1/1	1/1	1/1	1/1	1/1	1/1	1/1	1/1	1/1	1/1	1/1	1/1	1/1	1/1	1/1	1/1	1/1	1/1	1/1	1/1	1/1	1/1	1/1	1/1	1/1	1/1	1/1	1/1	1/1	1/1	1/1	1/1	1/1	1/1	1/1	1/1	1/1
9	19737004	AG	A	1/1	1/1	1/1	0/1	0/1	1/1	1/1	1/1	1/1	1/1	1/1	1/1	1/1	1/1	0/1	0/1	0/1	0/1	1/1	0/1	0/1	0/1	1/1	1/1	1/1	0/1	0/1	0/1	0/1	0/1	0/1	0/1	1/1	1/1	1/1	1/1	1/1	1/1	0/1	1/1	1/1	1/1	0/1	1/1	1/1	1/1
9	19737149	A	C	1/1	0/0	1/1	0/0	0/1	1/1	0/1	0/0	0/0	0/1	0/0	0/0	0/0	0/0	0/1	0/1	0/0	0/0	0/0	0/0	0/0	0/1	0/0	0/0	0/1	0/0	0/0	0/0	0/0	0/0	0/0	0/0	0/0	0/0	0/0	0/1	0/0	0/1	0/1	0/1	0/0	0/0	0/0	0/0	1/1	1/1
9	19737205	G	A	0/0	1/1	0/0	0/1	0/1	0/0	0/0	1/1	1/1	0/0	1/1	0/1	1/1	1/1	0/1	0/1	0/1	0/1	1/1	0/1	0/1	0/1	1/1	1/1	0/0	0/1	0/1	0/1	0/1	0/1	0/1	0/1	1/1	1/1	1/1	0/0	1/1	0/0	0/1	0/0	1/1	1/1	0/1	1/1	0/0	0/0
9	19737304	C	CT	0/0	1/1	0/0	0/1	0/1	0/0	0/0	1/1	1/1	0/0	1/1	0/1	1/1	1/1	0/1	0/1	0/1	0/1	1/1	0/1	0/1	0/1	1/1	1/1	0/0	0/1	0/1	0/1	0/1	0/1	0/1	0/1	1/1	1/1	1/1	0/0	1/1	0/0	0/1	0/0	1/1	1/1	0/1	1/1	0/0	0/0
9	19737519	TAA	T	1/1	1/1	1/1	0/1	1/1	1/1	0/1	1/1	1/1	0/1	1/1	0/1	1/1	1/1	1/1	1/1	0/1	0/1	1/1	0/1	0/1	1/1	1/1	1/1	0/1	0/0	0/1	1/1	0/0	0/1	0/1	0/1	1/1	1/1	1/1	0/1	1/1	0/1	1/1	0/1	1/1	1/1	0/1	1/1	1/1	1/1
9	19737547	AAAT	A	0/0	./.	0/0	0/0	0/0	0/0	0/0	./.	./.	0/0	./.	0/1	./.	./.	0/0	0/0	0/0	0/1	./.	0/0	0/0	./.	./.	./.	0/0	0/0	0/0	./.	0/0	0/0	0/0	0/0	./.	./.	./.	0/0	./.	0/0	0/0	0/0	./.	./.	0/0	./.	0/0	0/0
9	19737549	A	T	0/0	./.	0/0	0/0	0/0	0/0	0/0	./.	./.	0/0	./.	0/1	./.	./.	0/0	0/0	0/0	0/1	./.	0/0	0/0	./.	./.	./.	0/0	0/0	0/0	./.	0/0	0/0	0/0	0/0	./.	./.	./.	0/0	./.	0/0	0/0	0/0	./.	./.	0/0	./.	0/0	0/0
9	19737550	TAATAAATAAATA	T	0/0	1/1	0/0	0/0	0/1	0/0	0/0	1/1	1/1	0/0	./.	0/0	1/1	1/1	0/0	./.	0/1	0/0	./.	0/1	./.	0/0	1/1	1/1	0/0	0/0	0/1	./.	0/0	0/1	0/1	0/1	1/1	1/1	1/1	0/0	1/1	0/0	0/1	0/0	1/1	1/1	0/1	1/1	0/0	0/0
9	19737585	TA	T	./.	1/1	0/0	0/0	./.	0/0	0/0	1/1	1/1	0/0	./.	0/0	./.	./.	0/0	./.	0/0	./.	./.	0/0	./.	./.	./.	./.	0/0	0/0	0/1	0/0	0/0	0/0	0/0	0/0	1/1	1/1	./.	0/0	./.	0/0	./.	0/0	1/1	./.	0/0	./.	./.	0/0
9	19737586	AAAATAAAT	A	1/1	1/1	1/1	0/0	0/1	1/1	0/1	1/1	1/1	0/1	./.	0/0	1/1	1/1	1/1	0/1	0/1	./.	./.	0/1	./.	1/1	1/1	1/1	0/1	0/0	0/1	0/0	0/0	0/1	0/1	0/1	1/1	1/1	1/1	0/1	1/1	0/1	1/1	0/1	1/1	1/1	0/1	1/1	1/1	1/1
9	19737587	AAATAAAT	A	1/1	./.	1/1	0/0	./.	1/1	0/1	./.	./.	0/1	./.	0/0	./.	./.	1/1	0/1	./.	./.	./.	0/0	./.	1/1	./.	./.	0/1	0/0	0/0	0/0	0/0	0/0	0/0	./.	./.	./.	./.	0/1	./.	0/1	1/1	0/1	./.	./.	0/0	./.	1/1	1/1
9	19737588	AATAAAT	ATATAAAT	1/1	./.	1/1	0/0	./.	1/1	0/1	./.	./.	0/1	./.	0/0	./.	./.	1/1	0/1	./.	./.	./.	0/0	./.	1/1	./.	./.	0/1	0/0	0/0	0/0	0/0	0/0	0/0	./.	./.	./.	./.	0/1	./.	0/1	1/1	0/1	./.	./.	0/0	./.	1/1	1/1
9	19737589	ATAAATAAAT	AAAATAAAT	1/1	0/0	1/1	0/0	0/0	1/1	0/1	0/0	0/0	0/1	1/1	0/1	0/0	0/0	0/0	0/1	0/0	./.	1/1	0/0	./.	0/0	0/0	0/0	0/1	0/1	0/0	0/1	0/1	0/0	0/0	0/0	0/0	0/0	0/0	0/1	0/0	0/1	0/0	0/1	0/0	0/0	0/0	0/0	1/1	1/1
9	19737590	T	A	1/1	0/0	1/1	0/0	0/0	1/1	0/1	0/0	0/0	0/1	1/1	0/1	0/0	0/0	0/0	0/1	0/0	./.	1/1	0/0	./.	0/0	0/0	0/0	0/1	0/1	0/0	0/1	0/1	0/0	0/0	0/0	0/0	0/0	0/0	0/1	0/0	0/1	0/0	0/1	0/0	0/0	0/0	0/0	1/1	1/1
9	19737592	AAT	A	1/1	0/0	1/1	0/0	0/0	1/1	0/1	0/0	0/0	0/1	1/1	0/1	0/0	0/0	0/0	0/1	0/0	0/0	1/1	0/0	0/0	0/0	0/0	0/0	0/1	0/1	0/0	0/1	0/1	0/0	0/0	0/0	0/0	0/0	0/0	0/1	0/0	0/1	0/0	0/1	0/0	0/0	0/0	0/0	1/1	1/1
9	19737594	T	TA	1/1	1/1	1/1	0/0	0/1	1/1	0/0	1/1	1/1	0/1	./.	0/0	1/1	1/1	0/1	0/0	0/1	0/0	./.	0/1	0/0	0/1	1/1	1/1	0/1	0/0	0/1	0/0	0/0	0/1	0/1	0/1	1/1	1/1	1/1	0/1	1/1	0/1	1/1	0/1	1/1	1/1	0/0	1/1	1/1	1/1
9	19737703	T	TA	1/1	1/1	1/1	0/0	1/1	1/1	0/1	1/1	1/1	0/1	1/1	0/1	1/1	1/1	1/1	1/1	0/1	0/1	1/1	0/0	0/1	1/1	1/1	1/1	0/1	0/1	0/1	0/1	0/1	0/1	0/0	0/1	1/1	1/1	1/1	0/0	1/1	0/1	1/1	0/1	1/1	1/1	0/1	1/1	1/1	1/1
9	19737708	T	A	1/1	1/1	1/1	0/0	1/1	1/1	0/1	1/1	1/1	0/1	1/1	0/1	1/1	1/1	1/1	1/1	0/1	0/1	1/1	0/0	0/1	1/1	1/1	1/1	0/1	0/1	0/1	0/1	0/1	0/1	0/0	0/1	1/1	1/1	1/1	0/0	1/1	0/1	1/1	0/1	1/1	1/1	0/1	1/1	1/1	1/1
9	19737960	A	G	0/0	1/1	0/0	0/1	0/1	0/0	0/0	1/1	1/1	0/0	1/1	0/1	1/1	1/1	0/1	0/1	0/1	0/1	1/1	0/1	0/1	0/1	1/1	1/1	0/0	0/1	0/1	0/1	0/1	0/1	0/1	0/1	1/1	1/1	1/1	0/0	1/1	0/0	0/1	0/0	1/1	1/1	0/1	1/1	0/0	0/0
9	19738109	C	CAACA	1/1	1/1	1/1	0/1	1/1	1/1	0/1	1/1	1/1	0/1	1/1	0/1	1/1	1/1	1/1	1/1	0/1	0/1	1/1	0/1	0/1	1/1	1/1	1/1	0/1	0/1	0/1	0/1	0/1	0/1	0/1	0/1	1/1	1/1	1/1	0/1	1/1	0/1	1/1	0/1	1/1	1/1	0/1	1/1	1/1	1/1
9	19738268	C	T	0/0	1/1	0/0	0/1	0/1	0/0	0/0	1/1	1/1	0/0	1/1	0/1	1/1	1/1	0/1	0/1	0/1	./.	1/1	0/0	0/1	0/1	1/1	1/1	0/0	0/1	0/1	0/1	0/1	0/1	0/1	0/1	1/1	1/1	1/1	0/0	1/1	0/0	0/1	0/0	1/1	1/1	0/1	1/1	0/0	0/0
9	19738304	C	T	1/1	0/0	0/1	0/0	0/0	0/0	0/0	0/0	0/0	0/0	0/0	0/0	0/0	0/0	0/0	0/0	0/0	0/0	0/0	0/0	0/0	0/0	0/0	0/0	0/0	0/0	0/0	0/0	0/0	0/0	0/0	0/0	0/0	0/0	0/0	0/0	0/0	0/0	0/0	0/0	0/0	0/0	0/0	0/0	0/1	0/0
9	19738319	C	T	0/0	1/1	0/0	0/1	0/1	0/0	0/0	1/1	1/1	0/0	1/1	0/1	1/1	1/1	0/1	0/1	0/1	0/1	1/1	0/1	0/1	0/1	1/1	1/1	0/0	0/1	0/1	0/1	0/1	0/1	0/1	0/1	1/1	1/1	1/1	0/0	1/1	0/0	0/1	0/0	1/1	1/1	0/1	1/1	0/0	0/0
9	19738436	AAATCAATC	A	1/1	0/0	1/1	0/1	0/1	1/1	1/1	0/0	0/0	1/1	0/0	0/1	0/0	0/0	1/1	0/1	0/1	0/1	0/0	0/1	0/1	0/1	0/0	0/0	1/1	./.	0/1	0/1	0/1	0/1	0/1	0/1	0/0	0/0	0/0	1/1	0/0	1/1	0/1	1/1	0/0	0/0	0/1	0/0	1/1	1/1
9	19738553	G	A	1/1	0/0	1/1	0/1	0/1	1/1	1/1	0/0	0/0	1/1	0/0	0/1	0/0	0/0	0/1	0/1	0/1	0/1	0/0	0/1	0/1	0/1	0/0	0/0	1/1	0/1	0/1	0/1	0/1	0/1	0/1	0/1	0/0	0/0	0/0	1/1	0/0	1/1	0/0	1/1	0/0	0/0	0/1	0/0	1/1	1/1
9	19738616	CCTCT	C	1/1	1/1	1/1	0/1	1/1	0/1	0/1	1/1	0/1	0/1	1/1	0/1	0/1	0/1	1/1	1/1	0/1	0/1	0/1	1/1	0/1	1/1	1/1	1/1	0/1	0/1	0/0	0/1	0/0	0/0	0/1	0/1	1/1	1/1	1/1	0/1	1/1	0/1	1/1	0/1	1/1	1/1	0/1	1/1	1/1	1/1
9	19738672	C	A	0/0	1/1	0/0	0/1	0/1	0/0	0/0	1/1	1/1	0/0	1/1	0/1	1/1	1/1	0/1	0/1	0/1	0/1	1/1	0/1	0/1	0/1	1/1	1/1	0/0	0/1	0/1	0/1	0/1	0/1	0/1	0/1	1/1	1/1	1/1	0/0	1/1	0/0	0/1	0/0	1/1	1/1	0/1	1/1	0/0	0/0
9	19738968	T	C	1/1	0/0	1/1	0/1	0/1	1/1	1/1	0/0	0/0	1/1	0/0	0/1	0/0	0/0	0/1	0/1	0/1	0/1	0/0	0/1	0/1	0/1	0/0	0/0	1/1	0/1	0/1	0/1	0/1	0/1	0/1	0/1	0/0	0/0	0/0	1/1	0/0	1/1	0/1	1/1	0/0	0/0	0/1	0/0	1/1	1/1
9	19739022	G	T	1/1	0/0	1/1	0/1	0/1	1/1	1/1	0/0	0/0	1/1	0/0	0/1	0/0	0/0	0/1	0/1	0/1	0/1	0/0	0/1	0/1	0/1	0/0	0/0	1/1	0/1	0/1	0/1	0/1	0/1	0/1	0/1	0/0	0/0	0/0	1/1	0/0	1/1	0/1	1/1	0/0	0/0	0/1	0/0	1/1	1/1
9	19739473	G	A	1/1	0/0	1/1	0/1	0/1	1/1	1/1	0/0	0/0	1/1	0/0	0/1	0/0	0/0	0/1	0/1	0/1	0/1	0/0	0/1	0/1	0/1	0/0	0/0	1/1	0/1	0/1	0/1	0/1	0/1	0/1	0/1	0/0	0/0	0/0	1/1	0/0	1/1	0/1	1/1	0/0	0/0	0/1	0/0	1/1	1/1
9	19740317	G	T	1/1	1/1	1/1	0/1	1/1	1/1	0/1	1/1	1/1	0/1	1/1	0/1	1/1	1/1	1/1	1/1	0/1	0/1	1/1	0/1	0/1	1/1	1/1	1/1	0/1	0/1	0/1	0/1	0/1	0/1	0/1	0/1	1/1	1/1	1/1	0/1	1/1	0/1	1/1	0/1	1/1	1/1	0/1	1/1	1/1	1/1
9	19740426	A	C	0/0	1/1	0/0	0/1	0/1	0/0	0/0	1/1	1/1	0/0	1/1	0/1	1/1	1/1	0/1	0/1	0/1	0/1	1/1	0/1	0/1	0/1	1/1	1/1	0/0	0/1	0/1	0/1	0/1	0/1	0/1	0/1	1/1	1/1	1/1	0/0	1/1	0/0	0/1	0/0	1/1	1/1	0/1	1/1	0/0	0/0
9	19741283	A	G	1/1	0/0	1/1	0/1	0/1	1/1	1/1	0/0	0/0	1/1	0/0	0/1	0/0	0/0	0/1	0/1	0/1	0/1	0/0	0/1	0/1	0/1	0/0	0/0	1/1	0/1	0/1	0/1	0/1	0/1	0/1	0/1	0/0	0/0	0/0	1/1	0/0	1/1	0/1	1/1	0/0	0/0	0/1	0/0	1/1	1/1
9	19741344	A	G	0/0	1/1	0/0	0/1	0/1	0/0	0/0	1/1	1/1	0/0	1/1	0/1	1/1	1/1	0/1	0/1	0/1	0/1	1/1	0/1	0/1	0/1	1/1	1/1	0/0	0/1	0/1	0/1	0/1	0/1	0/1	0/1	1/1	1/1	1/1	0/0	1/1	0/0	0/1	0/0	1/1	1/1	0/1	1/1	0/0	0/0
9	19741398	GAATA	G	0/0	1/1	0/0	0/1	0/1	0/0	0/0	1/1	1/1	0/0	1/1	0/1	1/1	1/1	0/0	0/1	0/1	0/1	1/1	0/1	0/1	0/1	1/1	1/1	0/0	0/1	0/1	0/1	0/1	0/1	0/1	0/1	1/1	1/1	1/1	0/0	1/1	0/0	0/1	0/0	1/1	1/1	0/1	1/1	0/0	0/0
9	19741861	G	A	1/1	0/0	1/1	0/0	0/1	1/1	0/1	0/0	0/0	0/1	0/0	0/0	0/0	0/0	0/1	0/1	0/0	0/0	0/0	0/0	0/0	0/0	0/0	0/0	0/1	0/0	0/0	0/0	0/0	0/0	0/0	0/0	0/0	0/0	0/0	0/1	0/0	0/1	0/1	0/1	0/0	0/0	0/0	0/0	1/1	1/1
9	19741912	C	CA	1/1	0/0	1/1	0/1	0/1	1/1	1/1	0/0	0/0	1/1	0/0	0/1	0/0	0/0	0/1	0/1	0/1	0/1	0/0	0/1	0/1	0/0	0/0	0/0	1/1	0/1	0/1	0/1	0/1	0/1	0/1	0/1	0/0	0/0	0/0	1/1	0/0	1/1	0/1	1/1	0/0	0/0	0/1	0/0	1/1	1/1
9	19742134	CT	C	1/1	0/0	1/1	0/1	0/1	1/1	1/1	0/0	0/0	1/1	0/0	0/1	0/0	0/0	0/1	1/1	0/1	0/1	0/0	0/1	0/1	1/1	0/0	0/0	1/1	0/1	0/1	0/1	0/1	0/1	0/1	0/1	0/0	0/0	0/0	1/1	0/0	1/1	0/1	1/1	0/0	0/0	0/1	0/0	1/1	1/1
9	19742423	A	ATTAG	0/0	1/1	0/0	0/1	0/1	0/0	0/0	1/1	1/1	0/0	1/1	0/1	1/1	1/1	0/1	0/1	0/1	0/1	1/1	0/1	0/1	0/1	1/1	1/1	0/0	0/1	0/1	0/0	0/1	0/1	0/1	0/1	1/1	1/1	1/1	0/0	1/1	0/0	0/1	0/0	1/1	1/1	0/1	1/1	0/0	0/0
9	19743118	G	C	1/1	1/1	1/1	0/1	1/1	1/1	0/1	1/1	1/1	0/1	1/1	0/1	1/1	1/1	1/1	1/1	0/1	0/1	1/1	0/1	0/1	1/1	1/1	1/1	0/1	0/1	0/1	0/1	0/1	0/1	0/1	0/1	1/1	1/1	1/1	0/1	1/1	0/1	1/1	0/1	1/1	1/1	0/1	1/1	1/1	1/1
9	19743441	T	C	0/0	1/1	0/0	0/1	0/1	0/0	0/0	1/1	1/1	0/0	1/1	0/1	1/1	1/1	0/1	0/1	0/1	0/1	1/1	0/1	0/1	0/1	1/1	1/1	0/0	0/1	0/1	0/1	0/1	0/1	0/1	0/1	1/1	1/1	1/1	0/0	1/1	0/0	0/1	0/0	1/1	1/1	0/1	1/1	0/0	0/0
9	19743967	C	T	1/1	0/0	1/1	0/0	0/1	1/1	0/1	0/0	0/0	0/1	0/0	0/0	0/0	0/0	0/1	0/1	0/0	0/0	0/0	0/0	0/0	0/1	0/0	0/0	0/1	0/0	0/0	0/0	0/0	0/0	0/0	0/0	0/0	0/0	0/0	0/1	0/0	0/1	0/1	0/1	0/0	0/0	0/0	0/0	1/1	1/1
9	19744540	A	C	0/0	1/1	0/0	0/1	0/1	0/0	0/0	1/1	1/1	0/0	1/1	0/1	1/1	1/1	0/1	0/1	0/1	0/1	1/1	0/1	0/1	0/1	1/1	1/1	0/0	0/1	0/1	0/1	0/1	0/1	0/1	0/1	1/1	1/1	1/1	0/0	1/1	0/0	0/1	0/0	1/1	1/1	0/1	1/1	0/0	0/0
9	19744770	T	TG	0/0	0/0	0/0	./.	0/0	0/0	0/0	./.	./.	0/0	0/0	0/0	./.	./.	0/0	0/0	0/0	0/0	./.	0/0	0/0	0/0	0/1	1/1	0/0	0/0	0/0	0/0	0/0	0/0	0/0	0/0	0/0	./.	0/0	0/0	0/0	0/0	0/0	0/0	0/0	0/0	0/0	0/0	0/0	0/0
9	19744773	T	G	0/0	0/0	0/0	0/1	./.	0/0	0/0	./.	./.	0/0	./.	./.	./.	./.	0/0	0/0	0/0	0/0	./.	./.	./.	./.	./.	./.	0/0	0/0	0/0	./.	0/0	0/0	0/0	0/0	0/0	./.	./.	0/0	./.	0/0	./.	0/0	0/0	0/0	0/0	0/0	0/0	0/0
9	19744775	T	G	0/0	0/0	0/0	0/1	./.	0/0	0/0	./.	./.	0/0	./.	./.	./.	./.	0/0	0/0	0/0	0/0	./.	./.	./.	./.	./.	0/0	0/0	0/0	0/0	./.	0/0	0/0	0/0	0/0	0/0	./.	./.	0/0	./.	0/0	./.	0/0	0/0	0/0	0/0	0/0	0/0	0/0
9	19744778	TGTTTTTG	TTTTTTG	0/0	0/0	0/0	0/1	./.	0/0	0/0	./.	./.	0/0	./.	./.	./.	1/1	0/0	0/0	0/0	0/0	./.	./.	./.	./.	./.	0/0	0/0	0/0	0/0	./.	0/0	0/0	0/0	0/0	0/0	./.	./.	0/0	./.	0/0	./.	0/0	0/0	0/0	0/0	0/0	0/0	0/0
9	19744784	TG	T	0/0	0/0	0/0	0/1	./.	0/0	0/0	./.	./.	0/0	./.	./.	./.	1/1	0/0	0/0	0/0	0/0	./.	./.	./.	./.	./.	0/0	0/0	0/0	0/0	./.	0/0	0/0	0/0	0/0	0/0	./.	./.	0/0	./.	0/0	./.	0/0	0/0	0/0	0/0	0/0	0/0	0/0
9	19744785	G	T	0/0	1/1	0/0	0/0	0/1	0/0	0/0	1/1	1/1	0/0	1/1	0/1	1/1	0/0	0/1	0/1	0/0	0/0	1/1	0/1	0/1	0/1	1/1	1/1	0/0	0/1	0/1	0/1	0/1	0/0	0/1	0/1	1/1	1/1	1/1	0/0	1/1	0/0	0/0	0/0	1/1	1/1	0/0	1/1	0/0	0/0
9	19744795	C	T	0/0	0/0	0/0	0/0	0/0	0/0	0/0	0/0	0/0	0/0	0/0	0/0	0/0	0/0	0/0	0/0	0/0	0/0	0/0	0/0	0/0	0/0	0/1	0/0	0/0	0/0	0/0	0/0	0/0	0/0	0/0	0/0	0/0	0/0	0/0	0/0	0/0	0/0	0/0	0/0	0/0	0/0	0/0	0/0	0/0	0/0
9	19744853	T	A	1/1	0/0	1/1	0/0	0/0	1/1	0/1	0/0	0/0	0/1	0/0	0/0	0/0	0/0	0/1	0/1	0/0	0/0	0/0	0/0	0/0	0/1	0/0	0/0	0/1	0/0	0/0	0/0	0/0	0/0	0/0	0/0	0/0	0/0	0/0	0/1	0/0	0/1	0/1	0/1	0/0	0/0	0/0	0/0	1/1	1/1
9	19745486	TAA	T	1/1	0/0	1/1	0/1	0/1	1/1	1/1	0/0	0/0	1/1	0/0	0/1	0/0	0/0	0/1	0/1	0/1	1/1	0/0	0/1	0/1	0/1	0/0	0/0	1/1	0/1	0/1	0/1	0/1	0/1	0/1	0/1	0/0	0/0	0/0	1/1	0/0	1/1	0/1	1/1	0/0	0/0	0/1	0/0	1/1	1/1
9	19745710	C	A	./.	1/1	1/1	1/1	1/1	./.	1/1	1/1	1/1	1/1	1/1	1/1	1/1	1/1	1/1	1/1	./.	1/1	1/1	1/1	1/1	1/1	1/1	1/1	./.	1/1	1/1	1/1	1/1	1/1	1/1	1/1	1/1	1/1	1/1	1/1	./.	./.	1/1	1/1	1/1	1/1	0/1	1/1	1/1	1/1
9	19745714	T	A	./.	1/1	1/1	1/1	1/1	./.	1/1	1/1	1/1	1/1	1/1	1/1	1/1	1/1	1/1	1/1	./.	1/1	1/1	1/1	1/1	1/1	1/1	1/1	./.	1/1	1/1	1/1	1/1	1/1	1/1	1/1	1/1	1/1	1/1	1/1	./.	./.	1/1	1/1	1/1	1/1	0/1	1/1	1/1	1/1
9	19745721	C	A	./.	1/1	1/1	1/1	1/1	./.	1/1	1/1	1/1	1/1	1/1	1/1	1/1	1/1	1/1	1/1	./.	1/1	1/1	1/1	1/1	1/1	1/1	1/1	./.	1/1	1/1	1/1	1/1	1/1	1/1	1/1	1/1	1/1	1/1	1/1	./.	./.	1/1	1/1	1/1	1/1	0/1	1/1	1/1	1/1
9	19745733	C	T	./.	1/1	1/1	1/1	1/1	./.	1/1	1/1	1/1	1/1	1/1	1/1	1/1	1/1	1/1	1/1	./.	1/1	1/1	1/1	1/1	1/1	1/1	1/1	./.	1/1	1/1	1/1	1/1	1/1	1/1	1/1	1/1	1/1	1/1	1/1	./.	./.	1/1	1/1	1/1	1/1	0/1	1/1	1/1	1/1
9	19745744	C	A	./.	1/1	1/1	1/1	1/1	./.	1/1	1/1	1/1	1/1	1/1	1/1	1/1	1/1	1/1	1/1	./.	1/1	1/1	1/1	1/1	1/1	1/1	1/1	./.	1/1	1/1	1/1	1/1	1/1	1/1	1/1	1/1	1/1	1/1	1/1	./.	./.	1/1	1/1	1/1	1/1	0/1	1/1	1/1	1/1
9	19745758	G	T	./.	1/1	1/1	0/1	1/1	./.	0/1	1/1	1/1	0/1	1/1	0/1	1/1	1/1	1/1	1/1	./.	0/1	1/1	0/1	0/1	1/1	1/1	1/1	./.	0/1	0/1	0/1	0/1	0/1	0/1	0/1	1/1	1/1	1/1	0/1	./.	./.	1/1	0/1	1/1	1/1	0/1	1/1	1/1	1/1
9	19745774	C	A	./.	1/1	1/1	1/1	1/1	./.	1/1	1/1	1/1	1/1	1/1	1/1	1/1	1/1	1/1	1/1	./.	1/1	1/1	1/1	1/1	1/1	1/1	1/1	./.	1/1	1/1	1/1	1/1	1/1	1/1	1/1	1/1	1/1	1/1	1/1	./.	./.	1/1	1/1	1/1	1/1	1/1	1/1	1/1	1/1
9	19745795	G	T	./.	1/1	1/1	1/1	1/1	./.	1/1	1/1	1/1	1/1	1/1	1/1	1/1	1/1	1/1	1/1	./.	1/1	1/1	1/1	1/1	1/1	1/1	1/1	./.	1/1	1/1	1/1	1/1	1/1	1/1	1/1	1/1	1/1	1/1	1/1	./.	./.	1/1	1/1	1/1	1/1	1/1	1/1	1/1	1/1
9	19745797	C	A	./.	1/1	1/1	1/1	1/1	./.	1/1	1/1	1/1	1/1	1/1	1/1	1/1	1/1	1/1	1/1	./.	1/1	1/1	1/1	1/1	1/1	1/1	1/1	./.	1/1	1/1	1/1	1/1	1/1	1/1	1/1	1/1	1/1	1/1	1/1	./.	./.	1/1	1/1	1/1	1/1	1/1	1/1	1/1	1/1
9	19745801	C	A	./.	1/1	1/1	1/1	1/1	./.	1/1	1/1	1/1	1/1	1/1	1/1	1/1	1/1	1/1	1/1	./.	1/1	1/1	1/1	1/1	1/1	1/1	1/1	./.	1/1	1/1	1/1	1/1	1/1	1/1	1/1	1/1	1/1	1/1	1/1	./.	./.	1/1	1/1	1/1	1/1	1/1	1/1	1/1	1/1
9	19745806	C	A	./.	1/1	1/1	1/1	1/1	./.	1/1	1/1	1/1	1/1	1/1	1/1	1/1	1/1	1/1	1/1	./.	1/1	1/1	1/1	1/1	1/1	1/1	1/1	./.	1/1	1/1	1/1	1/1	1/1	1/1	1/1	1/1	1/1	1/1	1/1	./.	./.	1/1	1/1	1/1	1/1	1/1	1/1	1/1	1/1
9	19745827	C	T	./.	1/1	1/1	1/1	1/1	./.	1/1	1/1	1/1	1/1	1/1	1/1	1/1	1/1	1/1	1/1	./.	1/1	1/1	1/1	1/1	1/1	1/1	1/1	./.	1/1	1/1	1/1	1/1	1/1	1/1	1/1	1/1	1/1	1/1	1/1	./.	./.	1/1	1/1	1/1	1/1	1/1	1/1	1/1	1/1
9	19745834	G	T	./.	1/1	1/1	1/1	1/1	./.	1/1	1/1	1/1	1/1	1/1	1/1	1/1	1/1	1/1	1/1	./.	1/1	1/1	1/1	1/1	1/1	1/1	1/1	./.	1/1	1/1	1/1	1/1	1/1	1/1	1/1	1/1	1/1	1/1	1/1	./.	./.	1/1	1/1	1/1	1/1	1/1	1/1	1/1	1/1
9	19745836	G	T	./.	1/1	1/1	1/1	1/1	./.	1/1	1/1	1/1	1/1	1/1	1/1	1/1	1/1	1/1	1/1	./.	1/1	1/1	1/1	1/1	1/1	1/1	1/1	./.	1/1	1/1	1/1	1/1	1/1	1/1	1/1	1/1	1/1	1/1	1/1	./.	./.	1/1	1/1	1/1	1/1	1/1	1/1	1/1	1/1
9	19745849	C	T	./.	1/1	1/1	1/1	1/1	./.	1/1	1/1	1/1	1/1	1/1	1/1	1/1	1/1	1/1	1/1	./.	1/1	1/1	1/1	1/1	1/1	1/1	1/1	./.	1/1	1/1	1/1	1/1	1/1	1/1	1/1	1/1	1/1	1/1	1/1	./.	./.	1/1	1/1	1/1	1/1	1/1	1/1	1/1	1/1
9	19745875	C	A	1/1	1/1	1/1	1/1	1/1	1/1	1/1	1/1	1/1	./.	1/1	1/1	1/1	1/1	1/1	1/1	1/1	1/1	1/1	1/1	1/1	1/1	1/1	1/1	1/1	1/1	1/1	1/1	1/1	1/1	1/1	1/1	1/1	1/1	1/1	1/1	1/1	1/1	1/1	1/1	1/1	1/1	1/1	1/1	1/1	1/1
9	19745888	C	A	1/1	1/1	1/1	1/1	1/1	1/1	1/1	1/1	1/1	./.	1/1	1/1	1/1	1/1	1/1	1/1	1/1	1/1	1/1	1/1	1/1	1/1	1/1	1/1	1/1	1/1	1/1	1/1	1/1	1/1	1/1	1/1	1/1	1/1	1/1	1/1	1/1	1/1	1/1	1/1	1/1	1/1	1/1	1/1	1/1	1/1
9	19745892	T	A	1/1	1/1	1/1	1/1	1/1	1/1	1/1	1/1	./.	./.	1/1	1/1	1/1	1/1	1/1	1/1	1/1	1/1	1/1	1/1	1/1	1/1	1/1	1/1	1/1	1/1	1/1	1/1	1/1	1/1	1/1	1/1	1/1	1/1	1/1	1/1	1/1	1/1	1/1	1/1	1/1	1/1	1/1	1/1	1/1	1/1
9	19745910	T	A	1/1	1/1	1/1	1/1	1/1	1/1	1/1	1/1	./.	1/1	./.	1/1	1/1	1/1	1/1	1/1	1/1	1/1	1/1	1/1	1/1	1/1	1/1	1/1	1/1	1/1	1/1	1/1	1/1	1/1	1/1	1/1	1/1	1/1	1/1	1/1	1/1	1/1	1/1	1/1	1/1	1/1	1/1	1/1	0/1	1/1
9	19746088	C	A	1/1	0/0	1/1	0/0	0/1	1/1	0/1	0/0	0/0	0/1	0/0	0/0	0/0	0/0	0/1	0/1	0/0	0/0	0/0	0/0	0/0	0/1	0/0	0/0	0/1	0/0	0/0	0/0	0/0	0/0	0/0	0/0	0/0	0/0	0/0	0/1	0/0	0/1	0/1	0/1	0/0	0/0	0/0	0/0	1/1	1/1
9	19746238	T	A	0/0	1/1	0/0	0/1	1/1	0/0	0/0	1/1	1/1	0/0	1/1	0/1	1/1	1/1	0/1	0/1	0/1	0/1	1/1	0/1	0/1	0/1	1/1	1/1	0/0	0/1	0/1	0/1	0/1	0/1	0/1	0/1	1/1	1/1	1/1	0/0	1/1	0/0	0/1	0/0	1/1	1/1	0/1	1/1	0/0	0/0
9	19746239	T	A	1/1	1/1	1/1	0/1	1/1	1/1	0/1	1/1	1/1	0/1	1/1	0/1	1/1	1/1	1/1	1/1	0/1	0/1	1/1	0/1	0/1	1/1	1/1	1/1	0/1	0/1	0/1	0/1	0/1	0/1	0/1	0/1	1/1	1/1	1/1	0/1	1/1	0/1	1/1	0/1	1/1	1/1	0/1	1/1	1/1	1/1
9	19746323	A	G	1/1	1/1	1/1	0/1	1/1	1/1	0/1	1/1	1/1	0/1	1/1	0/1	1/1	1/1	1/1	1/1	0/1	0/1	1/1	0/1	0/1	1/1	1/1	1/1	0/1	0/1	0/1	0/1	0/1	0/1	0/1	0/1	1/1	1/1	1/1	0/0	1/1	0/1	1/1	0/1	1/1	1/1	0/1	1/1	1/1	1/1
9	19748830	AT	A	1/1	1/1	1/1	0/1	1/1	1/1	0/1	1/1	1/1	0/1	1/1	0/1	1/1	1/1	1/1	1/1	0/1	0/1	1/1	0/1	0/1	1/1	1/1	1/1	0/1	0/0	0/0	0/1	0/1	0/1	0/1	0/1	1/1	1/1	1/1	0/1	1/1	0/1	1/1	0/1	1/1	1/1	0/1	1/1	1/1	1/1
9	19749266	T	TA	0/0	0/0	0/0	0/1	0/0	0/0	0/1	0/0	0/0	0/1	0/0	0/1	0/0	0/0	0/0	0/0	0/1	0/1	0/0	0/1	0/1	0/0	0/0	0/0	0/1	1/1	0/1	0/1	0/1	0/1	0/1	0/1	0/0	0/0	0/0	0/1	0/0	0/1	0/0	0/1	0/0	0/0	0/0	0/0	0/0	0/0
9	19749532	T	A	0/0	0/0	0/0	0/1	0/0	0/0	0/1	0/0	0/0	0/1	0/0	0/1	0/0	0/0	0/0	0/0	0/1	0/1	0/0	0/0	0/1	0/0	0/0	0/0	0/1	0/1	0/1	0/1	0/1	0/1	0/1	0/1	0/0	0/0	0/0	0/1	0/0	0/1	0/0	0/1	0/0	0/0	0/1	0/0	0/0	0/0
9	19749556	T	G	0/0	0/0	0/0	0/1	0/0	0/0	0/1	0/0	0/0	0/1	0/0	0/1	0/0	0/0	0/0	0/0	0/1	0/1	0/0	./.	0/1	0/0	0/0	0/0	0/1	0/1	0/1	0/1	0/1	0/1	0/1	0/1	0/0	0/0	0/0	0/1	0/0	0/1	0/0	0/1	0/0	0/0	0/1	0/0	0/0	0/0
9	19749678	C	T	0/0	0/0	0/0	0/1	0/0	0/0	0/1	0/0	0/0	0/1	0/0	0/1	0/0	0/0	0/0	0/0	0/1	0/1	0/0	0/1	0/1	0/0	0/0	0/0	0/1	0/1	0/1	0/1	0/1	0/1	0/1	0/1	0/0	0/0	0/0	0/1	0/0	0/1	0/0	0/1	0/0	0/0	0/1	0/0	0/0	0/0
9	19749805	T	C	0/0	0/0	0/0	0/1	0/0	0/0	0/1	0/0	0/0	0/1	0/0	0/1	0/0	0/0	0/0	0/0	0/1	0/1	0/0	0/1	0/1	0/0	0/0	0/0	0/1	0/1	0/1	0/1	0/1	0/1	0/1	0/1	0/0	0/0	0/0	0/1	0/0	0/1	0/0	0/1	0/0	0/0	0/1	0/0	0/0	0/0
9	19749998	CG	C	1/1	0/0	1/1	0/0	0/1	1/1	0/1	0/0	0/0	0/1	0/0	0/0	0/0	0/0	0/1	0/1	0/0	0/0	0/0	0/0	0/0	0/1	0/0	0/0	0/1	0/0	0/0	0/0	0/0	0/0	0/0	0/0	0/0	0/0	0/0	0/1	0/0	0/1	0/1	0/1	0/0	0/0	0/0	0/0	1/1	1/1
9	19750196	T	C	1/1	1/1	1/1	0/1	1/1	1/1	0/1	1/1	1/1	0/1	1/1	0/1	1/1	1/1	1/1	1/1	0/1	0/1	1/1	0/1	0/1	1/1	1/1	1/1	0/1	0/1	0/1	0/1	0/1	0/1	0/1	0/0	1/1	1/1	1/1	0/1	1/1	0/1	1/1	0/1	1/1	1/1	0/1	1/1	1/1	1/1
9	19750251	T	C	1/1	1/1	1/1	0/1	1/1	1/1	0/1	1/1	1/1	0/1	1/1	0/1	1/1	1/1	1/1	1/1	0/1	0/1	1/1	0/1	0/1	1/1	1/1	1/1	0/1	0/1	0/1	0/1	0/1	0/1	0/1	0/1	1/1	1/1	1/1	0/1	1/1	0/1	1/1	0/1	1/1	1/1	0/1	1/1	1/1	1/1
9	19750452	GA	G	0/1	0/1	1/1	0/1	1/1	1/1	0/1	1/1	1/1	0/1	1/1	0/1	1/1	1/1	1/1	1/1	0/1	0/1	0/1	0/0	0/1	1/1	1/1	1/1	0/1	0/0	0/0	0/1	0/1	0/1	0/1	0/1	1/1	1/1	1/1	0/1	1/1	0/0	1/1	0/1	1/1	1/1	0/1	1/1	1/1	1/1
9	19750756	A	G	1/1	1/1	1/1	0/1	1/1	1/1	0/1	1/1	1/1	0/1	1/1	0/1	1/1	1/1	1/1	1/1	0/1	0/1	1/1	0/1	0/1	1/1	1/1	1/1	0/1	0/1	0/1	0/1	0/1	0/1	0/1	0/1	1/1	1/1	1/1	0/1	1/1	0/1	1/1	0/1	1/1	1/1	0/1	1/1	1/1	1/1
9	19750807	A	C	0/0	0/0	0/0	0/1	0/0	0/0	0/1	0/0	0/0	0/1	0/0	0/1	0/0	0/0	0/0	0/0	0/1	0/1	0/0	0/1	0/1	0/0	0/0	0/0	0/1	0/1	0/1	0/1	0/1	0/1	0/1	0/1	0/0	0/0	0/0	0/1	0/0	0/1	0/0	0/1	0/0	0/0	0/1	0/0	0/0	0/0
9	19751316	G	A	1/1	1/1	1/1	0/1	1/1	1/1	0/1	1/1	1/1	0/1	1/1	0/1	./.	1/1	1/1	1/1	0/1	0/1	1/1	0/1	0/1	1/1	1/1	1/1	0/1	0/1	0/1	0/1	0/1	0/1	0/1	0/1	1/1	1/1	1/1	0/1	1/1	0/1	1/1	0/1	1/1	1/1	0/1	1/1	1/1	1/1
9	19751696	G	A	0/0	1/1	0/0	0/1	0/1	0/0	0/0	1/1	1/1	0/0	1/1	0/1	1/1	1/1	0/1	0/1	0/1	0/1	1/1	0/1	0/1	0/1	1/1	1/1	0/0	0/1	0/1	0/1	0/1	0/1	0/1	0/1	1/1	1/1	1/1	0/0	1/1	0/0	0/1	0/0	1/1	1/1	0/1	1/1	0/0	0/0
9	19751981	C	T	1/1	1/1	1/1	0/1	1/1	1/1	0/1	1/1	1/1	0/1	1/1	0/1	1/1	1/1	1/1	1/1	0/1	0/1	1/1	0/1	0/1	1/1	1/1	1/1	0/1	0/1	0/1	0/1	0/1	0/1	0/1	0/1	1/1	1/1	1/1	0/1	1/1	0/1	1/1	0/1	1/1	1/1	0/1	1/1	1/1	1/1
9	19752904	T	C	0/0	0/0	0/0	0/1	0/0	0/0	0/1	0/0	0/0	0/1	0/0	0/1	0/0	0/0	0/0	0/0	0/1	0/1	0/0	0/1	0/1	0/0	0/0	0/0	0/1	0/1	0/1	0/1	0/1	0/1	0/1	0/1	0/0	0/0	0/0	0/1	0/0	0/1	0/0	0/1	0/0	0/0	0/1	0/0	0/0	0/0
9	19753015	A	G	0/0	0/0	0/0	0/1	0/0	0/0	0/1	0/0	0/0	0/1	0/0	0/1	0/0	0/0	0/0	0/0	0/1	0/1	0/0	0/1	0/1	0/0	0/0	0/0	0/1	0/1	0/1	0/1	0/1	0/1	0/1	0/1	0/0	0/0	0/0	0/1	0/0	0/1	0/0	0/1	0/0	0/0	0/1	0/0	0/0	0/0
9	19753083	G	GCCGGGATCCCTGGGTGGCGCAGCGGTTTGGCGCCTGCCTTTGGC	0/0	0/0	0/0	0/0	0/0	0/1	0/0	0/0	0/0	0/0	0/0	0/0	0/0	0/0	0/0	0/0	0/0	0/0	0/0	0/0	0/0	0/0	0/0	0/0	0/0	0/0	0/0	0/0	0/0	0/0	0/0	0/0	0/0	0/0	0/0	0/0	0/0	0/0	0/0	0/0	0/0	0/0	0/0	0/0	0/0	0/0
9	19753085	C	CGGG	0/0	0/0	0/0	0/0	0/0	0/0	0/0	0/0	0/0	0/0	0/0	0/0	0/0	0/0	0/1	0/0	0/0	0/0	0/0	0/0	0/0	0/0	0/0	0/0	0/0	0/0	0/0	0/0	0/0	0/0	0/0	0/0	0/0	0/0	0/0	0/0	0/0	0/1	0/0	0/0	0/0	0/0	0/0	0/0	0/0	0/1
9	19753087	A	G	0/0	0/0	0/0	0/0	0/0	0/1	0/0	0/0	0/0	0/0	0/0	0/0	0/0	0/0	0/0	0/0	0/0	0/0	0/0	0/0	0/0	0/0	0/0	0/0	0/0	0/0	0/0	0/0	0/0	0/0	0/0	0/0	0/0	0/0	0/0	0/0	0/0	0/0	0/0	0/0	0/0	0/0	0/0	0/0	0/0	./.
9	19753089	T	A	0/0	0/0	0/0	0/0	0/0	0/1	0/0	0/0	0/0	0/0	0/0	0/0	0/0	0/0	0/0	0/0	0/0	0/0	0/0	0/0	0/0	0/0	0/0	0/0	0/0	0/0	0/0	0/0	0/0	0/0	0/0	0/0	0/0	0/0	0/0	0/0	0/0	0/0	0/0	0/0	0/0	0/0	0/0	0/0	0/0	./.
9	19753490	G	T	0/0	0/0	0/1	0/0	0/0	0/0	0/0	0/0	0/0	0/0	0/0	0/0	0/0	0/0	0/0	0/0	0/0	0/0	0/0	0/0	0/1	0/0	0/0	0/0	0/0	0/0	0/0	0/0	0/0	0/0	0/0	0/0	0/0	0/0	0/0	0/0	0/0	0/0	0/0	0/0	0/0	0/0	0/0	0/0	0/0	0/0
9	19753495	C	T	0/1	1/1	1/1	0/1	1/1	1/1	0/1	1/1	1/1	0/1	1/1	0/0	1/1	1/1	1/1	1/1	0/1	0/1	1/1	0/1	0/1	1/1	1/1	1/1	0/0	0/1	0/1	0/0	0/1	0/1	0/1	0/1	1/1	1/1	1/1	0/0	1/1	0/1	1/1	0/1	1/1	1/1	0/1	1/1	1/1	1/1
9	19753551	A	G	1/1	1/1	1/1	0/0	1/1	./.	0/0	./.	1/1	0/0	./.	0/0	./.	./.	./.	1/1	0/0	0/0	./.	0/0	0/0	./.	1/1	1/1	0/0	0/1	0/0	0/0	0/1	0/1	0/1	0/1	1/1	./.	1/1	0/0	1/1	0/1	./.	0/0	1/1	1/1	0/1	1/1	./.	1/1
9	19753560	G	A	1/1	1/1	1/1	0/0	./.	./.	0/0	./.	./.	0/0	./.	0/0	./.	./.	./.	1/1	0/0	0/0	./.	0/0	0/0	./.	1/1	1/1	0/0	0/1	0/0	0/0	0/1	0/1	0/1	0/1	1/1	./.	1/1	0/0	./.	0/1	./.	0/0	1/1	1/1	0/1	1/1	./.	1/1
9	19753561	T	G	1/1	1/1	1/1	0/0	./.	./.	0/0	./.	./.	0/0	./.	0/0	./.	./.	./.	1/1	0/0	0/0	./.	0/0	0/0	./.	1/1	1/1	0/0	0/1	0/0	0/0	0/1	0/1	0/1	0/1	1/1	./.	1/1	0/0	./.	0/1	./.	0/0	1/1	1/1	0/1	1/1	./.	1/1
9	19753563	G	A	1/1	1/1	1/1	0/0	./.	./.	0/0	./.	./.	0/0	./.	0/0	./.	./.	./.	1/1	0/0	0/0	./.	0/0	0/0	./.	1/1	1/1	0/0	0/1	0/0	0/0	0/1	0/1	0/1	0/1	1/1	./.	1/1	0/0	./.	0/1	./.	0/0	1/1	1/1	0/1	1/1	./.	1/1
9	19753576	G	A	./.	1/1	1/1	0/0	./.	./.	0/0	./.	./.	0/0	./.	0/0	./.	./.	./.	1/1	0/0	0/0	./.	0/0	0/0	./.	./.	1/1	0/0	0/1	0/0	0/0	0/0	0/1	0/1	0/1	./.	./.	./.	0/0	./.	0/1	./.	0/0	1/1	1/1	0/1	1/1	./.	./.
9	19753647	G	A	1/1	1/1	./.	0/1	1/1	1/1	0/0	1/1	1/1	0/1	1/1	0/1	1/1	1/1	1/1	./.	0/0	0/1	1/1	0/1	0/0	1/1	1/1	./.	0/0	0/0	0/0	0/0	0/0	1/1	0/1	0/1	1/1	1/1	1/1	0/1	1/1	0/0	./.	0/1	1/1	1/1	0/0	1/1	1/1	1/1
9	19753651	TAAA	T	0/0	0/0	./.	0/0	0/0	0/0	0/1	0/0	./.	0/0	0/0	0/0	0/0	0/0	0/0	0/0	0/0	0/0	0/0	0/0	0/1	0/0	0/0	./.	0/0	0/0	0/0	0/0	0/0	0/0	0/0	0/0	0/0	0/0	0/0	0/0	0/0	0/0	./.	0/0	0/0	0/0	0/0	0/0	0/0	0/0
9	19753811	CTT	C	1/1	1/1	1/1	0/0	./.	1/1	0/0	./.	1/1	0/0	1/1	0/1	0/0	1/1	0/1	./.	0/0	0/0	0/0	0/1	0/1	0/1	1/1	1/1	0/1	0/0	0/0	0/0	0/0	0/0	0/1	0/1	1/1	1/1	1/1	0/1	1/1	0/0	./.	0/0	1/1	1/1	0/0	1/1	1/1	1/1
9	19753812	T	C	1/1	./.	1/1	0/0	./.	1/1	0/0	./.	0/0	0/0	./.	0/0	0/0	0/0	0/1	./.	0/0	0/0	./.	0/0	0/1	0/1	0/0	./.	0/1	0/0	0/0	0/0	0/0	0/0	0/0	./.	./.	0/0	0/0	0/1	0/0	0/0	./.	0/0	0/0	./.	0/0	0/0	1/1	1/1
9	19753830	TAAACA	T	0/0	0/0	0/0	0/0	./.	0/0	0/0	0/0	0/0	0/0	./.	0/0	0/0	0/0	0/0	0/0	0/0	0/0	0/0	0/0	0/0	0/0	0/0	./.	0/0	0/0	0/1	0/0	0/0	0/0	0/0	0/0	./.	0/0	0/0	0/0	0/0	0/0	./.	0/0	0/0	0/0	0/0	0/0	0/0	0/0
9	19753833	AC	A	0/0	0/0	0/0	0/0	./.	0/0	0/0	./.	0/0	0/0	./.	0/0	0/0	0/0	0/0	0/0	0/0	0/0	0/0	0/0	0/0	./.	0/0	0/0	0/0	0/0	0/1	./.	./.	0/0	0/0	0/0	./.	0/0	0/0	0/0	0/0	0/0	./.	0/0	0/0	./.	0/0	./.	0/0	0/0
9	19753834	C	T	0/0	0/0	0/0	0/0	0/0	0/0	0/0	./.	0/0	0/0	./.	0/0	0/0	0/0	0/0	0/0	0/0	0/0	0/0	0/0	0/0	./.	0/0	0/0	0/0	0/0	0/1	./.	./.	0/0	0/0	0/0	./.	0/0	0/0	0/0	./.	0/0	./.	0/0	0/0	./.	0/0	./.	0/0	0/0
9	19753835	A	T	0/0	0/0	0/0	0/0	0/0	0/0	0/0	./.	0/0	0/0	./.	0/0	0/0	0/0	0/0	0/0	0/0	0/0	0/0	0/0	0/0	./.	0/0	0/0	0/0	0/0	0/1	./.	./.	0/0	0/0	0/0	./.	0/0	0/0	0/0	0/0	0/0	./.	0/0	0/0	./.	0/0	0/0	0/0	0/0
9	19753844	A	T	0/0	0/0	0/0	0/0	0/0	0/0	0/0	./.	0/0	0/0	./.	0/0	0/0	0/0	0/0	0/0	0/0	0/0	0/0	0/0	0/0	0/0	0/0	0/0	0/0	./.	0/1	./.	0/0	0/0	0/0	0/0	0/0	0/0	0/0	0/0	0/0	0/0	./.	0/0	0/0	0/0	0/0	0/0	0/0	0/0
9	19754335	G	A	0/0	0/0	0/0	0/1	0/0	0/0	0/1	0/0	0/0	0/1	0/0	0/1	0/0	0/0	0/0	0/0	0/1	0/1	0/0	0/1	0/1	0/0	0/0	0/0	0/1	0/1	0/1	0/1	0/1	0/1	0/1	0/1	0/0	0/0	0/0	0/1	0/0	0/1	0/0	0/1	0/0	0/0	0/1	0/0	0/0	0/0
9	19754503	C	A	0/0	0/0	0/0	0/1	0/0	0/0	0/1	0/0	0/0	0/1	0/0	0/1	0/0	0/0	0/0	0/0	0/1	0/1	0/0	0/1	0/1	0/0	0/0	0/0	0/1	0/1	0/1	0/1	0/1	0/1	0/1	0/1	0/0	0/0	0/0	0/1	0/0	0/1	0/0	0/1	0/0	0/0	0/1	0/0	0/0	0/0
9	19755075	G	T	0/1	0/0	./.	0/0	0/0	./.	0/0	0/0	0/0	0/0	0/0	0/0	0/0	0/0	0/0	./.	0/0	0/0	./.	0/0	0/0	0/0	0/0	./.	0/0	0/0	0/0	0/0	0/0	0/0	0/0	0/0	0/0	0/0	0/0	0/0	0/0	0/0	0/0	0/0	0/0	./.	0/0	0/0	0/0	0/0
9	19755111	C	G	0/1	1/1	0/1	0/1	./.	1/1	0/1	1/1	1/1	0/1	1/1	0/0	./.	1/1	0/1	1/1	0/0	0/0	1/1	0/1	0/1	1/1	1/1	0/0	0/1	0/1	0/0	0/1	0/0	0/1	0/1	0/1	1/1	1/1	1/1	0/1	1/1	0/0	1/1	0/1	1/1	1/1	0/1	1/1	1/1	0/1
9	19755257	A	AAAAT	1/1	1/1	1/1	0/1	1/1	1/1	0/1	1/1	0/1	0/1	1/1	0/1	1/1	1/1	1/1	1/1	0/1	0/1	1/1	0/0	0/1	1/1	1/1	1/1	0/1	0/1	0/1	0/1	0/0	0/1	0/1	0/1	1/1	1/1	1/1	0/1	1/1	0/1	1/1	0/1	1/1	1/1	0/1	1/1	1/1	1/1
9	19755296	T	C	1/1	1/1	1/1	0/1	1/1	1/1	0/1	1/1	0/1	0/1	1/1	0/1	1/1	1/1	1/1	1/1	0/1	0/1	1/1	0/0	0/1	1/1	1/1	1/1	0/1	0/1	0/1	0/1	0/1	0/1	0/1	0/1	1/1	1/1	1/1	0/1	1/1	0/1	1/1	0/1	1/1	1/1	0/1	1/1	1/1	1/1
9	19755530	G	A	1/1	0/0	1/1	0/0	0/1	1/1	0/1	0/0	0/0	0/1	0/0	0/0	0/0	0/0	0/1	0/1	0/0	0/0	0/0	0/0	0/0	0/1	0/0	0/0	0/1	0/0	0/0	0/0	0/0	0/0	0/0	0/0	0/0	0/0	0/0	0/1	0/0	0/1	0/1	0/1	0/0	0/0	0/0	0/0	0/1	1/1
9	19755653	A	G	0/0	0/0	0/0	0/1	0/0	0/0	0/1	0/0	0/0	0/1	0/0	0/1	0/0	0/0	0/0	0/0	0/1	1/1	0/0	0/1	0/1	0/0	0/0	0/0	0/1	0/1	0/1	0/1	0/1	0/1	0/1	0/1	0/0	0/0	0/0	0/1	0/0	0/1	0/0	0/1	0/0	0/0	0/1	0/0	0/0	0/0
9	19755800	TA	T	1/1	0/0	1/1	0/1	0/1	1/1	1/1	0/0	0/0	1/1	0/0	0/1	0/0	0/0	0/1	0/1	1/1	0/1	0/0	0/1	0/1	0/1	0/0	0/0	1/1	0/1	0/1	0/1	1/1	0/1	0/1	0/1	0/0	0/0	0/0	1/1	0/0	1/1	0/1	1/1	0/0	0/0	0/1	0/0	1/1	1/1
9	19755827	AAACAATG	A	0/0	0/0	0/0	0/1	0/0	0/0	0/1	0/0	0/0	0/1	0/0	0/1	0/0	0/0	0/0	0/0	0/1	0/1	0/0	0/1	0/1	0/0	0/0	0/0	0/1	0/1	0/0	0/1	0/1	0/1	0/1	0/1	0/0	0/0	0/0	0/1	0/0	0/1	0/0	0/1	0/0	0/0	0/1	0/0	0/0	0/0
9	19755866	A	G	0/0	0/0	0/0	0/1	0/0	0/0	0/1	0/0	0/0	0/1	0/0	0/1	0/0	0/0	0/0	0/0	0/1	0/1	0/0	0/1	0/1	0/0	0/0	0/0	0/1	0/1	0/0	0/1	0/1	0/1	0/1	0/1	0/0	0/0	0/0	0/1	0/0	0/1	0/0	0/1	0/0	0/0	0/1	0/0	0/0	0/0
9	19755923	C	G	0/0	0/0	0/0	0/1	0/0	0/0	0/1	0/0	0/0	0/1	0/0	0/1	0/0	0/0	0/0	0/0	0/1	0/1	0/0	0/1	0/1	0/0	0/0	0/0	0/1	0/1	0/1	0/1	0/1	0/1	0/1	0/1	0/0	0/0	0/0	0/1	0/0	0/1	0/0	0/1	0/0	0/0	0/1	0/0	0/0	0/0
9	19755952	A	G	0/0	0/0	0/0	0/1	0/0	0/0	0/1	0/0	0/0	0/1	0/0	0/1	0/0	0/0	0/0	0/0	0/1	0/1	0/0	0/1	0/1	0/0	0/0	0/0	0/1	0/1	0/1	0/1	0/1	0/1	0/1	0/1	0/0	0/0	0/0	0/1	0/0	0/1	0/0	0/1	0/0	0/0	0/1	0/0	0/0	0/0
9	19756285	C	CT	0/0	0/0	0/0	0/1	0/0	0/0	0/1	0/0	0/0	0/1	0/0	0/1	0/0	0/0	0/0	0/0	0/0	0/1	0/0	0/1	0/1	0/0	0/0	0/0	0/1	0/0	0/1	0/1	0/1	0/1	0/1	0/1	0/0	0/0	0/0	0/1	0/0	0/1	0/0	0/1	0/0	0/0	0/1	0/0	0/0	0/0
9	19757994	CTA	CA	0/0	0/0	0/0	0/1	0/0	0/0	0/1	0/0	0/0	0/1	0/0	0/1	0/0	0/0	0/0	0/0	0/1	0/1	0/0	0/1	0/1	0/0	0/0	0/0	0/1	0/1	0/1	0/1	0/1	0/1	0/1	0/1	0/0	0/0	0/0	0/1	0/0	0/1	0/0	0/1	0/0	0/0	0/1	0/0	0/0	0/0
9	19758000	T	C	0/0	0/0	0/0	0/1	0/0	0/0	0/1	0/0	0/0	0/1	0/0	0/1	0/0	0/0	0/0	0/0	0/1	0/1	0/0	0/1	0/1	0/0	0/0	0/0	0/1	0/1	0/1	0/1	0/1	0/1	0/1	0/1	0/0	0/0	0/0	0/1	0/0	0/1	0/0	0/1	0/0	0/0	0/1	0/0	0/0	0/0
9	19758053	T	TA	1/1	0/0	1/1	0/0	0/1	1/1	0/1	0/0	0/0	0/1	0/0	0/0	0/0	0/0	0/1	0/1	0/0	0/0	0/0	0/0	0/0	0/1	0/0	0/0	0/1	0/0	0/0	0/0	0/0	0/0	0/0	0/0	0/0	0/0	0/0	0/1	0/0	0/1	0/1	0/1	0/0	0/0	0/0	0/0	1/1	1/1
9	19758230	A	T	1/1	1/1	1/1	0/1	1/1	1/1	0/1	1/1	1/1	0/1	1/1	0/1	1/1	1/1	1/1	1/1	0/1	0/1	1/1	0/1	0/1	1/1	1/1	1/1	0/1	0/1	0/1	0/1	0/1	0/1	0/1	0/1	1/1	1/1	1/1	0/1	1/1	0/1	1/1	0/1	1/1	1/1	0/1	1/1	1/1	1/1
9	19758233	T	G	1/1	1/1	1/1	0/1	1/1	1/1	0/1	1/1	1/1	0/1	1/1	0/1	1/1	1/1	1/1	1/1	0/1	0/1	1/1	0/1	0/1	1/1	1/1	1/1	0/1	0/1	0/1	0/1	0/1	0/1	0/1	0/1	1/1	1/1	1/1	0/1	1/1	0/1	1/1	0/1	1/1	1/1	0/1	1/1	1/1	1/1
9	19758296	A	C	0/0	0/0	0/0	0/1	0/0	0/0	0/1	0/0	0/0	0/1	0/0	0/1	0/0	0/0	0/0	0/0	0/1	0/1	0/0	0/1	0/1	0/0	0/0	0/0	0/1	0/1	0/1	0/1	0/1	0/1	0/1	0/1	0/0	0/0	0/0	0/1	0/0	0/1	0/0	0/1	0/0	0/0	0/1	0/0	0/0	0/0
9	19758790	A	C	1/1	1/1	1/1	0/1	1/1	1/1	0/1	1/1	1/1	0/1	1/1	0/1	1/1	1/1	1/1	1/1	0/1	0/1	1/1	0/1	0/1	1/1	1/1	1/1	0/1	0/1	0/1	0/1	0/1	0/1	0/1	0/1	1/1	1/1	1/1	0/1	1/1	0/1	1/1	0/1	1/1	1/1	0/1	1/1	1/1	1/1
9	19758856	T	C	1/1	1/1	1/1	0/1	1/1	1/1	0/1	1/1	1/1	0/1	1/1	0/0	1/1	1/1	1/1	1/1	0/1	0/1	1/1	0/1	0/1	1/1	1/1	1/1	0/1	0/1	0/1	0/1	0/1	0/1	0/1	0/1	1/1	1/1	1/1	0/1	1/1	0/1	1/1	0/1	1/1	1/1	0/1	1/1	1/1	1/1
9	19759928	A	G	0/0	0/0	0/0	0/1	0/0	0/0	0/1	0/0	0/0	0/1	0/0	0/1	0/0	0/0	0/0	0/0	0/1	0/1	0/0	0/1	0/1	0/0	0/0	0/0	0/1	0/1	0/1	0/1	0/1	0/1	0/1	0/1	0/0	0/0	0/0	0/1	0/0	0/1	0/0	0/1	0/0	0/0	0/1	0/0	0/0	0/0
9	19759943	C	T	0/0	0/0	0/0	0/1	0/0	0/0	0/1	0/0	0/0	0/1	0/0	0/1	0/0	0/0	0/0	0/0	0/1	0/1	0/0	0/1	0/1	0/0	0/0	0/0	0/1	0/1	0/1	0/1	0/1	0/1	0/1	0/1	0/0	0/0	0/0	0/1	0/0	0/1	0/0	0/1	0/0	0/0	0/1	0/0	0/0	0/0
9	19760282	TAA	T	0/1	0/0	0/0	0/0	0/0	0/0	0/1	0/0	0/1	0/0	0/1	0/0	0/0	0/0	0/0	0/0	0/0	0/0	0/1	0/0	0/0	0/0	0/1	0/0	0/0	0/0	0/0	0/0	./.	0/0	0/0	0/0	0/0	0/0	0/1	0/0	0/0	0/0	0/0	0/0	0/0	0/0	0/0	0/0	0/0	0/0
9	19760563	A	G	1/1	0/0	1/1	0/1	0/1	1/1	1/1	0/0	0/0	1/1	0/0	0/1	0/0	0/0	0/1	0/1	0/1	0/1	0/0	0/1	0/1	0/1	0/0	0/0	1/1	0/1	0/1	0/1	0/1	0/1	0/1	0/1	0/0	0/0	0/0	1/1	0/0	1/1	0/1	1/1	0/0	0/0	0/1	0/0	1/1	1/1
9	19760744	TAAAAA	T	1/1	1/1	1/1	0/1	1/1	1/1	0/0	1/1	1/1	1/1	1/1	0/0	1/1	1/1	1/1	1/1	1/1	1/1	1/1	0/1	0/1	1/1	1/1	0/1	0/1	0/1	0/1	0/1	./.	0/1	0/1	0/1	1/1	1/1	1/1	0/1	1/1	0/1	1/1	0/1	1/1	1/1	0/0	1/1	1/1	1/1
9	19760747	A	T	1/1	1/1	1/1	0/1	1/1	1/1	0/0	1/1	1/1	1/1	1/1	0/0	1/1	1/1	1/1	1/1	1/1	1/1	1/1	0/1	0/1	1/1	1/1	0/1	0/1	0/1	0/1	0/1	0/0	0/1	0/1	0/1	1/1	1/1	1/1	0/1	1/1	0/1	1/1	0/0	1/1	1/1	0/0	1/1	1/1	1/1
9	19760748	A	T	1/1	1/1	1/1	0/1	1/1	1/1	0/0	1/1	1/1	1/1	1/1	0/0	1/1	1/1	1/1	1/1	1/1	1/1	1/1	0/1	0/1	1/1	1/1	0/1	0/1	0/1	0/1	0/1	0/0	0/1	0/1	0/1	1/1	1/1	1/1	0/1	1/1	0/1	1/1	0/0	1/1	1/1	0/0	1/1	1/1	1/1
9	19761073	T	TAAGACTCTCTCTCTCAAAAAAAAAACAAAAAACAAACAAACAAACAAACAAACAAAACAAAAAA	0/0	0/0	0/0	0/0	0/0	0/0	0/0	0/0	0/0	0/1	0/0	0/0	0/0	0/0	0/0	0/0	0/1	0/0	0/0	0/0	0/1	0/0	0/0	0/0	1/1	0/0	0/1	0/1	0/0	0/0	0/1	0/1	0/0	0/0	0/0	0/0	0/0	0/0	0/0	0/0	0/0	0/0	0/1	0/0	0/0	0/0
9	19761169	T	TA	0/0	0/0	0/0	0/0	0/0	0/0	0/0	0/0	0/0	0/0	0/0	0/0	0/0	0/0	0/0	0/0	0/0	0/0	0/0	0/0	./.	0/0	0/0	0/0	0/0	0/0	0/0	0/0	0/0	0/1	0/0	0/0	0/0	0/0	0/0	0/0	0/0	0/0	0/0	0/0	0/0	0/0	0/0	0/0	0/0	0/0
9	19761376	T	C	1/1	1/1	1/1	0/1	1/1	1/1	0/1	1/1	1/1	0/1	1/1	0/1	1/1	1/1	1/1	1/1	0/1	0/1	1/1	0/1	0/1	1/1	1/1	1/1	0/1	0/1	0/1	0/1	0/1	0/1	0/1	0/1	1/1	1/1	1/1	0/1	1/1	0/1	1/1	0/1	1/1	1/1	0/1	1/1	1/1	1/1
9	19761378	G	A	1/1	1/1	1/1	0/1	1/1	1/1	0/1	1/1	1/1	0/1	1/1	0/1	1/1	1/1	1/1	1/1	0/1	0/1	1/1	0/1	0/1	1/1	1/1	1/1	0/1	0/1	0/1	0/1	0/1	0/1	0/1	0/1	1/1	1/1	1/1	0/1	1/1	0/1	1/1	0/1	1/1	1/1	0/1	1/1	1/1	1/1
9	19761887	T	TAA	1/1	0/0	0/1	0/0	0/0	0/0	0/0	0/0	0/0	0/0	0/0	0/0	0/0	0/0	0/0	0/0	0/0	0/0	0/0	0/0	0/0	0/0	0/0	0/0	0/0	0/0	0/0	0/0	0/0	0/0	0/0	0/0	0/0	0/0	0/0	0/0	0/0	0/0	0/0	0/0	0/0	0/0	0/0	0/0	0/1	0/0
9	19761889	T	A	1/1	0/0	0/1	0/0	0/0	0/0	0/0	0/0	0/0	0/0	0/0	0/0	0/0	0/0	0/0	0/0	0/0	0/0	0/0	0/0	0/0	0/0	0/0	0/0	0/0	0/0	0/0	0/0	0/0	0/0	0/0	0/0	0/0	0/0	0/0	0/0	0/0	0/0	0/0	0/0	0/0	0/0	0/0	0/0	0/1	0/0
9	19762638	T	A	1/1	1/1	1/1	0/0	1/1	1/1	0/1	1/1	1/1	0/1	1/1	0/1	1/1	1/1	1/1	1/1	0/1	0/1	1/1	0/1	0/1	1/1	1/1	1/1	0/1	0/1	0/1	0/1	0/1	0/1	0/1	0/1	1/1	1/1	1/1	0/1	1/1	0/1	1/1	0/1	1/1	1/1	0/1	1/1	1/1	1/1
9	19763047	TA	T	0/0	0/0	0/1	0/0	0/0	0/0	0/0	0/0	0/0	0/0	0/0	0/0	0/0	0/0	0/0	0/0	0/0	0/0	0/0	0/0	0/0	0/0	0/0	0/0	0/0	0/0	0/0	0/0	0/0	0/0	0/0	0/0	0/0	0/0	0/0	0/0	0/0	0/0	0/0	0/0	0/0	0/0	0/0	0/0	0/0	0/1
9	19763764	G	T	1/1	1/1	1/1	0/1	1/1	1/1	0/1	1/1	1/1	0/1	1/1	0/1	1/1	1/1	1/1	1/1	0/1	0/1	1/1	0/1	0/1	1/1	1/1	1/1	0/1	0/1	0/1	0/1	0/1	0/1	0/1	0/1	1/1	1/1	1/1	0/1	1/1	0/1	1/1	0/1	1/1	1/1	0/1	1/1	1/1	1/1
9	19764226	G	GA	1/1	0/0	1/1	0/0	0/1	1/1	0/1	0/0	0/0	0/1	0/0	0/0	0/0	0/0	0/1	0/1	0/0	0/0	0/0	0/0	0/0	0/1	0/0	0/0	0/1	0/0	0/0	0/0	0/0	0/0	0/0	0/0	0/0	0/0	0/0	0/1	0/0	0/1	0/1	0/1	0/0	0/0	0/0	0/0	1/1	1/1
9	19764419	C	G	1/1	0/0	1/1	0/0	1/1	1/1	0/1	0/0	0/0	0/1	0/0	0/0	0/0	0/0	0/1	0/1	0/0	0/0	0/0	0/0	0/0	0/1	0/0	0/0	0/1	0/0	0/0	0/0	0/0	0/0	0/0	0/0	0/0	0/0	0/0	0/1	0/0	0/1	0/1	0/1	0/0	0/0	0/0	0/0	1/1	1/1
9	19764526	TA	T	1/1	0/0	1/1	0/1	1/1	1/1	1/1	0/0	0/0	1/1	0/0	0/1	0/0	0/0	0/1	0/1	0/1	0/1	0/0	0/1	0/1	0/1	0/0	0/0	1/1	0/0	0/1	0/0	0/1	0/1	0/1	0/1	0/0	0/0	0/0	1/1	0/0	1/1	0/1	1/1	0/0	0/0	0/1	0/0	1/1	1/1
9	19764583	A	T	0/0	0/0	0/0	0/1	0/0	0/0	0/1	0/0	0/0	0/1	0/0	0/1	0/0	0/0	0/0	0/0	0/1	0/1	0/0	0/1	0/1	0/0	0/0	0/0	0/1	0/1	0/1	0/1	0/1	0/1	0/1	0/1	0/0	0/0	0/0	0/1	0/0	0/1	0/0	0/1	0/0	0/0	0/1	0/0	0/0	0/0
9	19765422	C	A	1/1	1/1	1/1	0/1	1/1	1/1	0/1	1/1	1/1	0/1	1/1	0/1	1/1	1/1	1/1	1/1	0/1	0/1	1/1	0/1	0/1	1/1	1/1	1/1	0/1	0/1	0/1	0/1	0/1	0/1	0/1	0/1	1/1	1/1	1/1	0/1	1/1	0/1	1/1	0/1	1/1	1/1	0/1	1/1	1/1	1/1
9	19765501	C	T	0/0	0/0	0/0	0/0	0/0	0/0	0/1	0/0	0/0	0/1	0/0	0/1	0/0	0/0	0/0	0/0	0/1	0/1	0/0	0/1	0/1	0/0	0/0	0/0	0/1	0/1	0/1	0/1	0/1	0/1	0/1	0/1	0/0	0/0	0/0	0/1	0/0	0/1	0/0	0/1	0/0	0/0	0/1	0/0	0/0	0/0
9	19765652	GAA	G	0/1	0/0	0/0	0/1	0/0	0/0	0/1	0/0	0/1	0/0	0/0	0/1	0/0	0/0	0/0	0/0	0/1	0/1	0/0	0/1	0/1	0/0	0/1	0/0	0/1	./.	0/0	0/0	0/0	0/1	0/1	0/1	0/0	0/0	0/0	0/1	0/0	0/1	0/0	0/1	0/0	0/0	0/0	0/0	0/0	0/0
9	19765834	T	G	1/1	1/1	1/1	0/1	1/1	1/1	0/1	1/1	1/1	0/1	1/1	0/0	1/1	1/1	1/1	1/1	0/1	0/1	1/1	0/1	0/1	1/1	1/1	1/1	0/1	0/1	0/1	0/1	0/1	0/1	0/1	0/1	1/1	1/1	1/1	0/1	1/1	0/1	1/1	0/1	1/1	1/1	0/1	1/1	1/1	1/1
9	19765970	C	CAGAG	1/1	1/1	1/1	0/1	1/1	1/1	0/1	1/1	1/1	0/1	1/1	0/1	1/1	1/1	1/1	1/1	0/1	0/1	1/1	0/1	0/1	1/1	1/1	1/1	0/1	0/1	0/1	0/1	0/1	0/1	0/1	0/1	1/1	1/1	1/1	0/1	1/1	0/1	1/1	0/1	1/1	1/1	0/1	1/1	1/1	1/1
9	19766273	C	T	0/0	0/0	0/0	0/0	0/1	1/1	0/1	0/0	0/0	0/1	0/0	0/0	0/0	0/0	0/1	0/1	0/0	0/0	0/0	0/0	0/0	0/1	0/0	0/0	0/1	0/0	0/0	0/0	0/0	0/0	0/0	0/0	0/0	0/0	0/0	0/1	0/0	0/1	0/1	0/1	0/0	0/0	0/0	0/0	0/0	0/0
9	19766448	G	T	1/1	1/1	1/1	0/1	1/1	1/1	0/1	1/1	1/1	0/1	1/1	0/1	1/1	1/1	1/1	1/1	0/1	0/1	1/1	0/1	0/0	1/1	1/1	1/1	0/1	0/1	0/1	0/1	0/1	0/1	0/1	0/1	1/1	1/1	1/1	0/1	1/1	0/1	1/1	0/1	1/1	1/1	0/1	1/1	1/1	1/1
9	19766472	T	G	1/1	1/1	1/1	0/1	1/1	1/1	0/1	1/1	1/1	0/1	1/1	0/1	1/1	1/1	1/1	1/1	0/1	0/1	1/1	0/1	0/0	1/1	1/1	1/1	0/1	0/1	0/1	0/1	0/1	0/1	0/1	0/1	1/1	1/1	1/1	0/1	1/1	0/1	1/1	0/1	1/1	1/1	0/1	1/1	1/1	1/1
9	19766504	G	A	1/1	1/1	1/1	0/0	1/1	1/1	0/1	1/1	1/1	0/1	1/1	0/1	1/1	1/1	1/1	1/1	0/1	0/1	1/1	0/1	0/0	1/1	1/1	1/1	0/1	0/1	0/1	0/1	0/1	0/1	0/1	0/1	1/1	1/1	1/1	0/1	1/1	0/1	1/1	0/1	1/1	1/1	0/1	1/1	1/1	1/1
9	19766555	G	GCCCCC	./.	0/1	./.	0/0	./.	0/0	0/0	./.	./.	0/0	./.	0/0	./.	./.	./.	./.	0/0	0/0	./.	0/0	0/0	./.	./.	./.	0/0	0/0	0/0	0/0	0/0	0/0	0/0	0/0	0/0	./.	./.	0/0	./.	0/0	./.	0/0	0/0	0/0	0/0	0/0	./.	./.
9	19766568	A	C	0/0	0/1	0/1	0/0	0/0	0/0	./.	0/0	./.	0/0	./.	0/0	./.	0/0	0/1	0/1	0/0	0/0	0/0	0/0	0/0	./.	./.	0/1	0/0	0/0	0/0	0/0	0/0	0/0	0/0	0/0	0/0	0/0	./.	0/0	0/0	./.	./.	0/0	0/1	0/0	0/0	0/0	./.	0/1
9	19766572	CTGGCGCG	C	0/0	0/0	0/1	0/0	0/0	0/0	0/0	0/0	./.	0/0	./.	0/0	./.	./.	0/1	0/1	0/0	0/0	0/0	0/0	0/0	./.	./.	0/1	0/0	0/0	0/0	0/0	0/0	0/0	0/0	0/0	0/0	0/0	./.	0/0	0/0	0/0	./.	0/0	0/1	./.	0/0	0/0	./.	0/1
9	19766576	CGCGCCT	C	1/1	1/1	0/1	0/0	1/1	1/1	0/0	1/1	1/1	0/1	1/1	0/0	1/1	1/1	0/1	0/1	0/1	0/1	./.	0/1	0/0	1/1	./.	0/1	0/1	0/1	0/1	0/1	0/1	0/1	0/1	0/1	1/1	1/1	./.	0/1	1/1	0/1	1/1	0/1	0/1	1/1	0/0	1/1	1/1	0/1
9	19767031	C	T	1/1	0/0	1/1	0/0	0/1	1/1	0/1	0/0	0/0	0/1	0/0	0/0	0/1	0/0	0/1	0/1	0/0	0/0	0/0	0/0	0/0	0/1	0/0	0/0	0/1	0/0	0/0	0/0	0/0	0/0	0/0	0/0	0/0	0/0	0/0	0/1	0/0	0/1	0/1	0/1	0/0	0/0	0/0	0/0	1/1	1/1
9	19767680	G	A	0/0	0/0	0/0	0/1	0/0	0/0	0/1	0/0	0/0	./.	0/0	0/1	0/0	0/0	0/0	0/0	0/1	0/1	0/0	0/1	0/1	0/0	0/0	0/0	0/1	0/1	0/1	0/1	0/1	0/1	0/1	0/1	0/0	0/0	0/0	0/1	0/0	0/1	0/0	0/1	0/0	0/0	0/1	0/0	0/0	0/0
9	19767799	C	CA	1/1	0/0	1/1	0/1	0/1	1/1	1/1	0/0	0/0	1/1	0/0	0/1	0/1	0/0	0/1	0/1	0/1	0/1	0/0	0/1	0/1	0/1	0/0	0/0	1/1	0/0	0/1	0/0	0/1	0/1	0/1	0/1	0/0	0/0	0/0	1/1	0/0	1/1	0/1	1/1	0/0	0/0	0/1	0/0	1/1	1/1
9	19767810	A	AAAAAT	1/1	0/0	1/1	0/1	0/1	1/1	1/1	0/0	0/0	1/1	0/0	0/1	0/1	0/0	0/1	0/1	0/1	0/1	0/0	0/1	0/1	0/1	0/0	0/0	1/1	0/0	0/1	0/0	0/1	0/1	0/1	0/1	0/0	0/0	0/0	1/1	0/0	1/1	0/1	1/1	0/0	0/0	0/1	0/0	1/1	1/1
9	19767901	C	T	0/0	0/0	0/0	0/0	0/0	0/0	0/0	0/0	0/0	0/0	0/0	0/0	0/0	0/0	0/0	0/0	0/0	0/0	0/0	0/0	0/0	0/0	0/1	0/0	0/0	0/0	0/0	0/0	0/0	0/0	0/0	0/0	0/0	0/0	0/0	0/0	0/0	0/0	0/0	0/0	0/0	0/0	0/0	0/0	0/0	0/0
9	19767915	GA	G	0/0	0/0	0/0	0/1	0/0	0/0	0/0	0/0	0/0	0/1	0/0	0/1	0/0	0/0	0/0	0/0	0/0	0/1	0/0	0/1	0/1	0/0	0/0	0/0	0/0	./.	0/0	0/0	0/0	0/1	0/1	0/1	0/0	0/0	0/0	0/1	0/0	0/1	0/0	0/0	0/0	0/0	0/0	0/0	0/0	0/1
9	19768088	T	C	1/1	0/0	1/1	0/0	0/1	1/1	0/1	0/0	0/0	0/1	0/0	0/0	0/1	0/0	0/1	0/1	0/0	0/0	0/0	0/0	0/0	0/1	0/0	0/0	0/1	0/0	0/0	0/0	0/0	0/0	0/0	0/0	0/0	0/0	0/0	0/1	0/0	0/1	0/1	0/1	0/0	0/0	0/0	0/0	1/1	1/1
9	19768544	G	A	0/0	1/1	0/0	0/1	0/1	0/0	0/0	1/1	1/1	0/0	1/1	0/1	0/1	1/1	0/1	0/1	0/1	0/1	1/1	0/0	0/1	0/1	1/1	1/1	0/0	0/1	0/1	0/1	0/1	0/1	0/1	0/1	1/1	1/1	1/1	0/0	1/1	0/0	0/1	0/0	1/1	1/1	0/1	1/1	0/0	0/0
9	19768597	T	G	0/0	1/1	0/0	0/1	0/1	0/0	0/0	1/1	1/1	0/0	1/1	0/0	0/1	1/1	0/1	0/1	0/1	0/1	1/1	0/0	0/1	0/1	1/1	1/1	0/0	0/1	0/1	0/1	0/1	0/1	0/1	0/1	1/1	1/1	1/1	0/0	1/1	0/0	0/1	0/0	1/1	1/1	0/1	1/1	0/0	0/0
9	19768799	C	T	1/1	1/1	1/1	0/1	1/1	1/1	0/1	1/1	1/1	0/1	1/1	0/1	1/1	1/1	1/1	1/1	0/1	0/1	1/1	0/0	0/1	1/1	1/1	1/1	0/1	0/1	0/1	0/1	0/1	0/1	0/1	0/1	1/1	1/1	1/1	0/1	1/1	0/0	1/1	0/1	1/1	1/1	0/1	1/1	1/1	1/1
9	19769005	C	T	1/1	0/0	1/1	0/0	0/1	1/1	0/1	0/0	0/0	0/1	0/0	0/0	0/1	0/0	0/1	0/1	0/0	0/0	0/0	0/0	0/0	0/1	0/0	0/0	0/1	0/0	0/0	0/0	0/0	0/0	0/0	0/0	0/0	0/0	0/0	0/0	0/0	0/1	0/1	0/1	0/0	0/0	0/0	0/0	1/1	1/1
9	19769108	T	TCACA	0/0	0/0	0/0	0/1	0/0	0/0	0/0	0/0	0/0	0/1	0/0	0/1	0/0	0/0	0/0	0/0	0/1	0/1	0/0	0/1	0/1	0/0	0/0	0/0	0/1	0/1	0/1	0/1	0/1	0/1	0/1	0/1	0/0	0/0	0/0	0/1	0/0	0/1	0/0	0/1	0/0	0/0	0/1	0/0	./.	0/0
9	19769186	A	G	1/1	0/0	1/1	0/1	0/1	1/1	1/1	0/0	0/0	1/1	0/0	0/1	0/1	0/0	0/1	0/1	0/1	0/1	0/0	0/1	0/1	0/1	0/0	0/0	1/1	0/1	0/1	0/1	0/1	0/1	0/1	0/1	0/0	0/0	0/0	1/1	0/0	1/1	0/1	1/1	0/0	0/0	0/1	0/0	1/1	1/1
9	19769315	A	G	1/1	0/0	1/1	0/1	0/1	1/1	1/1	0/0	0/0	1/1	0/0	0/1	0/1	0/0	0/1	0/1	0/1	0/1	0/0	0/0	0/1	0/1	0/0	0/0	1/1	0/1	0/1	0/1	0/1	0/1	0/1	0/1	0/0	0/0	0/0	1/1	0/0	1/1	0/1	1/1	0/0	0/0	0/1	0/0	1/1	1/1
9	19769459	G	GT	1/1	0/0	1/1	0/1	1/1	./.	1/1	0/0	0/0	1/1	0/0	0/1	0/0	0/0	0/1	0/0	0/1	0/0	0/0	0/1	0/0	0/1	0/0	0/0	1/1	0/0	0/1	0/1	0/0	0/1	0/1	0/1	0/0	0/0	0/0	1/1	0/0	0/1	0/1	1/1	0/0	0/0	0/1	0/0	0/0	1/1
9	19769474	A	T	0/0	0/0	0/1	0/0	0/0	0/1	0/0	0/0	0/0	0/0	0/0	0/0	0/0	0/0	0/0	0/0	0/0	0/0	0/0	0/0	0/0	0/0	0/0	0/0	0/0	0/0	0/0	0/0	0/0	0/0	0/0	0/0	0/0	0/0	0/0	0/0	0/0	0/0	0/0	0/0	0/0	0/0	0/0	0/0	0/0	0/0
9	19769488	G	C	0/0	1/1	0/0	0/1	0/0	0/0	0/0	1/1	1/1	0/0	1/1	0/1	0/1	1/1	0/1	0/1	0/1	1/1	1/1	0/1	0/1	0/1	1/1	1/1	0/0	0/1	0/1	0/1	0/1	0/1	0/1	0/1	1/1	1/1	1/1	0/0	1/1	0/0	0/1	0/0	1/1	1/1	0/1	1/1	0/0	0/0
9	19769948	A	T	1/1	0/0	1/1	0/0	0/1	1/1	0/1	0/0	0/0	0/1	0/0	0/0	0/1	0/0	0/1	0/1	0/0	0/0	0/0	0/0	0/0	0/1	0/0	0/0	0/1	0/0	0/0	0/0	0/0	0/0	0/0	0/0	0/0	0/0	0/0	0/1	0/0	0/1	0/1	0/1	0/0	0/0	0/0	0/0	1/1	1/1
9	19770028	C	T	1/1	0/0	1/1	0/1	0/1	1/1	1/1	0/0	0/0	1/1	0/0	0/1	0/1	0/0	0/1	0/1	0/1	0/1	0/0	0/1	0/1	0/1	0/0	0/0	1/1	0/1	0/1	0/1	0/1	0/1	0/1	0/1	0/0	0/0	0/0	1/1	0/0	1/1	0/1	1/1	0/0	0/0	0/1	0/0	1/1	1/1
9	19770359	CA	C	0/1	0/0	1/1	0/1	0/1	1/1	1/1	0/0	0/0	1/1	0/0	0/0	0/1	0/0	0/0	0/1	0/1	./.	0/0	0/1	0/1	0/0	0/0	0/0	./.	./.	0/1	0/0	./.	0/0	0/1	0/1	0/0	0/0	0/0	1/1	0/0	1/1	0/1	1/1	0/0	0/0	0/1	0/0	1/1	1/1
9	19770480	TAA	T	1/1	0/0	1/1	0/1	0/1	1/1	1/1	0/0	0/0	1/1	0/0	0/1	0/1	0/0	0/1	0/1	0/0	0/1	0/0	0/1	0/1	0/1	0/0	0/0	1/1	0/1	0/1	0/1	0/1	0/1	0/1	0/1	0/0	0/0	0/0	1/1	0/0	1/1	0/1	1/1	0/0	0/0	0/1	0/0	1/1	1/1
9	19770702	C	CT	1/1	0/0	1/1	0/0	0/1	1/1	0/1	0/0	0/0	0/1	0/0	0/0	0/1	0/0	0/1	0/1	0/0	0/0	0/0	0/0	0/0	0/1	0/0	0/0	0/1	0/0	0/0	0/0	0/0	0/0	0/0	0/0	0/0	0/0	0/0	0/1	0/0	0/1	0/1	0/1	0/0	0/0	0/0	0/0	1/1	1/1
9	19771339	C	G	0/0	0/0	0/0	0/1	0/0	0/0	0/0	0/0	0/0	0/1	0/0	0/1	0/0	0/0	0/0	0/0	0/0	0/1	0/0	0/1	0/1	0/0	0/0	0/0	0/0	0/1	0/0	0/0	0/0	0/0	0/1	0/0	0/0	0/0	0/0	0/1	0/0	./.	0/0	0/1	0/0	0/0	0/1	0/0	0/0	0/0
9	19771393	T	TA	./.	0/0	./.	0/1	./.	0/0	0/1	0/0	0/0	./.	0/0	0/1	0/0	0/0	0/0	0/0	0/0	0/1	0/0	0/1	0/1	0/0	0/0	0/0	./.	0/0	0/0	0/0	0/1	0/0	0/0	0/0	0/0	0/0	0/0	0/1	0/0	./.	0/0	1/1	0/0	0/0	0/0	0/0	0/0	./.
9	19771394	AAAAAAAAAAGACTTC	ATTTTAAAAAAAAAGACTTC	0/0	0/0	0/1	0/1	./.	0/0	./.	0/0	0/0	./.	0/0	0/0	0/0	0/0	0/0	0/0	0/0	0/0	0/0	0/0	0/0	0/0	0/0	0/0	./.	0/0	0/0	0/0	0/0	0/0	0/0	0/0	0/0	0/0	0/0	0/0	0/0	./.	0/0	./.	0/0	0/0	0/0	0/0	0/1	0/1
9	19771395	AAAAAAAAAGAC	A	0/0	0/0	0/1	0/1	./.	0/0	0/0	0/0	0/0	./.	0/0	0/0	0/0	0/0	0/0	0/0	0/0	0/0	0/0	0/0	0/0	0/0	0/0	0/0	./.	0/0	0/0	0/0	0/0	0/0	0/0	0/0	0/0	0/0	0/0	0/0	0/0	./.	0/0	./.	0/0	0/0	0/0	0/0	0/1	0/1
9	19771398	A	G	0/0	0/0	0/1	0/1	./.	0/0	0/0	0/0	0/0	./.	0/0	0/0	0/0	0/0	0/0	0/0	0/0	0/0	0/0	0/0	0/0	0/0	0/0	0/0	./.	0/0	0/0	0/0	0/0	0/0	0/0	0/0	0/0	0/0	0/0	0/0	0/0	./.	0/0	./.	0/0	0/0	0/0	0/0	0/1	0/1
9	19771400	A	G	./.	0/0	0/1	0/1	0/0	./.	0/0	0/0	0/0	./.	0/0	0/0	0/0	0/0	0/0	0/0	0/0	0/0	0/0	0/0	0/0	0/0	0/0	0/0	./.	0/0	0/0	0/0	0/0	0/0	0/0	0/0	0/0	0/0	0/0	0/0	0/0	./.	0/0	0/0	0/0	0/0	0/0	0/0	0/1	0/1
9	19771404	G	C	./.	0/0	./.	0/1	./.	./.	0/1	0/0	0/0	./.	0/0	0/1	0/0	0/0	0/0	0/0	./.	0/1	0/0	0/1	0/1	0/0	0/0	0/0	0/0	0/0	0/0	0/1	0/1	0/0	0/0	0/0	0/0	0/0	0/0	0/1	0/0	./.	./.	1/1	0/0	0/0	0/0	0/0	./.	./.
9	19771408	TC	T	0/0	0/0	0/1	0/0	0/0	0/0	0/0	0/0	0/0	0/0	0/0	0/0	0/0	0/0	0/0	0/0	0/0	0/0	0/0	0/0	0/0	0/0	0/0	0/0	0/0	./.	0/0	0/0	0/0	0/0	0/0	0/0	0/0	0/0	0/0	0/0	0/0	0/0	0/0	0/0	0/0	0/0	0/0	0/0	0/1	0/1
9	19771409	C	A	0/0	0/0	0/1	0/1	0/0	0/0	0/0	0/0	0/0	0/0	0/0	0/0	0/0	0/0	0/0	0/0	0/0	0/0	0/0	0/0	0/0	0/0	0/0	0/0	0/0	0/1	0/0	0/0	0/0	0/0	0/0	0/0	0/0	0/0	0/0	0/0	0/0	0/0	0/0	./.	0/0	0/0	0/0	0/0	0/1	0/1
9	19771416	C	T	0/0	0/0	0/1	0/1	0/0	0/0	0/0	0/0	0/0	0/0	0/0	0/0	0/0	0/0	0/0	0/0	0/0	0/0	0/0	0/0	0/0	0/0	0/0	0/0	0/0	0/0	0/0	0/0	0/0	0/0	0/0	0/0	0/0	0/0	0/0	0/0	0/0	0/0	0/0	0/0	0/0	0/0	0/0	0/0	0/1	0/1
9	19771417	TCTGG	T	0/0	0/0	0/1	0/0	0/0	0/0	0/0	0/0	0/0	0/0	0/0	0/0	0/0	0/0	0/0	0/0	0/0	0/0	0/0	0/0	0/0	0/0	0/0	0/0	0/0	0/0	0/0	0/0	0/0	0/0	0/0	0/0	0/0	0/0	0/0	0/0	0/0	0/0	0/0	0/0	0/0	0/0	0/0	0/0	0/1	0/1
9	19771418	C	T	0/0	0/0	0/1	0/0	0/0	0/0	0/0	0/0	0/0	0/0	0/0	0/0	0/0	0/0	0/0	0/0	0/0	0/0	0/0	0/0	0/0	0/0	0/0	0/0	0/0	0/0	0/0	0/0	0/0	0/0	0/0	0/0	0/0	0/0	0/0	0/0	0/0	0/0	0/0	0/0	0/0	0/0	0/0	0/0	0/1	0/1
9	19771423	G	A	0/0	0/0	0/1	0/0	0/0	0/0	0/0	0/0	0/0	0/0	0/0	0/0	0/0	0/0	0/0	0/0	0/0	0/0	0/0	0/0	0/0	0/0	0/0	0/0	0/0	0/0	0/0	0/0	0/0	0/0	0/0	0/0	0/0	0/0	0/0	0/0	0/0	0/0	0/0	0/0	0/0	0/0	0/0	0/0	0/1	0/1
9	19772372	TG	T	0/0	0/0	0/0	0/1	0/0	0/0	0/1	0/0	0/0	0/1	0/0	0/1	0/0	0/0	0/0	0/0	0/1	0/1	0/0	0/1	0/1	0/0	0/0	0/0	0/0	0/1	0/1	0/1	0/1	0/1	0/1	0/1	0/0	0/0	0/0	0/1	0/0	0/1	0/0	0/1	0/0	0/0	0/1	0/0	0/0	0/0
9	19772586	CAGAG	C	0/0	1/1	0/0	0/1	0/1	0/0	0/0	1/1	1/1	0/0	1/1	0/0	0/1	0/1	0/1	0/1	0/1	0/1	0/1	0/1	0/1	0/1	1/1	1/1	0/0	0/1	0/1	0/1	0/1	0/1	0/1	0/1	1/1	1/1	1/1	0/0	1/1	0/0	0/1	0/0	1/1	1/1	0/1	1/1	0/0	0/0
9	19772691	C	CG	1/1	0/0	1/1	0/0	0/1	1/1	0/1	0/0	0/0	0/1	0/0	0/0	0/1	0/0	0/1	0/1	0/0	0/0	0/0	0/0	0/0	0/1	0/0	0/0	1/1	0/0	0/0	0/0	0/0	0/0	0/0	0/0	0/0	0/0	0/0	0/1	0/0	0/1	0/1	0/1	0/0	0/0	0/0	0/0	1/1	1/1
9	19773214	A	G	1/1	0/0	1/1	0/1	0/1	1/1	1/1	0/0	0/0	1/1	0/0	0/1	0/1	0/0	0/1	0/1	0/1	0/1	0/0	0/0	0/1	0/1	0/0	0/0	1/1	0/1	0/1	0/1	0/1	0/1	0/1	0/1	0/0	0/0	0/0	1/1	0/0	1/1	0/1	1/1	0/0	0/0	0/1	0/0	1/1	1/1
9	19773817	A	C	0/0	0/0	0/0	0/1	0/0	0/0	0/1	0/0	0/0	0/1	0/0	0/1	0/0	0/0	0/0	0/0	0/1	0/1	0/0	0/1	0/1	0/0	0/0	0/0	0/0	0/1	0/1	0/1	0/1	0/1	0/1	0/1	0/0	0/0	0/0	0/1	0/0	0/1	0/0	0/1	0/0	0/0	0/1	0/0	0/0	0/0
9	19774206	CTTT	C	1/1	0/0	0/1	0/0	0/1	0/1	1/1	0/1	0/0	0/0	0/0	0/0	0/1	0/0	0/1	0/1	0/0	0/0	0/0	0/0	0/1	0/0	0/0	0/0	1/1	0/0	0/0	0/0	0/0	0/1	0/1	0/0	0/0	0/0	0/0	0/1	0/0	1/1	0/1	1/1	0/0	0/0	0/0	0/0	0/1	1/1
9	19774224	TAAGA	T	0/0	0/0	0/0	0/0	0/0	0/1	0/0	0/0	0/0	0/0	0/0	0/0	0/0	0/0	0/0	0/0	0/0	0/0	0/0	0/0	0/0	0/0	0/0	0/1	0/0	0/1	0/0	0/0	0/1	0/0	0/0	0/0	0/0	0/0	0/0	0/0	0/0	0/0	0/0	0/0	0/0	0/0	0/0	0/0	0/0	0/0
9	19774232	TAC	T	0/0	0/0	0/0	0/0	0/0	0/0	0/0	0/0	0/0	0/0	0/0	0/0	0/0	0/0	0/0	0/0	0/0	0/0	0/0	0/0	0/0	0/0	0/0	0/1	0/0	0/1	0/0	0/0	0/1	0/0	0/0	0/0	0/0	0/0	0/0	0/0	0/0	0/0	0/0	0/0	0/0	0/0	0/0	0/0	0/0	0/0
9	19774233	A	T	0/0	0/0	0/0	0/0	0/0	0/1	0/0	0/0	0/0	0/0	0/0	0/0	0/0	0/0	0/0	0/0	0/0	0/0	0/0	0/0	0/0	0/0	0/0	0/1	0/0	0/1	0/0	0/0	0/1	0/0	0/0	0/0	0/0	0/0	0/0	0/0	0/0	0/0	0/0	0/0	0/0	0/0	0/0	0/0	0/0	0/0
9	19774237	A	T	0/0	0/0	0/0	0/0	0/0	0/1	0/0	0/0	0/0	0/0	0/0	0/0	0/0	0/0	0/0	0/0	0/0	0/0	0/0	0/0	0/0	0/0	0/0	0/1	0/0	0/1	0/0	0/0	0/1	0/0	0/0	0/0	0/0	0/0	0/0	0/0	0/0	0/0	0/0	0/0	0/0	0/0	0/0	0/0	0/0	0/0
9	19774241	A	T	0/0	0/0	0/0	0/0	0/0	0/0	0/0	0/0	0/0	0/0	0/0	0/0	0/0	0/0	0/0	0/0	0/0	0/0	0/0	0/0	0/0	0/0	0/0	0/1	0/0	0/1	0/0	0/0	0/1	0/0	0/0	0/0	0/0	0/0	0/0	0/0	0/0	0/0	0/0	0/0	0/0	0/0	0/0	0/0	0/0	0/0
9	19774889	A	G	1/1	0/0	1/1	0/0	0/1	1/1	0/1	0/0	0/0	0/1	0/0	0/0	0/1	0/0	0/1	0/1	0/0	0/0	0/0	0/0	0/0	0/1	0/0	0/0	1/1	0/0	0/0	0/0	0/0	0/0	0/0	0/0	0/0	0/0	0/0	0/1	0/0	0/1	0/1	0/1	0/0	0/0	0/0	0/0	1/1	1/1
9	19775186	AT	A	0/0	0/0	0/0	0/0	0/0	0/0	0/0	0/0	0/0	0/1	0/0	0/0	0/0	0/0	0/0	0/0	0/0	0/0	0/0	0/0	0/0	0/0	0/0	0/0	0/0	0/0	0/0	0/0	0/0	0/0	0/0	0/0	0/0	0/0	0/0	0/0	0/0	0/0	0/0	0/0	0/0	0/0	0/0	0/0	0/0	0/0
9	19776032	GAC	G	0/0	0/0	0/0	0/0	0/0	0/0	0/0	0/0	0/0	0/0	0/0	0/0	0/0	0/0	0/0	0/0	0/0	0/0	0/0	0/0	0/0	0/0	0/0	0/1	0/0	0/0	0/0	0/0	0/0	0/0	0/0	0/0	0/0	0/0	0/0	0/0	0/0	0/0	0/0	0/0	0/0	0/0	0/0	0/0	0/0	0/0
9	19776223	A	C	1/1	0/0	1/1	0/0	0/1	1/1	0/1	0/0	0/0	0/1	0/0	0/0	0/1	0/0	0/1	0/1	0/0	0/0	0/0	0/0	0/0	0/1	0/0	0/0	1/1	0/0	0/0	0/0	0/0	0/0	0/0	0/0	0/0	0/0	0/0	0/1	0/0	0/1	0/1	0/1	0/0	0/0	0/0	0/0	1/1	1/1
9	19776356	G	GT	0/0	0/0	0/0	0/1	0/0	0/0	0/1	0/0	0/0	0/1	0/0	0/1	0/0	0/0	0/0	0/0	0/1	0/1	0/0	0/1	0/1	0/0	0/0	0/0	0/0	0/1	0/1	0/0	0/1	0/1	0/1	0/1	0/0	0/0	0/0	0/1	0/0	0/1	0/0	0/1	0/0	0/0	0/1	0/0	0/0	0/0
9	19776813	A	AT	1/1	0/0	1/1	0/0	0/1	1/1	0/1	0/0	0/0	0/1	0/0	0/0	0/1	0/0	0/1	0/1	0/0	0/0	0/0	0/0	0/0	0/1	0/0	0/0	1/1	0/0	0/0	0/0	0/0	0/0	0/0	0/0	0/0	0/0	0/0	0/1	0/0	0/1	0/1	0/1	0/0	0/0	0/0	0/0	1/1	1/1
9	19777062	C	T	1/1	0/0	1/1	0/1	0/1	1/1	1/1	0/0	0/0	1/1	0/0	0/1	0/1	0/0	0/1	0/1	0/1	0/1	0/0	0/1	0/1	0/1	0/0	0/0	1/1	0/1	0/1	0/1	0/1	0/1	0/1	0/1	0/0	0/0	0/0	1/1	0/0	1/1	0/1	1/1	0/0	0/0	0/1	0/0	1/1	1/1
9	19777367	AAGAAGAAGAAGAAGAAGAAGAAGAAGGAGAAGAAGAAGG	A	0/0	0/0	0/0	0/0	0/1	1/1	1/1	0/0	0/0	0/1	0/0	0/0	0/0	0/0	0/1	0/1	0/0	./.	0/0	0/0	0/0	0/1	0/0	0/0	1/1	0/0	0/0	0/0	0/0	0/0	0/0	0/0	0/0	0/0	0/0	0/0	0/0	0/1	0/1	0/1	0/0	0/0	0/0	0/0	0/0	0/0
9	19777370	AAGAAGAAGAAGAAGAAGAAGAAGGAGAAGAAGAAGG	A	0/0	0/0	0/0	0/0	0/1	1/1	1/1	0/0	0/0	0/1	0/0	0/0	0/0	0/0	0/1	0/1	0/0	./.	0/0	0/0	0/0	0/1	0/0	0/0	1/1	0/0	0/0	0/0	0/0	0/0	0/0	0/0	0/0	0/0	0/0	0/0	0/0	0/1	0/1	0/1	0/0	0/0	0/0	0/0	0/0	0/0
9	19777373	AAGAAGAAGAAGAAGAAGAAGGAGAAGAAGAAGG	A	0/0	0/0	0/0	0/0	0/1	1/1	1/1	0/0	0/0	0/1	0/0	0/0	0/0	0/0	0/1	0/1	0/0	./.	0/0	0/0	0/0	0/1	0/0	0/0	1/1	0/0	0/0	0/0	0/0	0/0	0/0	0/0	0/0	0/0	0/0	0/0	0/0	0/1	0/1	0/1	0/0	0/0	0/0	0/0	0/0	0/0
9	19777376	AAGAAGAAGAAGAAGAAGGAGAAGAAGAAGG	A	0/0	0/0	0/0	0/0	0/1	1/1	1/1	0/0	0/0	0/1	0/0	0/0	0/0	0/0	0/1	0/1	0/0	./.	0/0	0/0	0/0	0/1	0/0	0/0	1/1	0/0	0/0	0/0	0/0	0/0	0/0	0/0	0/0	0/0	0/0	0/0	0/0	0/1	0/1	0/1	0/0	0/0	0/0	0/0	0/0	0/0
9	19777379	AAGAAGAAGAAGAAGGAGAAGAAGAAGG	A	0/0	0/0	0/0	0/0	0/1	1/1	1/1	0/0	0/0	0/1	0/0	0/0	0/0	0/0	0/1	0/1	0/0	./.	0/0	0/0	0/0	0/1	0/0	0/0	1/1	0/0	0/0	0/0	0/0	0/0	0/0	0/0	0/0	0/0	0/0	0/0	0/0	0/1	0/1	0/1	0/0	0/0	0/0	0/0	0/0	0/0
9	19777382	AAGAAGAAGAAGGAGAAGAAGAAGG	A	0/0	0/0	0/0	0/0	0/1	1/1	1/1	0/0	0/0	0/1	0/0	0/0	0/1	0/0	0/1	0/1	0/0	./.	0/0	0/0	0/0	0/1	0/0	0/0	1/1	0/0	0/0	0/0	0/0	0/0	0/0	0/0	0/0	0/0	0/0	./.	0/0	0/1	0/1	0/1	0/0	0/0	0/0	0/0	0/0	0/1
9	19777385	AAGAAGAAGGAGAAGAAGAAGG	A	0/0	0/0	0/0	0/0	0/1	1/1	1/1	0/0	0/0	0/1	0/0	0/0	0/1	0/0	0/1	0/1	0/0	./.	0/0	0/0	0/0	0/1	0/0	0/0	1/1	0/0	0/0	0/0	0/0	0/0	0/0	0/0	0/0	0/0	0/0	./.	0/0	0/1	0/1	0/1	0/0	0/0	0/0	0/0	0/0	0/1
9	19777388	AAGAAGGAGAAGAAGAAGG	A	0/1	0/0	0/1	0/0	0/1	1/1	1/1	0/0	0/0	0/1	0/0	0/1	0/1	0/0	0/1	0/1	0/0	./.	0/0	0/0	0/0	0/1	0/0	0/0	1/1	0/0	0/0	0/0	0/0	0/0	0/0	0/0	0/0	0/0	0/0	./.	0/0	0/1	0/1	0/1	0/0	0/0	0/0	0/0	0/0	0/1
9	19777391	AAGGAGAAGAAGAAGG	A	0/1	0/0	0/1	0/1	0/1	1/1	1/1	0/0	0/0	0/1	0/0	0/1	0/1	0/0	0/1	0/1	0/1	0/1	0/0	0/1	0/1	0/1	0/0	0/0	1/1	0/1	0/1	0/1	0/1	0/1	0/1	0/1	0/0	0/0	0/0	./.	0/0	0/1	0/1	0/1	0/0	0/0	0/1	0/0	1/1	0/1
9	19777392	AG	A	0/1	0/0	0/1	0/1	0/1	1/1	1/1	0/0	0/0	0/1	0/0	0/1	0/1	0/0	0/1	0/1	0/1	0/1	0/0	0/1	0/1	0/1	0/0	0/0	1/1	0/1	0/1	0/1	0/1	0/1	0/1	0/1	0/0	0/0	0/0	1/1	0/0	0/1	0/1	0/1	0/0	0/0	0/1	0/0	1/1	0/1
9	19777395	AGAAGAAGAAGG	A	0/1	0/0	./.	0/1	0/1	1/1	1/1	0/0	0/0	0/1	0/0	0/1	./.	0/0	0/1	0/1	0/1	0/1	0/0	0/1	0/1	0/1	0/0	0/0	1/1	0/1	./.	0/1	0/1	0/1	0/1	0/1	0/0	0/0	0/0	1/1	0/0	0/1	0/1	0/1	0/0	0/0	0/1	0/0	./.	0/1
9	19777400	AAGAAGG	A	0/1	0/0	./.	0/1	0/1	1/1	1/1	0/0	0/0	0/1	0/0	0/1	./.	0/0	0/1	0/1	0/1	0/1	0/0	0/1	0/1	0/1	0/0	0/0	1/1	0/1	./.	0/1	0/1	0/1	0/1	0/1	0/0	0/0	0/0	1/1	0/0	0/1	0/1	0/1	0/0	0/0	0/1	0/0	1/1	0/1
9	19777403	AAGG	A	0/1	0/0	./.	0/1	0/1	1/1	1/1	0/0	0/0	0/1	0/0	0/1	./.	0/0	0/1	0/1	0/1	0/1	0/0	0/1	0/1	0/1	0/0	0/0	1/1	0/1	./.	0/1	0/1	0/1	0/1	0/1	0/0	0/0	0/0	1/1	0/0	0/1	0/1	0/1	0/0	0/0	0/1	0/0	1/1	0/1
9	19777404	AG	A	0/1	0/0	./.	0/1	0/1	1/1	1/1	0/0	0/0	0/1	0/0	0/1	./.	0/0	0/1	0/1	0/1	0/1	0/0	0/1	0/1	0/1	0/0	0/0	1/1	0/1	./.	0/1	0/1	0/1	0/1	0/1	0/0	0/0	0/0	1/1	0/0	0/1	0/1	0/1	0/0	0/0	0/1	0/0	1/1	0/1
9	19777406	G	A	0/1	0/0	0/1	0/1	0/1	1/1	1/1	0/0	0/0	0/1	0/0	0/1	./.	0/0	0/1	0/1	0/1	0/1	0/0	0/1	0/1	0/1	0/0	0/0	1/1	0/1	./.	0/1	0/1	0/1	0/1	0/1	0/0	0/0	0/0	1/1	0/0	0/1	0/1	0/1	0/0	0/0	0/1	0/0	1/1	0/1
9	19778595	G	A	0/0	1/1	0/0	0/1	0/1	0/0	0/0	1/1	1/1	0/0	1/1	0/1	0/1	1/1	0/1	0/1	0/1	0/1	1/1	0/1	0/1	0/1	1/1	1/1	0/0	0/1	0/1	0/1	0/1	0/1	0/1	0/1	1/1	1/1	1/1	0/0	1/1	0/0	0/1	0/0	1/1	1/1	0/1	1/1	0/0	0/0
9	19779785	TA	T	1/1	0/0	1/1	0/1	0/0	0/1	1/1	0/0	0/0	1/1	0/0	0/1	0/1	0/0	0/1	0/1	0/1	0/1	0/0	0/1	0/1	0/1	0/0	0/0	1/1	1/1	0/1	1/1	0/0	0/1	0/1	0/1	0/0	0/0	0/0	1/1	0/0	1/1	0/1	0/1	0/0	0/0	0/1	0/0	1/1	1/1
9	19780287	ATT	A	0/0	1/1	0/0	0/1	0/1	0/0	0/0	1/1	1/1	0/0	1/1	0/1	0/1	1/1	0/1	0/1	0/1	0/1	1/1	0/1	0/1	0/1	1/1	1/1	0/0	0/1	0/1	0/1	0/1	0/1	0/1	0/1	1/1	1/1	1/1	0/0	1/1	0/0	0/1	0/0	1/1	1/1	0/1	1/1	0/0	0/0
9	19781314	C	T	1/1	0/0	1/1	0/0	0/1	1/1	0/1	0/0	0/0	0/1	0/0	0/0	0/1	0/0	0/1	0/1	0/0	0/0	0/0	0/0	0/0	0/1	0/0	0/0	1/1	0/0	0/0	0/0	0/0	0/0	0/0	0/0	0/0	0/0	0/0	0/1	0/0	0/1	0/1	0/1	0/0	0/0	0/0	0/0	1/1	1/1
9	19781433	GTT	G	1/1	0/0	1/1	0/0	0/1	1/1	0/1	0/0	0/0	0/1	0/0	0/0	0/1	0/0	0/0	0/1	0/0	0/0	0/0	0/0	0/0	0/1	0/1	0/0	1/1	0/0	0/0	0/0	0/0	0/0	0/0	0/0	0/0	0/0	0/0	0/1	0/0	0/0	0/1	0/1	0/0	0/0	0/0	0/0	1/1	1/1
9	19782997	G	GTCTCTCTC	0/0	0/0	0/0	0/0	0/0	0/0	0/1	0/0	0/0	0/0	0/0	0/0	0/0	0/0	0/0	0/0	0/0	0/0	0/0	0/0	0/0	0/0	0/0	0/0	0/0	0/0	0/0	0/0	0/0	0/0	0/0	0/0	0/0	0/0	0/0	0/1	0/0	0/0	0/0	0/1	0/0	0/0	0/0	0/0	0/0	0/0
9	19783326	A	T	1/1	0/0	1/1	0/0	0/1	1/1	0/1	0/0	0/0	0/1	0/0	0/0	0/0	0/0	0/1	0/1	0/0	0/0	0/0	0/0	0/0	0/1	0/0	0/0	1/1	0/0	0/0	0/0	0/0	0/0	0/0	0/0	0/0	0/0	0/0	0/1	0/0	0/1	0/1	0/1	0/0	0/0	0/0	0/0	0/1	1/1
9	19784061	G	A	1/1	0/0	1/1	0/1	0/1	1/1	1/1	0/0	0/0	1/1	0/0	0/1	0/1	0/0	0/1	0/1	0/1	0/1	0/0	0/1	0/1	0/1	0/0	0/0	1/1	0/1	0/1	0/1	0/1	0/1	0/1	0/1	0/0	0/0	0/0	1/1	0/0	1/1	0/1	1/1	0/0	0/0	0/1	0/0	1/1	1/1
9	19784243	C	T	0/0	1/1	0/0	0/1	0/1	0/0	0/0	1/1	1/1	0/0	1/1	1/1	0/1	1/1	0/1	0/1	0/1	0/1	1/1	0/1	0/1	0/1	1/1	1/1	0/0	0/1	0/1	0/1	0/1	0/1	0/1	0/1	1/1	1/1	1/1	0/0	1/1	0/0	0/1	0/0	1/1	1/1	0/1	1/1	0/0	0/0
9	19784421	ATC	A	0/1	0/0	0/1	0/0	0/0	0/0	0/0	0/0	0/0	0/0	0/0	0/0	0/0	0/0	0/0	0/0	0/0	0/0	./.	0/0	0/0	0/0	0/0	0/0	0/0	0/0	0/0	0/0	0/0	0/0	0/0	0/0	0/0	0/0	0/0	0/0	0/0	0/0	0/0	0/0	0/0	0/0	0/0	0/0	0/1	0/0
9	19784450	A	T	0/1	0/0	0/0	0/0	0/0	0/0	0/0	0/0	0/0	0/0	0/0	0/0	1/1	0/0	0/0	0/0	0/0	0/0	0/0	0/0	0/0	0/0	0/0	0/0	0/0	0/0	0/0	0/0	0/0	0/0	0/0	0/0	0/0	0/0	0/0	0/0	0/0	0/0	0/0	0/0	0/0	0/0	0/0	0/0	0/1	0/0
9	19785061	CCATGTGGTTGCCCTTTTTTTTTTTTTTTTTTTTTTTT	C	1/1	1/1	1/1	0/1	1/1	1/1	./.	1/1	1/1	0/1	1/1	0/1	1/1	1/1	1/1	1/1	1/1	0/1	1/1	0/1	0/1	1/1	1/1	1/1	1/1	0/1	0/1	0/1	0/1	0/1	0/1	0/1	1/1	1/1	1/1	0/1	1/1	0/1	1/1	0/1	1/1	1/1	0/1	1/1	1/1	1/1
9	19785168	G	GTAATAA	1/1	1/1	1/1	0/1	1/1	1/1	0/1	1/1	1/1	0/1	1/1	0/1	1/1	1/1	1/1	1/1	0/1	0/1	1/1	0/0	0/1	1/1	1/1	1/1	1/1	0/1	0/1	0/1	0/1	0/1	0/1	0/1	1/1	1/1	1/1	0/1	1/1	0/1	1/1	0/1	1/1	1/1	0/1	1/1	1/1	1/1
9	19785578	C	T	0/0	1/1	0/0	0/1	0/1	0/0	0/0	1/1	1/1	0/0	1/1	0/1	0/1	1/1	0/1	0/1	0/1	0/1	1/1	0/1	0/1	0/1	1/1	1/1	0/0	0/1	0/1	0/1	0/1	0/1	0/1	0/1	1/1	1/1	1/1	0/0	1/1	0/0	0/1	0/0	1/1	1/1	0/1	1/1	0/0	0/0
9	19786418	CAAG	C	1/1	1/1	1/1	0/1	1/1	1/1	0/1	1/1	1/1	0/1	1/1	0/1	1/1	1/1	1/1	1/1	0/1	0/1	1/1	0/1	0/1	1/1	1/1	1/1	1/1	0/1	0/1	0/1	0/1	0/1	0/1	0/1	1/1	1/1	1/1	0/1	1/1	0/1	1/1	0/1	1/1	1/1	0/1	1/1	1/1	1/1
9	19786578	A	AT	1/1	1/1	1/1	0/1	1/1	1/1	0/1	1/1	1/1	0/1	1/1	0/1	1/1	1/1	1/1	1/1	0/1	0/1	1/1	0/1	0/1	1/1	1/1	1/1	1/1	0/1	0/1	0/1	0/1	0/1	0/1	0/1	1/1	1/1	1/1	0/1	1/1	0/1	1/1	0/1	1/1	1/1	0/1	1/1	1/1	1/1
9	19786617	G	C	1/1	0/0	0/1	0/0	0/1	1/1	0/1	0/0	0/0	0/1	0/0	0/0	0/1	0/0	0/1	0/1	0/0	0/0	0/0	0/0	0/0	0/1	0/0	0/0	1/1	0/0	0/0	0/0	0/0	0/0	0/0	0/0	0/0	0/0	0/0	0/1	0/0	0/1	0/1	0/1	0/0	0/0	0/0	0/0	1/1	1/1
9	19786680	A	G	1/1	0/0	1/1	0/1	0/1	1/1	1/1	0/0	0/0	1/1	0/0	0/1	0/1	0/0	0/1	0/1	0/1	0/1	0/0	0/1	0/1	0/1	0/0	0/0	1/1	0/1	0/1	0/1	0/1	0/1	0/1	0/1	0/0	0/0	0/0	1/1	0/0	1/1	0/1	1/1	0/0	0/0	0/1	0/0	1/1	1/1
9	19786981	GCTCT	G	1/1	1/1	1/1	0/1	1/1	1/1	0/1	1/1	1/1	0/1	1/1	0/1	1/1	1/1	1/1	1/1	0/1	0/1	1/1	0/1	0/1	1/1	1/1	1/1	1/1	0/1	0/1	0/1	0/1	0/1	0/1	0/1	1/1	1/1	1/1	0/0	1/1	0/1	1/1	0/1	1/1	1/1	0/1	1/1	1/1	1/1
9	19787401	T	C	1/1	0/0	1/1	0/1	0/1	1/1	1/1	0/0	0/0	1/1	0/0	0/1	0/1	0/0	0/1	0/1	0/1	0/1	0/0	0/1	0/1	0/1	0/0	0/0	0/1	0/1	0/1	0/1	0/1	0/1	0/1	0/1	0/0	0/0	0/0	1/1	0/0	1/1	0/1	1/1	0/0	0/0	0/1	0/0	1/1	1/1
9	19787406	G	GA	1/1	0/0	1/1	0/1	0/1	1/1	1/1	0/0	0/0	1/1	0/0	0/1	0/1	0/0	0/1	0/1	0/1	0/1	0/0	0/1	0/1	0/1	0/0	0/0	0/1	0/1	0/1	0/1	0/1	0/1	0/1	0/1	0/0	0/0	0/0	1/1	0/0	1/1	0/1	1/1	0/0	0/0	0/1	0/0	1/1	1/1
9	19787682	TTGTGTGTGTGTGTG	T	1/1	1/1	1/1	0/0	1/1	1/1	0/1	./.	1/1	0/1	1/1	0/1	1/1	1/1	1/1	1/1	0/1	0/1	0/0	0/1	0/0	1/1	1/1	1/1	1/1	0/1	0/1	0/1	0/1	0/1	0/1	0/1	1/1	1/1	1/1	0/1	1/1	0/1	1/1	1/1	1/1	1/1	0/1	1/1	0/1	1/1
9	19787978	A	G	1/1	1/1	1/1	0/1	1/1	1/1	0/1	1/1	1/1	0/1	1/1	0/1	1/1	1/1	1/1	1/1	0/1	0/1	1/1	0/1	0/1	1/1	1/1	1/1	1/1	0/1	0/1	0/1	0/1	0/1	0/1	0/1	1/1	1/1	1/1	0/1	1/1	0/1	1/1	0/1	1/1	1/1	0/1	1/1	1/1	1/1
9	19788014	G	A	0/0	1/1	0/0	0/1	0/1	0/0	0/0	1/1	1/1	0/0	1/1	0/1	0/1	1/1	0/1	0/1	0/1	0/1	1/1	0/1	0/1	0/1	1/1	1/1	0/0	0/1	0/1	0/1	0/1	0/1	0/1	0/1	1/1	1/1	1/1	0/0	1/1	0/0	0/1	0/0	1/1	1/1	0/1	1/1	0/0	0/0
9	19788120	T	G	0/0	1/1	0/0	0/1	0/1	0/0	0/0	1/1	1/1	0/0	1/1	0/1	0/1	1/1	0/1	0/1	0/1	0/1	0/1	0/1	0/1	0/1	1/1	1/1	0/0	0/1	0/1	0/1	0/1	0/1	0/1	0/1	1/1	1/1	1/1	0/0	1/1	0/0	0/1	0/0	1/1	1/1	0/1	1/1	0/0	0/0
9	19788210	CCTCT	C	0/1	1/1	1/1	0/1	1/1	1/1	0/0	1/1	1/1	0/1	1/1	0/1	1/1	1/1	0/1	0/0	0/1	0/1	0/1	0/0	0/1	0/1	1/1	1/1	1/1	0/0	0/0	0/1	0/1	0/1	0/1	0/1	1/1	1/1	1/1	0/0	1/1	0/1	1/1	0/0	1/1	1/1	0/1	0/0	1/1	1/1
9	19788456	TAA	T	1/1	0/0	1/1	0/0	0/1	1/1	0/1	0/0	0/0	0/1	0/0	0/0	0/1	0/0	0/1	./.	0/0	0/0	0/0	0/0	0/0	0/1	0/1	0/0	1/1	0/0	0/0	0/0	0/0	0/0	0/0	0/0	0/0	0/0	0/0	0/1	0/0	0/1	0/1	0/1	0/0	0/0	0/0	0/0	1/1	1/1
9	19788835	C	T	1/1	0/0	1/1	0/0	0/1	1/1	0/1	0/0	0/0	0/1	0/0	0/0	0/1	0/0	0/1	0/1	0/0	0/0	0/0	0/0	0/0	0/1	0/0	0/0	1/1	0/0	0/0	0/0	0/0	0/0	0/0	0/0	0/0	0/0	0/0	0/1	0/0	0/1	0/1	0/1	0/0	0/0	0/0	0/0	1/1	1/1
9	19789156	A	G	1/1	0/0	1/1	0/0	0/1	1/1	0/1	0/0	0/0	0/1	0/0	0/0	0/1	0/0	0/1	0/1	0/0	0/0	0/0	0/0	0/0	0/1	0/0	0/0	1/1	0/0	0/0	0/0	0/0	0/0	0/0	0/0	0/0	0/0	0/0	0/1	0/0	0/1	0/1	0/1	0/0	0/0	0/0	0/0	1/1	1/1
9	19789334	G	T	1/1	0/0	1/1	0/0	0/1	1/1	0/1	0/0	0/0	0/1	0/0	0/0	0/0	0/0	0/1	0/1	0/0	0/0	0/0	0/0	0/0	0/1	0/0	0/0	1/1	0/0	0/0	0/0	0/0	0/0	0/0	0/0	0/0	0/0	0/0	0/1	0/0	0/1	0/1	0/1	0/0	0/0	0/0	0/0	1/1	1/1
9	19789762	G	A	1/1	0/0	1/1	0/0	0/1	1/1	0/1	0/0	0/0	0/1	0/0	0/0	0/1	0/0	0/1	0/1	0/0	0/0	0/0	0/0	0/0	0/1	0/0	0/0	1/1	0/0	0/0	0/0	0/0	0/0	0/0	0/0	0/0	0/0	0/0	0/1	0/0	0/1	0/1	0/1	0/0	0/0	0/0	0/0	1/1	1/1
9	19789956	C	T	1/1	0/0	1/1	0/0	0/1	1/1	0/1	0/0	0/0	0/1	0/0	0/0	0/1	0/0	0/1	0/1	0/0	0/0	0/0	0/0	0/0	0/1	0/0	0/0	1/1	0/0	0/0	0/0	0/0	0/0	0/0	0/0	0/0	0/0	0/0	0/1	0/0	0/1	0/1	0/1	0/0	0/0	0/0	0/0	1/1	1/1
9	19789971	T	G	0/0	0/0	0/0	0/0	0/0	0/0	0/0	0/0	0/0	0/0	0/0	0/0	0/0	0/0	0/0	0/0	0/0	0/0	0/0	0/0	0/0	0/1	0/0	0/0	0/0	0/0	0/0	0/0	0/0	0/0	0/0	0/0	0/0	0/0	0/0	0/1	0/0	0/0	0/0	0/0	0/0	0/0	0/0	0/0	0/0	0/0
9	19790296	G	A	1/1	0/0	1/1	0/0	0/0	1/1	0/1	0/0	0/0	0/1	0/0	0/0	0/1	0/0	0/1	0/1	0/0	0/0	0/0	0/0	0/0	0/1	0/0	0/0	1/1	0/0	0/0	0/0	0/0	0/0	0/0	0/0	0/0	0/0	0/0	0/1	0/0	0/1	0/1	0/1	0/0	0/0	0/0	0/0	0/1	1/1
9	19790405	C	CCT	1/1	0/0	1/1	0/0	0/1	1/1	0/1	0/0	0/0	0/1	0/0	0/0	0/1	0/0	0/1	0/1	0/0	0/0	0/0	0/0	0/0	0/1	0/0	0/0	1/1	0/0	0/0	0/0	0/0	0/0	0/0	0/0	0/0	0/0	0/0	0/1	0/0	0/1	0/1	0/0	0/0	0/0	0/0	0/0	1/1	1/1
9	19790444	AT	A	1/1	0/0	1/1	0/0	0/0	1/1	0/1	0/0	0/0	0/1	0/0	0/0	0/1	0/0	0/1	0/1	0/0	0/0	0/0	0/0	0/0	0/1	0/0	0/0	1/1	0/0	0/0	0/0	0/0	0/0	0/0	0/0	0/0	0/0	0/0	0/1	0/0	0/1	0/1	0/1	0/0	0/0	0/0	0/0	1/1	1/1
9	19790635	CT	C	1/1	0/0	1/1	0/0	0/1	1/1	0/1	0/0	0/0	0/1	0/0	0/0	0/1	0/0	0/1	0/1	0/0	0/0	0/0	0/0	0/0	0/1	0/0	0/0	1/1	0/0	0/0	0/0	0/0	0/0	0/0	0/0	0/0	0/0	0/0	0/1	0/0	0/1	0/1	0/1	0/0	0/0	0/0	0/0	1/1	1/1
9	19791037	T	C	1/1	0/0	1/1	0/0	0/1	1/1	0/1	0/0	0/0	0/1	0/0	0/0	0/1	0/0	0/1	0/1	0/0	0/0	0/0	0/0	0/0	0/1	0/0	0/0	1/1	0/0	0/0	0/0	0/0	0/0	0/0	0/0	0/0	0/0	0/0	0/1	0/0	0/1	0/1	0/1	0/0	0/0	0/0	0/0	1/1	1/1
9	19791513	C	A	1/1	0/0	1/1	0/0	0/1	1/1	0/1	0/0	0/0	0/1	0/0	0/0	0/1	0/0	0/1	0/1	0/0	0/0	0/0	0/0	0/0	0/1	0/0	0/0	1/1	0/0	0/0	0/0	0/0	0/0	0/0	0/0	0/0	0/0	0/0	0/1	0/0	0/1	0/1	0/1	0/0	0/0	0/0	0/0	1/1	1/1
9	19792380	C	T	1/1	0/0	1/1	0/0	0/1	1/1	0/1	0/0	0/0	0/1	0/0	0/0	0/1	0/0	0/1	0/1	0/0	0/0	0/0	0/0	0/0	0/1	0/0	0/0	1/1	0/0	0/0	0/0	0/0	0/0	0/0	0/0	0/0	0/0	0/0	0/1	0/0	0/1	0/1	0/1	0/0	0/0	0/0	0/0	0/1	1/1
9	19792716	T	A	0/0	0/0	0/0	0/1	0/0	0/0	0/1	0/0	0/0	0/1	0/0	0/1	0/0	0/0	0/0	0/0	0/1	0/1	0/0	0/1	0/1	0/0	0/0	0/0	0/0	0/1	0/1	0/1	0/1	0/1	0/1	0/1	0/0	0/0	0/0	0/1	0/0	0/1	0/0	0/1	0/0	0/0	0/1	0/0	0/0	0/0
9	19793274	G	GAC	1/1	0/0	1/1	0/0	0/1	1/1	0/1	0/0	0/0	0/1	0/0	0/0	0/1	0/0	0/1	0/1	0/0	0/0	0/0	0/0	0/0	0/1	0/0	0/0	1/1	0/0	0/0	0/0	0/0	0/0	0/0	0/0	0/0	0/0	0/0	0/1	0/0	0/1	0/1	0/1	0/0	0/0	0/0	0/0	1/1	1/1
9	19793310	A	T	1/1	0/0	1/1	0/0	0/1	1/1	0/1	0/0	0/0	0/1	0/0	0/0	0/1	0/0	0/1	0/1	0/0	0/0	0/0	0/0	0/0	0/1	0/0	0/0	1/1	0/0	0/0	0/0	0/0	0/0	0/0	0/0	0/0	0/0	0/0	0/1	0/0	0/1	0/1	0/1	0/0	0/0	0/0	0/0	0/1	1/1
9	19793365	G	T	1/1	0/0	1/1	0/0	0/0	1/1	0/1	0/0	0/0	0/1	0/0	0/0	0/1	0/0	0/1	0/1	0/0	0/0	0/0	0/0	0/0	0/1	0/0	0/0	1/1	0/0	0/0	0/0	0/0	0/0	0/0	0/0	0/0	0/0	0/0	0/1	0/0	0/1	0/1	0/1	0/0	0/0	0/0	0/0	1/1	1/1
9	19793688	C	G	1/1	1/1	1/1	0/1	1/1	1/1	0/1	1/1	1/1	0/1	1/1	0/1	1/1	1/1	1/1	1/1	0/1	0/1	1/1	0/1	0/1	1/1	1/1	1/1	1/1	0/1	0/1	0/1	0/1	0/1	0/1	0/1	1/1	1/1	1/1	0/1	1/1	0/1	1/1	0/1	1/1	1/1	0/1	1/1	1/1	1/1
9	19794581	A	G	1/1	1/1	1/1	0/1	1/1	1/1	0/1	1/1	1/1	0/1	1/1	0/1	1/1	1/1	1/1	1/1	0/1	0/1	1/1	0/1	0/1	1/1	1/1	1/1	1/1	0/1	0/1	0/1	0/1	0/1	0/1	0/1	1/1	1/1	1/1	0/1	1/1	0/1	1/1	0/1	1/1	1/1	0/1	1/1	1/1	1/1
9	19795000	TTCA	T	1/1	0/0	1/1	0/0	0/1	1/1	0/1	0/0	0/0	0/1	0/0	0/0	0/0	0/0	0/1	0/1	0/0	0/0	0/0	0/0	0/0	0/1	0/0	0/0	1/1	0/0	0/0	0/0	0/0	0/0	0/0	0/0	0/0	0/0	0/0	0/1	0/0	0/1	0/1	0/1	0/0	0/0	0/0	0/0	0/1	1/1
9	19795279	T	A	1/1	1/1	1/1	1/1	1/1	1/1	1/1	1/1	1/1	1/1	1/1	1/1	1/1	1/1	1/1	1/1	1/1	1/1	1/1	1/1	1/1	1/1	1/1	1/1	1/1	1/1	1/1	1/1	1/1	1/1	1/1	1/1	1/1	1/1	1/1	1/1	1/1	1/1	1/1	1/1	1/1	1/1	1/1	1/1	1/1	1/1
9	19795294	T	G	1/1	1/1	1/1	1/1	1/1	1/1	1/1	1/1	1/1	1/1	1/1	1/1	1/1	1/1	1/1	1/1	1/1	1/1	1/1	1/1	1/1	1/1	1/1	1/1	1/1	1/1	1/1	1/1	1/1	1/1	1/1	1/1	1/1	1/1	1/1	1/1	1/1	1/1	1/1	1/1	1/1	1/1	1/1	1/1	1/1	1/1
9	19795295	T	A	1/1	1/1	1/1	1/1	1/1	1/1	1/1	1/1	1/1	1/1	1/1	1/1	1/1	1/1	1/1	1/1	1/1	1/1	1/1	1/1	1/1	1/1	1/1	1/1	1/1	1/1	1/1	1/1	1/1	1/1	1/1	1/1	1/1	1/1	1/1	1/1	1/1	1/1	1/1	1/1	1/1	1/1	1/1	1/1	1/1	1/1
9	19795311	T	C	1/1	1/1	1/1	0/1	1/1	1/1	1/1	1/1	1/1	1/1	1/1	1/1	1/1	1/1	1/1	1/1	1/1	1/1	1/1	1/1	1/1	1/1	1/1	1/1	1/1	1/1	1/1	1/1	1/1	1/1	1/1	1/1	1/1	1/1	1/1	1/1	./.	1/1	1/1	1/1	1/1	1/1	1/1	1/1	1/1	1/1
9	19795312	T	A	1/1	1/1	1/1	0/1	1/1	1/1	1/1	1/1	1/1	1/1	1/1	1/1	1/1	1/1	1/1	1/1	1/1	1/1	1/1	1/1	1/1	1/1	1/1	1/1	1/1	1/1	1/1	1/1	1/1	1/1	1/1	1/1	1/1	1/1	1/1	1/1	./.	1/1	1/1	1/1	1/1	1/1	1/1	1/1	1/1	1/1
9	19795319	C	T	1/1	1/1	1/1	0/1	1/1	1/1	1/1	1/1	1/1	0/1	1/1	./.	1/1	1/1	1/1	1/1	0/1	0/0	1/1	0/0	1/1	1/1	1/1	1/1	1/1	0/1	0/1	0/1	0/0	0/1	0/1	0/1	1/1	1/1	1/1	0/1	./.	0/1	1/1	1/1	1/1	1/1	0/1	1/1	1/1	1/1
9	19795414	TC	T	1/1	1/1	1/1	1/1	1/1	1/1	1/1	1/1	1/1	1/1	1/1	1/1	1/1	1/1	1/1	1/1	1/1	1/1	0/1	1/1	1/1	1/1	1/1	1/1	1/1	1/1	1/1	1/1	1/1	1/1	1/1	1/1	1/1	1/1	1/1	1/1	1/1	1/1	1/1	1/1	1/1	1/1	1/1	1/1	1/1	1/1
9	19795419	T	A	1/1	1/1	1/1	1/1	1/1	1/1	1/1	1/1	1/1	1/1	1/1	1/1	1/1	1/1	1/1	1/1	1/1	1/1	0/1	1/1	1/1	1/1	1/1	1/1	1/1	1/1	1/1	1/1	1/1	1/1	1/1	1/1	1/1	1/1	1/1	1/1	1/1	1/1	1/1	1/1	1/1	1/1	1/1	1/1	1/1	1/1
9	19795425	T	C	1/1	1/1	1/1	0/1	1/1	1/1	0/1	1/1	1/1	0/1	1/1	0/1	1/1	1/1	1/1	1/1	0/1	0/1	0/1	0/1	1/1	1/1	1/1	1/1	1/1	0/1	0/1	0/1	0/1	0/1	0/1	0/1	1/1	1/1	1/1	0/0	1/1	1/1	1/1	0/1	1/1	1/1	0/1	1/1	1/1	1/1
9	19795496	C	T	0/0	1/1	0/0	0/1	0/1	0/0	0/0	1/1	1/1	0/0	1/1	0/1	0/1	1/1	0/1	0/1	0/1	0/1	0/1	0/1	0/1	1/1	1/1	1/1	0/0	0/1	0/1	0/1	0/1	0/1	0/1	0/1	1/1	1/1	1/1	0/0	1/1	0/0	0/1	0/0	1/1	1/1	0/1	1/1	0/0	0/0
9	19795497	A	G	1/1	1/1	1/1	0/1	1/1	1/1	./.	1/1	1/1	0/1	1/1	0/1	1/1	1/1	1/1	1/1	0/1	0/1	0/1	0/1	0/1	1/1	1/1	1/1	1/1	0/1	0/1	0/1	0/1	0/1	0/1	0/1	1/1	1/1	1/1	0/1	1/1	0/1	1/1	0/0	1/1	1/1	0/1	1/1	1/1	1/1
9	19795555	GTCTCTCTCTCTC	G	./.	1/1	./.	0/1	0/1	0/0	0/0	1/1	1/1	0/0	1/1	0/1	0/1	1/1	0/0	./.	1/1	0/1	0/1	0/1	0/1	0/1	1/1	1/1	./.	0/0	1/1	0/0	0/0	0/1	0/1	0/1	0/1	1/1	1/1	0/0	1/1	0/0	0/1	0/0	1/1	1/1	0/0	1/1	./.	0/0
9	19795572	TC	T	1/1	0/0	1/1	0/0	0/1	1/1	0/1	0/0	0/0	0/0	0/0	0/0	0/1	0/0	0/0	1/1	./.	0/0	./.	0/0	0/0	0/1	0/0	./.	1/1	0/0	0/0	0/0	0/0	0/0	0/0	0/0	0/0	0/0	0/0	0/1	0/0	0/0	0/1	0/0	0/0	0/0	0/0	0/0	1/1	1/1
9	19795574	TCTCTCTCTC	TTCTCTCTC	1/1	0/0	1/1	0/0	0/1	1/1	0/1	0/0	0/0	0/0	0/0	0/0	0/1	0/0	./.	1/1	./.	0/0	./.	0/0	0/0	0/1	0/0	./.	1/1	0/0	0/0	0/0	0/0	0/0	0/0	0/0	0/0	0/0	0/0	0/1	0/0	0/0	0/1	0/0	0/0	0/0	0/0	0/0	1/1	1/1
9	19795576	TCTCTCTC	T	1/1	0/0	1/1	0/0	0/1	1/1	0/1	0/0	0/0	0/0	0/0	0/0	0/1	0/0	./.	1/1	0/0	0/0	./.	0/0	0/0	0/1	0/0	./.	1/1	0/0	0/0	0/0	0/0	0/0	0/0	0/0	0/0	0/0	0/0	0/1	0/0	0/0	0/1	0/0	0/0	0/0	0/0	0/0	1/1	1/1
9	19795604	A	T	0/0	1/1	0/0	0/1	0/1	1/1	1/1	1/1	1/1	0/1	./.	0/1	1/1	1/1	1/1	1/1	./.	0/1	./.	./.	1/1	1/1	1/1	1/1	1/1	0/0	0/0	1/1	0/0	0/0	0/1	0/1	1/1	1/1	1/1	0/1	1/1	0/0	0/1	0/0	1/1	0/1	0/1	1/1	0/0	0/0
9	19795605	A	T	0/0	1/1	0/0	0/1	0/1	0/0	0/0	1/1	1/1	0/0	./.	0/1	1/1	1/1	1/1	./.	./.	0/1	./.	./.	1/1	1/1	1/1	1/1	./.	0/0	0/0	1/1	0/0	0/0	0/1	0/1	1/1	1/1	1/1	0/0	1/1	0/0	0/1	0/0	1/1	0/1	0/1	1/1	0/0	0/0
9	19795607	A	T	0/0	./.	0/0	0/0	./.	0/0	0/0	./.	0/0	0/0	./.	0/0	0/0	0/0	0/0	./.	./.	0/0	./.	./.	./.	0/0	1/1	./.	0/0	0/0	0/0	0/0	0/0	0/0	0/0	0/0	./.	0/0	0/0	0/0	./.	0/0	0/0	0/0	./.	0/0	0/0	./.	0/0	0/0
9	19795823	AG	A	1/1	0/0	1/1	0/0	0/1	1/1	0/1	0/0	0/0	0/1	0/0	0/0	0/1	0/0	0/1	0/1	0/0	0/0	0/0	0/0	0/0	0/1	0/0	0/0	1/1	0/0	0/0	0/0	0/0	0/0	0/0	0/0	0/0	0/0	0/0	0/1	0/0	0/1	0/1	0/1	0/0	0/0	0/0	0/0	0/1	1/1
9	19795981	C	T	1/1	1/1	1/1	0/1	1/1	1/1	0/1	1/1	1/1	0/1	1/1	0/1	1/1	1/1	1/1	1/1	0/1	0/1	1/1	0/1	0/1	1/1	1/1	1/1	1/1	0/1	0/1	0/1	0/1	0/1	0/1	0/1	1/1	1/1	1/1	0/1	1/1	0/1	1/1	0/1	1/1	1/1	0/1	1/1	1/1	1/1
9	19800000	G	A	1/1	./.	1/1	0/0	1/1	1/1	0/0	./.	./.	0/1	./.	0/0	1/1	./.	1/1	1/1	0/0	0/0	./.	0/0	0/0	1/1	./.	./.	1/1	0/0	0/0	0/0	0/0	0/0	0/0	0/0	./.	./.	./.	0/1	./.	0/1	1/1	0/1	./.	./.	0/0	0/0	0/1	1/1
9	19800066	T	C	1/1	./.	1/1	0/0	1/1	1/1	0/0	./.	./.	0/0	./.	0/0	1/1	./.	1/1	1/1	0/0	0/0	./.	0/0	0/0	1/1	./.	./.	0/1	0/0	0/0	0/0	0/0	0/0	0/0	0/0	./.	./.	./.	0/1	./.	0/1	1/1	0/1	./.	./.	0/0	./.	1/1	1/1
9	19800811	TTAAATAAATAAATAAATAAATAAATAAA	T	1/1	./.	1/1	0/0	1/1	1/1	1/1	./.	./.	0/1	./.	./.	0/0	./.	1/1	1/1	1/1	0/0	./.	0/0	0/0	./.	./.	./.	1/1	1/1	1/1	1/1	0/1	1/1	1/1	1/1	./.	./.	./.	1/1	./.	1/1	1/1	1/1	./.	./.	1/1	./.	1/1	1/1
9	19800974	A	T	1/1	./.	1/1	1/1	1/1	1/1	1/1	./.	./.	1/1	./.	1/1	1/1	./.	1/1	1/1	1/1	1/1	./.	./.	1/1	1/1	./.	./.	1/1	1/1	1/1	1/1	1/1	1/1	1/1	1/1	./.	./.	./.	1/1	./.	1/1	1/1	1/1	./.	./.	1/1	./.	1/1	1/1
9	19800996	G	GGAGA	1/1	./.	1/1	./.	1/1	1/1	0/1	./.	./.	0/1	./.	0/0	1/1	./.	1/1	1/1	0/0	0/0	./.	./.	0/0	1/1	./.	./.	1/1	0/0	0/0	0/0	0/0	0/0	0/0	0/0	./.	./.	./.	0/1	./.	0/1	1/1	0/1	./.	./.	0/0	./.	1/1	1/1
9	19801132	A	AT	1/1	./.	1/1	1/1	1/1	1/1	1/1	./.	./.	1/1	./.	1/1	1/1	./.	1/1	1/1	1/1	1/1	./.	1/1	1/1	1/1	./.	./.	1/1	1/1	1/1	1/1	1/1	1/1	1/1	1/1	./.	./.	./.	1/1	./.	1/1	./.	1/1	./.	./.	1/1	./.	1/1	1/1
9	19801142	T	TC	1/1	./.	1/1	1/1	1/1	1/1	1/1	./.	./.	1/1	./.	1/1	1/1	./.	1/1	1/1	1/1	1/1	./.	1/1	1/1	1/1	./.	./.	1/1	1/1	1/1	1/1	1/1	1/1	1/1	1/1	./.	./.	./.	1/1	./.	1/1	./.	1/1	./.	./.	1/1	./.	1/1	1/1
9	19801149	T	G	1/1	./.	1/1	1/1	1/1	1/1	1/1	./.	./.	1/1	./.	1/1	1/1	./.	1/1	1/1	1/1	1/1	./.	1/1	1/1	1/1	./.	./.	1/1	1/1	1/1	1/1	1/1	1/1	1/1	1/1	./.	./.	./.	1/1	./.	1/1	./.	1/1	./.	./.	1/1	./.	1/1	1/1
9	19801156	T	C	1/1	./.	1/1	1/1	1/1	1/1	1/1	./.	./.	1/1	./.	1/1	1/1	./.	1/1	1/1	1/1	1/1	./.	1/1	1/1	1/1	./.	./.	1/1	1/1	1/1	1/1	1/1	1/1	1/1	1/1	./.	./.	./.	1/1	./.	1/1	./.	1/1	./.	./.	1/1	./.	1/1	1/1
9	19801157	G	T	1/1	./.	1/1	1/1	1/1	1/1	1/1	./.	./.	1/1	./.	1/1	1/1	./.	1/1	1/1	1/1	1/1	./.	1/1	1/1	1/1	./.	./.	1/1	1/1	1/1	1/1	1/1	1/1	1/1	1/1	./.	./.	./.	1/1	./.	1/1	./.	1/1	./.	./.	1/1	./.	1/1	1/1
9	19801190	A	C	1/1	./.	1/1	1/1	1/1	1/1	1/1	./.	./.	1/1	./.	1/1	1/1	./.	1/1	1/1	1/1	1/1	./.	./.	1/1	1/1	./.	./.	1/1	1/1	1/1	1/1	1/1	1/1	1/1	1/1	./.	./.	./.	1/1	./.	1/1	1/1	1/1	./.	./.	1/1	./.	1/1	1/1
9	19801235	T	TC	1/1	./.	1/1	1/1	1/1	1/1	1/1	./.	./.	1/1	./.	1/1	1/1	./.	1/1	1/1	1/1	1/1	./.	1/1	1/1	1/1	./.	./.	1/1	1/1	1/1	1/1	1/1	1/1	1/1	1/1	./.	./.	./.	1/1	./.	1/1	1/1	1/1	./.	./.	1/1	./.	1/1	1/1
9	19801278	CTGTGTGTGTGTG	C	1/1	./.	1/1	0/0	1/1	1/1	0/1	./.	./.	0/1	./.	0/0	1/1	./.	1/1	0/1	0/0	0/0	./.	0/0	0/0	1/1	./.	./.	1/1	0/0	0/0	0/0	0/0	0/0	0/0	0/0	./.	./.	./.	0/1	./.	0/1	1/1	0/1	./.	./.	0/0	./.	1/1	1/1
9	19801281	TG	T	1/1	./.	1/1	0/0	1/1	1/1	0/1	./.	./.	0/1	./.	0/0	1/1	./.	1/1	0/1	0/0	0/0	./.	0/0	0/0	1/1	./.	./.	1/1	0/0	0/0	0/0	0/0	0/0	0/0	0/0	./.	./.	./.	0/1	./.	0/1	1/1	0/1	./.	./.	0/0	./.	1/1	1/1
9	19801283	TGTGTGTGTGTG	T	1/1	./.	1/1	0/0	1/1	1/1	0/1	./.	./.	0/1	./.	0/0	1/1	./.	1/1	0/1	0/0	0/0	./.	0/0	0/0	1/1	./.	./.	1/1	0/0	0/0	0/0	0/0	0/0	0/0	0/0	./.	./.	./.	0/1	./.	0/1	1/1	0/1	./.	./.	0/0	./.	1/1	1/1
9	19801322	CT	C	1/1	./.	0/1	0/0	0/0	0/0	0/0	./.	./.	0/0	./.	./.	1/1	./.	0/0	0/0	0/0	./.	./.	0/0	0/0	0/0	./.	./.	0/0	0/0	0/0	0/0	0/0	0/0	./.	0/0	./.	./.	./.	0/0	./.	0/0	0/0	0/0	./.	./.	0/0	./.	0/1	0/0
9	19801324	TTAAATAAA	TAAAATAAATAAA	./.	./.	0/0	0/0	0/0	0/0	0/1	./.	./.	0/0	./.	./.	./.	./.	0/0	0/0	1/1	1/1	./.	0/0	0/0	0/0	./.	./.	0/0	0/0	0/0	0/0	0/0	0/0	1/1	0/0	./.	./.	./.	0/0	./.	0/1	0/0	0/1	./.	./.	0/0	./.	0/0	0/0
9	19801325	T	A	./.	./.	0/1	0/0	1/1	1/1	0/1	./.	./.	0/1	./.	./.	./.	./.	1/1	0/1	1/1	1/1	./.	0/0	0/0	1/1	./.	./.	1/1	0/0	0/0	0/0	0/0	0/0	1/1	0/0	./.	./.	./.	0/1	./.	0/1	1/1	0/1	./.	./.	0/0	./.	0/1	1/1
9	19801326	AAATAAATAAATAAATAAATAAAT	A	1/1	./.	0/1	0/0	0/0	0/0	./.	./.	./.	0/0	./.	./.	1/1	./.	0/0	0/0	1/1	1/1	./.	0/0	0/0	0/0	./.	./.	0/0	0/0	0/0	0/0	0/0	0/0	1/1	0/0	./.	./.	./.	0/0	./.	0/0	0/0	./.	./.	./.	0/0	./.	0/1	0/0
9	19801549	ATTT	A	1/1	./.	1/1	0/0	1/1	1/1	0/1	./.	./.	0/1	./.	0/0	1/1	./.	1/1	1/1	0/0	0/0	./.	0/0	0/0	1/1	./.	./.	1/1	0/0	./.	0/0	0/0	0/0	0/0	0/0	./.	./.	./.	0/1	./.	0/1	./.	0/1	./.	./.	0/0	./.	1/1	0/1
9	19802726	A	G	1/1	./.	1/1	0/0	1/1	1/1	0/1	./.	./.	0/1	./.	0/0	1/1	./.	1/1	1/1	0/0	0/0	./.	0/0	0/0	1/1	./.	./.	1/1	0/0	0/0	0/0	0/0	0/0	0/0	0/0	./.	./.	./.	0/1	./.	0/1	1/1	0/1	./.	./.	0/0	./.	1/1	1/1
9	19803192	G	A	1/1	./.	1/1	0/0	1/1	1/1	0/1	./.	./.	0/1	./.	0/0	1/1	./.	1/1	1/1	0/0	./.	./.	0/0	0/0	1/1	./.	./.	1/1	0/0	0/0	0/0	0/0	0/0	0/0	0/0	./.	./.	./.	0/1	./.	0/1	1/1	0/0	./.	./.	0/0	./.	1/1	1/1
9	19803455	A	T	1/1	./.	1/1	0/0	1/1	1/1	0/1	./.	./.	0/1	./.	0/0	1/1	./.	1/1	1/1	0/0	0/0	./.	0/0	0/0	1/1	./.	./.	1/1	0/0	0/0	0/0	0/0	0/0	0/0	0/0	./.	./.	./.	0/1	./.	0/1	1/1	0/1	./.	0/0	0/0	./.	1/1	1/1
9	19803626	C	T	1/1	./.	1/1	0/0	./.	1/1	0/1	./.	./.	0/1	./.	0/0	./.	./.	1/1	1/1	0/0	0/0	./.	0/0	0/0	1/1	./.	./.	1/1	0/0	0/0	0/0	0/0	0/0	0/0	0/0	./.	./.	./.	0/1	./.	0/1	./.	0/1	./.	0/0	0/0	./.	0/1	1/1
9	19803726	GA	G	1/1	./.	1/1	0/0	1/1	1/1	0/1	./.	./.	0/1	./.	0/0	1/1	./.	1/1	1/1	0/0	./.	./.	./.	0/0	1/1	./.	./.	1/1	0/0	0/0	0/0	0/0	0/0	0/0	0/0	./.	./.	./.	0/1	./.	0/1	1/1	0/1	0/0	./.	0/0	./.	0/1	1/1
9	19804182	A	AT	0/0	./.	0/0	./.	./.	0/0	1/1	./.	./.	0/1	./.	./.	0/0	./.	./.	0/0	1/1	./.	./.	1/1	1/1	./.	./.	./.	0/0	1/1	1/1	1/1	./.	./.	1/1	1/1	./.	./.	./.	0/1	./.	0/0	0/0	0/0	./.	./.	1/1	./.	./.	0/0
9	19804524	T	A	1/1	./.	1/1	0/0	1/1	1/1	./.	./.	./.	0/0	./.	./.	./.	./.	1/1	0/1	0/0	./.	./.	./.	./.	./.	./.	./.	1/1	0/0	0/0	0/0	0/0	0/0	0/0	0/0	./.	./.	./.	0/1	./.	0/1	1/1	0/1	./.	./.	0/0	./.	./.	1/1
9	19805410	A	G	1/1	./.	1/1	0/0	./.	1/1	0/1	./.	./.	0/1	./.	0/0	1/1	./.	1/1	1/1	0/0	./.	./.	0/0	0/0	1/1	./.	./.	1/1	0/0	0/0	0/0	0/0	0/0	0/0	0/0	./.	./.	./.	0/1	./.	0/1	1/1	0/0	./.	0/0	0/0	./.	0/1	1/1
9	19806674	G	T	0/0	1/1	0/0	0/0	0/1	0/0	0/0	./.	1/1	0/0	1/1	0/0	0/0	./.	0/1	0/0	0/1	0/0	./.	0/0	0/0	0/1	./.	1/1	0/0	0/0	0/0	0/1	0/1	0/0	0/1	0/0	1/1	1/1	./.	0/0	1/1	0/0	0/0	0/0	1/1	1/1	0/0	1/1	0/0	0/0
9	19807111	A	T	0/0	1/1	0/0	0/1	0/1	0/0	0/0	1/1	1/1	0/0	1/1	0/1	0/1	1/1	0/1	0/1	0/1	0/1	1/1	0/1	0/1	0/1	1/1	1/1	0/0	0/1	0/1	0/1	0/1	0/1	0/1	0/1	1/1	1/1	1/1	0/0	1/1	0/0	0/1	0/0	1/1	1/1	0/1	1/1	0/0	0/0
9	19808834	T	C	0/0	1/1	0/0	0/1	0/1	0/0	0/0	1/1	1/1	0/0	1/1	0/1	0/1	1/1	0/1	0/1	0/1	0/1	1/1	0/1	0/1	1/1	1/1	1/1	0/0	0/1	0/1	0/1	0/1	0/1	0/1	0/1	1/1	1/1	1/1	0/0	1/1	0/0	0/1	0/0	1/1	1/1	0/1	1/1	0/0	0/0
9	19808961	C	CCTGCTTCTCCCTCTGCCTGTGTCTCTGCCTCTCT	0/0	0/0	0/0	0/0	0/0	0/0	0/0	0/0	0/0	0/0	0/0	./.	0/0	0/0	0/0	0/0	0/0	0/0	0/0	0/0	0/0	0/0	0/0	0/0	0/1	0/0	0/0	0/0	0/0	0/0	0/0	0/0	0/0	0/0	0/0	0/0	0/0	0/0	0/0	0/0	0/0	0/0	0/0	0/0	0/0	0/0
9	19808964	G	GCTTCTCCCTCTGCC	0/0	0/0	0/0	0/0	0/1	0/1	0/0	0/0	0/0	0/0	0/0	./.	0/0	0/1	0/0	0/1	0/0	0/0	0/0	0/0	0/0	0/0	0/0	1/1	0/0	0/1	0/0	0/0	0/0	0/1	0/0	0/1	0/0	0/0	0/0	0/0	0/0	0/0	0/0	0/0	0/1	0/0	0/1	0/1	0/0	0/0
9	19808965	A	C	0/1	./.	./.	0/0	0/1	0/1	0/1	0/0	0/0	0/0	0/0	./.	0/0	0/1	0/0	0/0	0/0	0/0	0/0	0/0	0/0	0/0	1/1	./.	0/1	./.	./.	./.	./.	0/0	0/0	0/0	0/0	0/0	0/0	0/0	0/0	0/0	0/0	0/0	0/1	0/0	./.	0/0	0/0	0/0
9	19808966	G	A	0/1	./.	./.	0/0	0/0	0/0	0/1	0/0	0/0	0/0	0/0	./.	0/0	0/0	0/0	0/0	0/0	0/0	0/0	0/0	0/0	0/0	1/1	1/1	0/0	./.	./.	./.	./.	0/0	0/0	0/0	0/0	0/0	0/0	0/0	0/0	0/0	0/0	0/0	0/0	0/0	./.	0/1	0/0	0/0
9	19808967	T	TCTCCCTCTGCC	0/1	0/0	0/0	0/0	0/1	0/1	0/1	0/0	0/0	0/0	0/0	./.	0/0	0/1	0/0	0/0	0/0	0/0	0/0	0/0	0/0	0/0	1/1	./.	0/0	./.	./.	0/0	./.	0/0	0/0	0/0	0/0	0/0	0/0	0/0	0/0	0/0	0/0	0/0	0/1	0/0	0/0	0/0	0/0	0/0
9	19809029	T	A	1/1	1/1	1/1	1/1	1/1	1/1	1/1	1/1	1/1	1/1	1/1	1/1	1/1	1/1	1/1	1/1	1/1	1/1	./.	1/1	1/1	1/1	1/1	1/1	1/1	1/1	1/1	1/1	1/1	1/1	1/1	1/1	1/1	1/1	1/1	1/1	1/1	1/1	1/1	1/1	1/1	1/1	1/1	1/1	1/1	1/1
9	19809068	AC	A	1/1	0/0	1/1	0/1	0/1	1/1	1/1	0/0	0/0	1/1	0/0	0/1	0/1	0/0	0/0	0/1	0/1	0/1	0/0	0/1	1/1	0/1	0/0	0/0	1/1	0/0	0/1	0/1	0/1	0/1	0/1	0/1	0/0	0/0	0/0	1/1	0/0	1/1	0/1	1/1	0/0	0/0	0/1	0/0	1/1	1/1
9	19809361	CTTT	C	1/1	0/0	1/1	0/1	0/1	1/1	1/1	0/0	0/0	1/1	0/0	0/1	0/1	0/0	1/1	./.	0/0	0/1	0/0	0/1	0/1	1/1	0/0	0/0	1/1	0/0	1/1	0/1	0/0	0/0	0/1	0/1	0/0	0/0	0/0	1/1	0/0	1/1	0/1	1/1	0/0	0/0	1/1	0/0	1/1	1/1
9	19809380	A	T	0/0	0/0	0/1	0/0	0/0	0/0	0/0	0/0	0/0	0/0	0/0	0/0	0/0	0/0	0/0	0/0	0/0	0/0	0/0	0/0	0/0	0/0	0/0	0/0	0/0	0/0	0/0	0/0	0/0	0/0	0/0	0/0	0/0	0/0	0/0	0/0	0/0	0/0	0/0	0/0	0/0	0/1	0/0	0/0	0/0	0/0
9	19809510	G	A	1/1	0/0	1/1	0/0	0/1	1/1	1/1	0/0	0/0	0/1	0/0	0/0	0/1	0/0	./.	0/1	0/0	0/0	0/0	0/0	0/0	0/1	0/0	0/0	1/1	0/0	0/0	0/0	0/0	0/0	0/0	0/0	0/0	0/0	0/0	0/1	0/0	0/1	0/1	0/1	0/0	0/0	0/0	0/0	0/1	1/1
9	19809534	G	C	1/1	0/0	1/1	0/0	1/1	1/1	0/1	0/0	0/0	0/1	0/0	0/0	0/1	0/0	./.	0/1	0/0	0/0	0/0	0/0	0/0	0/1	0/0	0/0	1/1	0/0	0/0	0/0	0/0	0/0	0/0	0/0	0/0	0/0	0/0	0/1	0/0	0/1	0/1	0/1	0/0	0/0	0/0	0/0	1/1	1/1
9	19809547	CTT	C	1/1	1/1	1/1	0/1	1/1	1/1	0/1	1/1	1/1	0/0	0/0	0/0	0/1	1/1	./.	0/1	0/1	0/0	0/0	0/0	0/0	./.	0/0	0/0	1/1	0/0	0/0	./.	0/0	0/1	0/1	0/1	1/1	1/1	0/0	0/1	./.	0/1	1/1	0/1	1/1	1/1	0/1	1/1	1/1	1/1
9	19809548	T	C	1/1	0/0	1/1	./.	1/1	1/1	0/1	./.	./.	0/0	0/0	0/0	0/1	./.	./.	0/1	0/0	0/0	0/0	0/0	0/0	./.	0/0	./.	1/1	0/0	0/1	1/1	./.	0/0	0/0	0/0	./.	./.	0/0	0/1	./.	0/1	./.	0/1	0/0	0/0	0/0	0/0	1/1	1/1
9	19809549	TC	T	1/1	0/0	1/1	./.	1/1	1/1	0/1	./.	./.	0/0	0/0	0/0	0/1	./.	./.	0/1	0/0	0/0	0/0	0/0	0/0	./.	0/0	./.	1/1	0/0	0/1	1/1	./.	0/0	0/0	0/0	./.	./.	0/0	0/1	0/0	0/1	./.	0/1	0/0	0/0	0/0	0/0	1/1	1/1
9	19810065	A	G	1/1	0/0	1/1	0/1	0/1	1/1	1/1	0/0	0/0	1/1	0/0	0/1	0/1	0/0	0/1	0/1	0/1	0/1	0/0	0/1	0/1	0/1	0/0	0/0	1/1	0/1	0/1	0/1	0/1	0/1	0/1	0/1	0/0	0/0	0/0	1/1	0/0	1/1	0/1	1/1	0/0	0/0	0/1	0/0	1/1	1/1
9	19810086	G	T	1/1	0/0	1/1	0/0	0/1	1/1	0/1	0/0	0/0	0/0	0/0	0/0	1/1	0/0	0/1	0/1	0/0	0/0	0/0	0/0	0/0	0/1	0/0	0/0	1/1	0/0	0/0	0/0	0/0	0/0	0/0	0/0	0/0	0/0	0/0	0/1	0/0	0/1	0/1	0/1	0/0	0/0	0/0	0/0	0/1	1/1
9	19810089	C	T	0/0	0/0	0/0	0/1	0/0	0/0	0/1	0/0	0/0	1/1	0/0	0/1	0/0	0/0	0/0	0/0	0/1	0/1	0/0	0/1	0/1	0/0	0/0	0/0	0/0	0/1	0/1	0/1	0/1	0/1	0/1	0/1	0/0	0/0	0/0	0/1	0/0	0/1	0/0	0/1	0/0	0/0	0/1	0/0	0/0	0/0
9	19810190	T	TTTAAAAA	1/1	1/1	1/1	0/1	1/1	1/1	0/1	1/1	1/1	0/1	1/1	0/1	1/1	1/1	1/1	1/1	0/1	0/1	1/1	0/1	0/1	1/1	1/1	1/1	1/1	0/1	0/1	0/1	0/1	0/0	0/1	0/1	1/1	1/1	1/1	0/1	1/1	0/1	1/1	0/1	1/1	1/1	0/1	1/1	1/1	1/1
9	19810533	A	C	1/1	0/0	1/1	0/1	0/1	1/1	1/1	0/0	0/0	1/1	0/0	0/1	0/1	0/0	0/1	0/1	0/1	0/1	0/0	0/1	0/1	0/1	0/0	0/0	1/1	0/1	0/1	0/1	0/1	0/1	0/1	0/1	0/0	0/0	0/0	1/1	0/0	1/1	0/1	1/1	0/0	0/0	0/1	0/0	1/1	1/1
9	19810735	T	TA	1/1	0/0	1/1	0/0	0/1	1/1	0/1	0/0	0/0	0/1	0/0	0/0	0/0	0/0	0/1	0/1	0/0	0/0	0/0	0/0	0/0	0/1	0/0	0/0	1/1	0/0	0/0	0/0	0/0	0/0	0/0	0/0	0/0	0/0	0/0	0/1	0/0	0/1	0/1	0/1	0/0	0/0	0/0	0/0	0/1	1/1
9	19810929	T	A	./.	0/0	./.	0/1	0/0	./.	0/1	0/0	0/0	0/1	0/0	0/1	0/0	0/0	0/0	0/0	0/1	0/1	0/0	0/1	0/1	0/0	0/0	0/0	./.	0/1	0/1	0/1	0/1	0/1	0/1	0/1	0/0	0/0	0/0	0/1	0/0	0/1	0/0	0/1	0/0	0/0	0/1	0/0	./.	./.
9	19810936	T	TTCC	1/1	0/0	1/1	0/1	0/1	1/1	1/1	0/0	0/0	1/1	0/0	0/1	0/1	0/0	0/1	0/1	0/1	0/1	0/0	0/1	0/1	0/1	0/0	0/0	1/1	0/1	0/1	0/1	0/1	0/1	0/1	0/1	0/0	0/0	0/0	1/1	0/0	1/1	0/1	1/1	0/0	0/0	0/1	0/0	1/1	1/1
9	19811048	G	A	0/0	0/0	0/0	0/1	0/0	0/0	0/1	0/0	0/0	0/1	0/0	0/1	0/0	0/0	0/0	0/0	0/1	0/1	0/0	0/1	0/1	0/0	0/0	0/0	0/0	0/1	0/1	0/1	0/1	0/1	0/1	0/1	0/0	0/0	0/0	0/1	0/0	0/1	0/0	0/1	0/0	0/0	0/1	0/0	0/0	0/0
9	19811153	C	T	0/0	1/1	0/0	0/0	0/1	0/0	0/0	1/1	1/1	0/0	1/1	0/1	0/1	1/1	0/1	0/1	0/1	0/1	./.	0/1	0/1	0/1	1/1	1/1	0/0	0/1	0/1	0/1	0/1	0/1	0/1	0/1	1/1	1/1	1/1	0/0	1/1	0/0	0/1	0/0	1/1	1/1	0/1	1/1	0/0	0/0
9	19811155	A	G	0/0	1/1	0/0	0/0	0/1	0/0	0/0	1/1	1/1	0/0	1/1	0/1	0/1	1/1	0/1	0/1	0/1	0/1	./.	0/1	0/1	0/1	1/1	1/1	0/0	0/1	0/1	0/1	0/1	0/1	0/1	0/1	1/1	1/1	1/1	0/0	1/1	0/0	0/1	0/0	1/1	1/1	0/1	1/1	0/0	0/0
9	19811157	A	G	1/1	1/1	1/1	0/0	1/1	1/1	0/1	1/1	1/1	0/1	1/1	0/1	1/1	1/1	1/1	1/1	0/1	0/1	./.	0/1	0/1	1/1	1/1	1/1	1/1	0/1	0/1	0/1	0/1	0/1	0/1	0/1	1/1	1/1	1/1	0/1	1/1	0/1	1/1	0/1	1/1	1/1	0/1	1/1	1/1	1/1
9	19811167	C	G	0/0	1/1	0/0	0/0	0/1	0/0	0/0	1/1	1/1	0/0	1/1	0/1	0/1	1/1	0/1	0/1	0/1	0/1	./.	0/1	0/1	0/1	1/1	1/1	0/0	0/1	0/1	0/1	0/1	0/1	0/1	0/1	1/1	1/1	1/1	0/0	1/1	0/0	0/1	0/0	1/1	1/1	0/1	1/1	0/0	0/0
9	19811236	G	C	1/1	0/0	1/1	0/0	0/1	1/1	0/1	0/0	0/0	0/1	0/0	0/0	0/1	0/0	0/1	0/1	0/0	0/0	0/0	0/0	0/0	0/1	0/0	0/0	1/1	0/0	0/0	0/0	0/0	0/0	0/0	0/0	0/0	0/0	0/0	0/1	0/0	0/1	0/1	0/1	0/0	0/0	0/0	0/0	1/1	1/1
9	19811248	C	A	1/1	0/0	1/1	0/0	0/1	1/1	0/1	0/0	0/0	0/1	0/0	0/0	0/1	0/0	0/1	0/1	0/0	0/0	0/0	0/0	0/0	0/1	0/0	0/0	1/1	0/0	0/0	0/0	0/0	0/0	0/0	0/0	0/0	0/0	0/0	0/1	0/0	0/1	0/1	0/1	0/0	0/0	0/0	0/0	1/1	1/1
9	19811271	T	TA	1/1	1/1	1/1	0/1	1/1	1/1	0/1	1/1	1/1	0/1	1/1	0/1	1/1	1/1	1/1	1/1	0/1	0/0	1/1	0/1	0/1	1/1	1/1	1/1	1/1	0/0	0/1	0/1	0/1	0/0	0/1	0/1	1/1	1/1	1/1	0/1	1/1	0/1	1/1	0/1	1/1	1/1	0/1	1/1	0/1	1/1
9	19811403	T	C	1/1	0/0	1/1	0/0	0/1	1/1	0/1	0/0	0/0	0/1	0/0	0/0	0/1	0/0	0/1	0/1	0/0	0/0	0/0	0/0	0/0	0/1	0/0	0/0	1/1	0/0	0/0	0/0	0/0	0/0	0/0	0/0	0/0	0/0	0/0	0/1	0/0	0/1	0/1	0/1	0/0	0/0	0/0	0/0	1/1	1/1
9	19811505	C	T	0/0	1/1	0/0	0/1	0/1	0/0	0/0	1/1	1/1	0/0	1/1	0/1	0/1	1/1	0/1	0/1	0/1	0/1	1/1	0/1	0/1	0/1	1/1	1/1	0/0	0/1	0/1	0/1	0/1	0/1	0/1	0/1	1/1	1/1	1/1	0/0	1/1	0/0	0/1	0/0	1/1	1/1	0/1	1/1	0/0	0/0
9	19812142	A	G	0/0	0/0	0/0	0/0	0/0	0/0	0/1	0/0	0/0	0/1	0/0	0/1	0/0	0/0	0/0	0/0	0/1	0/1	0/0	0/1	0/1	0/0	0/0	0/0	0/0	0/1	0/1	0/1	0/1	0/1	0/1	0/1	0/0	0/0	0/0	0/1	0/0	0/1	0/0	0/1	0/0	0/0	0/1	0/0	0/0	0/0
9	19812154	C	T	1/1	0/0	1/1	0/0	0/1	1/1	0/1	0/0	0/0	0/1	0/0	0/0	0/1	0/0	0/1	0/1	0/0	0/0	0/0	0/0	0/0	0/1	0/0	0/0	1/1	0/0	0/0	0/0	0/0	0/0	0/0	0/0	0/0	0/0	0/0	0/1	0/0	0/1	0/1	0/1	0/0	0/0	0/0	0/0	0/1	1/1
9	19812245	T	C	1/1	0/0	1/1	0/1	0/1	1/1	1/1	0/0	0/0	1/1	0/0	0/1	0/0	0/0	0/1	0/1	0/1	0/1	0/0	0/1	0/1	0/1	0/0	0/0	1/1	0/1	0/1	0/1	0/1	0/1	0/1	0/1	0/0	0/0	0/0	1/1	0/0	1/1	0/1	1/1	0/0	0/0	0/1	0/0	1/1	1/1
9	19812818	T	G	1/1	0/0	1/1	0/1	0/1	1/1	1/1	0/0	0/0	1/1	0/0	0/1	0/1	0/0	0/1	0/1	0/1	0/1	0/0	0/1	0/1	0/1	0/0	0/0	1/1	0/1	0/1	0/1	0/1	0/1	0/1	0/1	0/0	0/0	0/0	1/1	0/0	1/1	0/1	1/1	0/0	0/0	0/1	0/0	1/1	1/1
9	19812853	G	A	1/1	0/0	1/1	0/1	0/1	1/1	1/1	0/0	0/0	1/1	0/0	0/1	0/1	0/0	0/1	0/1	0/1	0/1	0/0	0/1	0/1	0/0	0/0	0/0	1/1	0/1	0/1	0/1	0/1	0/1	0/1	0/1	0/0	0/0	0/0	1/1	0/0	1/1	0/1	1/1	0/0	0/0	0/1	0/0	1/1	1/1
9	19813091	T	TAAA	./.	0/0	./.	0/0	0/0	./.	./.	0/0	0/0	./.	0/0	0/0	0/0	0/0	0/0	0/0	0/0	0/0	0/0	0/1	0/0	0/0	0/0	0/0	./.	0/0	0/0	0/0	0/0	0/0	0/0	0/0	0/0	0/0	0/0	./.	0/0	./.	0/0	./.	0/0	0/0	0/0	0/0	./.	./.
9	19813093	A	AAAAAGGAACT	./.	0/0	./.	0/0	0/0	./.	./.	0/0	0/0	1/1	0/0	0/0	0/0	0/0	0/0	0/1	0/0	0/0	0/0	0/0	0/0	0/0	0/0	0/0	./.	0/0	0/0	0/0	0/0	0/0	0/0	0/0	0/0	0/0	0/0	./.	0/0	1/1	0/0	./.	0/0	0/0	0/0	0/0	./.	./.
9	19813096	G	A	./.	0/0	./.	./.	0/0	./.	./.	0/0	0/0	./.	0/0	./.	0/0	0/0	./.	0/0	./.	0/0	0/0	0/1	./.	0/0	0/0	0/0	./.	0/0	0/0	./.	0/0	0/0	0/0	0/0	0/0	0/0	0/0	./.	0/0	./.	0/0	./.	0/0	0/0	0/0	0/0	./.	./.
9	19813707	TAA	T	0/1	1/1	0/0	0/0	0/1	0/0	0/0	1/1	1/1	0/0	1/1	./.	0/1	0/0	0/1	0/1	0/1	0/0	0/0	0/1	0/0	0/1	1/1	0/1	0/0	0/0	0/1	0/0	0/1	0/1	0/1	0/1	1/1	1/1	1/1	0/0	1/1	0/0	0/1	0/1	1/1	1/1	0/1	1/1	0/0	0/0
9	19814184	T	C	0/0	1/1	0/0	0/1	0/1	0/0	0/0	1/1	1/1	0/0	1/1	0/1	0/1	1/1	0/1	0/1	0/1	0/1	1/1	0/1	0/0	0/1	1/1	1/1	0/0	0/1	0/1	0/1	0/1	0/1	0/1	0/1	1/1	1/1	1/1	0/0	1/1	0/0	0/1	0/0	1/1	1/1	0/1	1/1	0/0	0/0
9	19814345	G	GAAGGGGATCCCTGGGTGGCGCAGCGGTT	0/1	0/0	0/0	0/0	0/0	0/0	0/0	0/0	0/0	0/0	0/0	0/0	0/0	0/0	0/0	0/0	0/0	0/0	0/0	0/0	0/0	0/0	0/0	0/0	0/0	0/0	0/0	0/0	0/0	0/0	0/0	0/0	0/0	0/0	0/0	0/0	0/0	0/0	0/1	0/0	0/0	0/0	0/0	0/0	0/0	0/1
9	19814346	T	A	0/0	0/0	./.	0/0	0/0	./.	0/0	0/0	0/0	0/1	0/0	0/0	0/0	0/0	0/0	0/0	0/0	0/0	0/0	0/0	0/0	0/0	0/0	0/0	0/0	0/0	0/0	0/0	0/0	0/0	0/0	0/0	0/0	0/0	0/0	0/0	0/0	0/0	0/0	0/0	0/0	0/0	0/0	0/0	0/0	0/0
9	19814347	A	AGGGGATCCCTGGGTGGCGC	0/0	0/0	0/0	0/0	0/0	0/0	0/0	0/0	0/0	0/1	0/0	0/0	0/0	0/0	0/0	0/0	0/0	0/0	0/0	0/0	0/0	0/0	0/0	0/0	0/0	0/0	0/0	0/0	0/0	0/0	0/0	0/0	0/0	0/0	0/0	0/0	0/0	0/0	0/0	0/0	0/0	0/0	0/0	0/0	0/0	0/0
9	19814495	A	G	1/1	1/1	1/1	0/1	1/1	1/1	0/1	1/1	1/1	0/1	1/1	0/1	1/1	1/1	1/1	1/1	0/1	0/1	1/1	0/1	0/1	1/1	1/1	1/1	1/1	0/1	0/1	0/1	0/1	0/1	0/1	0/1	1/1	1/1	1/1	0/1	1/1	0/1	1/1	0/1	1/1	1/1	0/1	1/1	1/1	1/1
9	19814645	G	GC	1/1	0/0	1/1	0/1	0/0	1/1	1/1	0/0	0/0	1/1	0/0	0/1	0/1	0/0	0/1	0/1	0/1	0/1	0/0	0/1	0/1	0/1	0/0	0/0	1/1	0/1	0/1	0/1	0/1	0/1	0/1	0/1	0/0	0/0	0/0	1/1	0/0	1/1	0/1	1/1	0/0	0/0	0/0	0/0	1/1	1/1
9	19814752	G	A	0/0	0/0	0/0	0/1	0/0	0/0	0/1	0/0	0/0	0/1	0/0	0/1	0/0	0/0	0/0	0/0	0/1	0/1	0/0	1/1	0/1	0/0	0/0	0/0	0/0	0/1	0/1	0/1	0/1	0/1	0/1	0/0	0/0	0/0	0/0	0/1	0/0	0/1	0/0	0/1	0/0	0/0	0/1	0/0	0/0	0/0
9	19814927	GAAAGAAAAGAAAAGAAAAGAAAAGAAAAGAAAAGA	G	0/0	0/0	1/1	0/0	0/1	0/0	0/1	0/0	1/1	0/1	0/0	./.	0/1	0/0	0/0	0/0	0/0	0/0	0/0	0/0	0/0	0/1	0/0	0/0	0/0	0/0	1/1	0/0	0/0	0/0	0/0	0/0	1/1	1/1	0/0	./.	0/0	0/0	0/0	./.	1/1	0/0	0/0	0/0	1/1	1/1
9	19814941	GA	G	./.	0/0	1/1	0/0	0/1	./.	0/1	0/0	0/0	0/1	0/0	./.	0/1	0/0	0/0	0/0	0/0	0/0	0/0	0/0	0/0	0/1	0/0	0/0	./.	0/0	0/0	0/0	0/0	0/0	0/0	0/0	0/0	0/0	0/0	./.	0/0	./.	0/0	./.	0/0	0/0	0/0	0/0	1/1	1/1
9	19814946	GAAAAGAAAAGAAA	GAGAAAAGAAA	./.	0/0	1/1	0/0	0/1	./.	0/1	0/0	0/0	0/1	0/0	./.	0/1	0/0	0/1	0/0	0/0	0/0	0/0	0/0	0/0	0/1	0/0	0/0	./.	0/0	0/0	0/0	0/0	0/0	0/0	0/0	0/0	0/0	0/0	./.	0/0	./.	0/0	./.	0/0	0/0	0/0	0/0	1/1	1/1
9	19814947	AAAAGAAAAGAAAAGAAAAGAAAAGAAAAGAAAAGAGAAAGGAAAGGAAAGGAAAGGAAAGGAAAGGAAAGGAAAGGAAAGGAAAGGAAAGGAAAG	AGAAAGAAAAGAAAAGAAAAGAAAAGAAAAGAAAAGAGAAAGGAAAGGAAAGGAAAGGAAAGGAAAGGAAAGGAAAGGAAAGGAAAGGAAAGGAAAG	1/1	0/0	1/1	0/0	0/1	./.	0/1	0/0	0/0	0/1	0/0	./.	0/1	0/0	0/1	0/1	0/0	0/0	0/0	0/0	0/0	0/0	0/0	0/0	./.	0/0	0/0	0/0	0/0	0/0	0/0	0/0	0/0	0/0	0/0	./.	0/0	0/1	0/0	./.	0/0	0/0	0/0	0/0	1/1	1/1
9	19814955	A	G	1/1	0/0	1/1	0/0	0/1	./.	0/1	0/0	0/0	0/1	0/0	./.	0/1	0/0	0/1	0/0	0/0	0/0	0/0	0/0	0/0	0/0	0/0	0/0	./.	0/0	0/0	0/0	0/0	0/0	0/0	0/0	0/0	0/0	0/0	./.	0/0	0/1	0/0	./.	0/0	0/0	0/0	0/0	1/1	1/1
9	19814957	A	G	1/1	0/0	1/1	0/0	0/1	./.	0/1	0/0	0/0	0/1	0/0	./.	0/1	0/0	0/0	0/1	0/0	0/0	0/0	0/0	0/0	0/0	0/0	0/0	./.	0/0	0/0	0/0	0/0	0/0	0/0	0/0	0/0	0/0	0/0	./.	0/0	0/1	0/0	./.	0/0	0/0	0/0	0/0	1/1	1/1
9	19814965	AGAAAAGAAAAG	A	1/1	0/0	0/0	0/0	0/0	./.	./.	0/0	0/0	0/0	0/0	./.	0/0	0/0	0/0	0/0	0/0	0/0	0/0	0/0	0/0	0/0	0/0	0/0	./.	0/0	0/0	0/0	0/0	0/0	0/0	0/0	0/0	0/0	0/0	./.	0/0	0/1	0/0	./.	0/0	0/0	0/0	0/0	./.	0/0
9	19814972	AAAAGAAAAGAGAAAGGAAAGGAAAGGAAAGGAAAGGAAAGGAAAGGAAAGGAAAG	AGAAAGGAAAGGAAAGGAAAGGAAAGGAAAGGAAAG	1/1	0/0	./.	0/0	0/0	./.	./.	0/0	0/0	0/0	0/0	./.	0/0	0/0	0/0	0/0	0/0	0/0	0/0	0/0	0/0	0/0	0/0	0/0	./.	0/0	0/0	0/0	0/0	0/0	0/0	0/0	0/0	0/0	0/0	./.	0/0	0/1	0/0	./.	0/0	0/0	0/0	0/0	0/0	0/0
9	19814974	AAG	A	1/1	0/0	0/0	0/0	0/0	./.	./.	0/0	0/0	0/0	0/0	./.	0/0	0/0	0/0	0/0	0/0	0/0	0/0	0/0	0/0	0/0	0/0	0/0	./.	0/0	0/0	0/0	0/0	0/0	0/0	0/0	0/0	0/0	0/0	./.	0/0	0/1	0/0	./.	0/0	0/0	0/0	0/0	0/0	0/0
9	19814975	AG	A	1/1	0/0	0/0	0/0	0/0	./.	./.	0/0	0/0	0/0	0/0	./.	0/0	0/0	0/0	0/0	0/0	0/0	0/0	0/0	0/0	0/0	0/0	0/0	./.	0/0	0/0	0/0	0/0	0/0	0/0	0/0	0/0	0/0	0/0	./.	0/0	0/1	0/0	./.	0/0	0/0	0/0	0/0	0/0	0/0
9	19814976	GAAAAGA	GAAAAGAAAAAAAAGA	1/1	0/0	0/0	0/0	0/0	./.	0/0	0/0	0/0	0/1	0/0	0/0	0/0	0/0	0/0	0/0	0/0	0/0	0/0	0/0	0/0	0/0	0/0	0/0	./.	0/0	0/0	0/0	0/1	0/0	0/0	0/0	0/0	0/0	0/0	1/1	0/0	0/1	0/0	1/1	0/0	0/0	0/0	0/0	0/0	0/0
9	19814977	AAAAGAGAAAGGAAAGGAAAGGAAAGGAAAGGAAAGGAAAGGAAAGGAAAGGAAAG	AGAAAGAGAAAGGAAAGGAAAGGAAAGGAAAGGAAAGGAAAGGAAAGGAAAGGAAAG	1/1	0/0	0/0	0/0	0/0	./.	./.	0/0	0/0	0/0	0/0	0/0	0/0	0/0	0/0	0/0	0/0	0/0	0/0	0/0	0/0	0/0	0/0	0/0	./.	0/0	0/0	0/0	./.	0/0	0/0	0/0	0/0	0/0	0/0	0/0	0/0	0/1	0/0	./.	0/0	0/0	0/0	0/0	0/0	0/0
9	19814980	AGAGAAAGGAAAGGAAAGGAAAGGAAAGGAAAGGAAAGGAAAGGAAAGGAAAGG	AAAAGGAAAGGAAAGGAAAGGAAAGGAAAGGAAAGGAAAGGAAAGGAAAGG	1/1	0/0	0/0	0/0	./.	./.	./.	0/0	0/0	0/0	0/0	0/0	0/0	0/0	0/0	0/0	0/0	0/0	0/0	0/0	0/0	0/0	0/0	0/0	./.	0/0	0/0	0/0	./.	0/0	0/0	0/0	0/0	0/0	0/0	0/0	0/0	0/1	0/0	./.	0/0	0/0	0/0	0/0	0/0	0/0
9	19814981	GA	G	1/1	0/0	0/0	0/0	./.	./.	./.	0/0	0/0	./.	0/0	0/0	0/0	0/0	0/0	0/0	0/0	0/0	0/0	0/0	0/0	0/0	0/0	0/0	./.	0/0	0/0	0/0	./.	0/0	0/0	0/0	0/0	0/0	0/0	0/0	0/0	0/1	0/0	./.	0/0	0/0	0/0	0/0	0/0	0/0
9	19814982	AGAAAGGAAAGGAAAGGAAAGGAAAGGAAAGGAAAGGAAAGGAAAGG	AAAAGGAAAGGAAAGGAAAGGAAAGGAAAGGAAAGGAAAGGAAAGG	1/1	./.	0/0	0/0	./.	./.	./.	0/0	0/0	./.	1/1	0/1	0/0	0/0	1/1	0/0	./.	0/1	0/0	0/1	0/0	0/0	1/1	1/1	./.	0/0	0/0	1/1	./.	0/0	1/1	0/1	0/0	0/0	1/1	0/0	1/1	0/1	0/0	./.	0/0	1/1	1/1	0/1	0/0	0/0
9	19814983	G	A	1/1	1/1	./.	./.	./.	./.	0/1	0/0	0/0	./.	1/1	0/1	./.	0/0	1/1	0/0	./.	0/0	./.	0/0	0/1	0/0	1/1	1/1	./.	./.	0/0	1/1	./.	./.	1/1	0/1	0/0	0/0	1/1	./.	1/1	0/1	0/0	./.	0/0	1/1	1/1	0/1	./.	./.
9	19814986	AGGAAAGGAAAGGAAAGGAAAGGAAAGGAAAGGAAAGGAAAGGAAAGG	AAAAGGAAAGGAAAGGAAAGGAAAGGAAAGGAAAGGAAAGGAAAGG	1/1	1/1	./.	./.	./.	./.	0/1	0/0	0/0	./.	1/1	0/1	./.	0/0	1/1	0/0	./.	./.	./.	./.	0/1	0/0	1/1	1/1	./.	./.	0/0	1/1	./.	./.	1/1	0/1	0/0	0/0	1/1	./.	1/1	0/1	0/0	./.	0/0	1/1	1/1	0/1	./.	./.
9	19814988	G	A	1/1	1/1	./.	./.	./.	./.	0/1	0/0	0/0	./.	0/0	./.	./.	0/0	./.	0/0	./.	0/0	./.	./.	0/1	0/0	0/0	0/0	./.	./.	0/0	./.	./.	./.	./.	0/1	0/0	0/0	0/0	./.	1/1	0/1	0/0	./.	0/0	0/0	0/0	0/0	./.	./.
9	19814989	AAAG	A	1/1	1/1	./.	./.	./.	./.	0/1	0/0	0/0	./.	0/0	./.	./.	0/0	0/0	0/0	./.	0/0	./.	./.	./.	0/0	0/0	0/0	./.	./.	0/0	./.	./.	./.	./.	0/0	0/0	0/0	0/0	./.	1/1	0/1	0/0	./.	0/0	0/0	0/0	0/0	./.	./.
9	19814991	AGG	A	1/1	1/1	./.	./.	./.	./.	0/1	0/0	0/0	./.	0/0	./.	./.	0/0	0/0	0/0	0/0	0/0	./.	0/0	./.	0/0	0/0	0/0	./.	0/0	0/0	0/0	./.	0/0	0/0	0/0	0/0	0/0	0/0	./.	1/1	0/1	0/0	./.	0/0	0/0	0/0	0/0	./.	./.
9	19814993	G	A	1/1	1/1	./.	./.	./.	./.	0/1	0/0	0/0	./.	0/0	./.	./.	0/0	0/0	0/0	./.	0/0	./.	0/0	./.	0/0	0/0	0/0	./.	0/0	0/0	0/0	./.	./.	0/0	0/0	0/0	0/0	0/0	./.	0/0	0/1	0/0	./.	0/0	0/0	0/0	0/0	./.	./.
9	19814996	AGGAAAGGAAAGGAAAGGAAAGGAAAGG	AAAAGGAAAGGAAAGGAAAGGAAAGG	1/1	1/1	./.	./.	./.	./.	0/1	0/0	0/0	./.	0/0	0/0	./.	0/0	0/0	0/0	0/0	0/0	./.	0/0	0/0	0/0	0/0	0/0	./.	0/0	0/0	0/0	./.	0/0	0/0	0/0	0/0	0/0	0/0	./.	0/0	0/1	0/0	./.	0/0	0/0	0/0	0/0	./.	./.
9	19814999	AAAGGAAAGGAAAGGAAAGGAAAGGAAAGGAAAGGAAAG	AGAAAGGAAAGGAAAGGAAAGGAAAGGAAAGGAAAG	1/1	0/0	./.	./.	./.	./.	0/1	0/0	0/0	./.	0/0	0/0	./.	0/0	0/0	0/0	0/0	0/0	./.	0/0	0/0	0/1	0/0	0/0	./.	0/0	0/0	0/0	./.	0/0	0/0	0/0	0/0	0/0	0/0	./.	0/0	0/1	0/0	./.	0/0	0/0	0/0	0/0	./.	./.
9	19815018	GAAAGGAAAGGAAAGGAAAGGAAAGGAAAGGAAAGGAAAGGAAGAAAGAAAGAAAA	G	1/1	0/0	./.	0/0	./.	./.	0/0	0/0	0/0	./.	0/0	0/1	./.	0/0	0/0	0/0	0/0	0/0	0/0	0/0	0/1	0/1	0/0	0/0	./.	0/0	0/0	0/0	./.	0/0	0/0	0/1	0/0	0/0	0/0	./.	0/0	0/1	0/0	./.	0/0	0/0	0/0	0/0	0/0	1/1
9	19815022	GGAAAGGAAAGGAAAGGAAAGGAAAGGAAAGGAAAGGAAGAAAGAAAGAAAAAAAGAAAGAAAGAAA	GAAAGAAAGAAAGAAA	1/1	0/0	./.	0/0	./.	./.	0/0	0/0	0/0	./.	0/0	0/1	./.	0/0	0/0	0/0	0/0	0/0	0/0	0/0	0/1	0/1	0/0	0/0	./.	0/0	0/0	0/0	0/0	0/0	0/0	0/1	0/0	0/0	0/0	./.	0/0	0/1	0/0	./.	0/0	0/0	0/0	0/0	0/0	1/1
9	19815027	GGAAAGGAAAGGAAAGGAAAGGAAAGGAAAGGAAGAAAGAAAGAAAAAAAGAAAGAAAGAAA	GAAAGAAAGAAAGAAA	1/1	0/0	./.	./.	./.	./.	0/0	0/0	0/0	./.	0/0	0/1	./.	0/0	0/0	0/0	0/0	0/0	0/0	0/0	0/1	0/1	0/0	0/0	./.	0/0	0/0	0/0	0/0	0/0	0/0	0/1	0/0	0/0	0/0	./.	0/0	0/1	0/0	./.	0/0	0/0	0/0	0/0	0/0	1/1
9	19815032	GGAAAGGAAAGGAAAGGAAAGGAAAGGAAGAAAGAAAGAAAA	G	0/0	0/0	./.	./.	./.	./.	0/0	0/0	0/0	./.	0/0	0/1	./.	0/0	0/0	0/0	0/0	0/0	0/0	0/0	0/1	0/1	0/0	0/0	./.	0/0	0/0	0/0	0/0	0/0	0/0	0/1	0/0	0/0	0/0	./.	0/0	0/1	./.	./.	0/0	0/0	0/0	0/0	0/0	1/1
9	19815052	G	A	./.	0/0	./.	./.	./.	./.	./.	0/0	0/0	./.	0/0	0/1	./.	0/0	0/0	0/0	0/0	0/0	0/0	0/0	0/1	0/1	0/0	0/0	./.	0/0	0/0	0/0	0/0	0/0	0/0	0/1	0/0	0/0	0/0	./.	0/0	./.	./.	./.	0/0	0/0	0/0	0/0	0/0	1/1
9	19815057	GGAAGAAAGAAAGAAAAAAAGAAAGAAA	G	./.	0/0	./.	./.	0/0	./.	./.	0/0	0/0	./.	0/0	0/1	./.	0/0	0/0	0/0	0/0	0/0	0/0	0/0	0/1	0/1	0/0	0/0	./.	0/0	0/0	0/0	0/0	0/0	0/0	0/1	0/0	0/0	0/0	./.	0/0	./.	./.	./.	0/0	0/0	0/0	0/0	0/0	1/1
9	19815062	A	G	0/0	0/0	./.	./.	./.	0/0	0/1	0/0	0/0	./.	0/0	0/1	./.	0/0	0/0	0/0	0/0	0/0	0/0	0/0	0/1	0/1	0/0	0/0	./.	0/0	0/0	0/0	0/0	0/0	0/0	0/1	0/0	0/0	0/0	./.	0/0	./.	./.	./.	0/0	0/0	0/0	0/0	./.	1/1
9	19815069	GAAAAAA	GAA	./.	0/0	./.	./.	./.	./.	0/1	./.	0/0	./.	0/0	0/1	./.	0/0	0/0	0/0	0/0	0/0	0/0	0/0	0/1	0/1	0/0	0/0	./.	0/0	0/0	0/0	0/0	0/0	0/0	0/1	0/0	0/0	0/0	./.	0/0	./.	./.	./.	0/0	0/0	0/0	0/0	0/0	1/1
9	19815070	A	G	./.	0/0	./.	./.	./.	./.	0/1	./.	0/0	./.	0/0	0/1	./.	0/0	0/0	0/0	0/0	0/0	0/0	0/0	0/1	0/1	0/0	0/0	./.	0/0	0/0	0/0	0/0	0/0	0/0	0/1	0/0	0/0	0/0	./.	0/0	./.	./.	./.	0/0	0/0	0/0	0/0	0/1	1/1
9	19815077	G	A	./.	0/0	./.	./.	./.	./.	./.	./.	0/0	./.	1/1	0/1	0/1	0/0	1/1	0/0	0/0	./.	./.	1/1	0/1	./.	0/1	1/1	./.	./.	0/0	./.	0/0	1/1	1/1	0/1	0/0	./.	1/1	./.	1/1	./.	0/0	./.	0/0	1/1	1/1	1/1	./.	0/0
9	19815078	A	G	./.	0/0	./.	./.	./.	0/0	./.	./.	0/0	./.	0/0	0/0	0/0	0/0	0/0	0/0	0/0	./.	./.	0/0	0/0	./.	0/1	./.	./.	./.	0/0	0/0	0/0	./.	0/0	./.	0/0	./.	0/0	./.	0/0	./.	0/0	./.	0/0	./.	0/0	0/0	./.	0/0
9	19815117	GAAAGAAAGAAAGAAAGAAAAAAAGAAAGAAAGAAAGAAAGA	G	./.	0/0	0/0	0/0	0/0	0/0	./.	0/0	0/0	./.	0/0	0/0	0/0	0/0	0/0	0/0	0/0	0/0	0/0	0/0	0/0	./.	0/0	0/0	./.	0/0	0/0	0/1	0/0	0/0	0/0	0/0	0/0	0/0	0/0	./.	0/0	./.	0/0	./.	0/0	0/0	0/0	0/0	./.	1/1
9	19815121	GAAAGAAAGAAAGAAAAAAAGAAAGAAAGAAAGAAAGA	G	./.	0/0	0/0	0/0	0/0	0/0	./.	0/0	0/0	./.	0/0	0/0	0/0	0/0	0/0	0/0	0/0	0/0	0/0	0/0	0/0	0/1	0/0	0/0	./.	0/0	0/0	0/1	0/0	0/0	0/0	0/0	0/0	0/0	0/0	./.	0/0	./.	0/0	./.	0/0	0/0	0/0	0/0	./.	1/1
9	19815125	GAAAGAAAGAAAAAAAGAAAGAAAGAAAGAAAGA	G	./.	0/0	0/0	0/0	0/0	0/0	./.	0/0	0/0	./.	0/0	0/0	0/0	0/0	0/0	0/0	0/0	0/1	0/0	0/0	0/0	0/1	0/0	0/0	./.	0/0	0/0	0/1	0/0	0/0	0/0	0/0	0/0	0/0	0/0	1/1	0/0	./.	0/1	1/1	0/0	0/0	0/0	0/0	0/1	1/1
9	19815129	GAAAGAAAAAAAGAAAGAAAGAAAGAAAGA	G	./.	0/0	0/0	0/0	0/0	0/0	0/1	0/0	0/0	./.	0/0	0/0	0/1	0/0	0/0	0/0	0/0	0/1	0/0	0/0	0/0	0/1	0/0	0/0	./.	0/0	0/0	0/1	0/0	0/0	0/0	0/0	0/0	0/0	0/0	1/1	0/0	./.	0/1	1/1	0/0	0/0	0/0	0/0	0/1	1/1
9	19815133	GAAAAAAAGAAAGAAAGAAAGAAAGA	G	./.	0/0	0/0	0/1	0/0	0/0	0/1	0/0	0/0	./.	0/0	0/1	0/1	0/0	0/0	0/0	0/0	0/1	0/0	0/0	0/1	0/1	0/0	0/0	./.	0/0	0/1	0/1	0/0	0/0	0/0	0/1	0/0	0/0	0/0	1/1	0/0	./.	0/1	1/1	0/0	0/0	0/0	0/0	0/1	1/1
9	19815137	A	G	./.	0/0	./.	0/1	0/0	./.	0/1	0/0	0/0	./.	0/0	0/1	0/1	0/0	0/0	./.	./.	0/1	0/0	0/0	0/1	0/1	0/0	0/0	./.	0/0	0/1	0/1	./.	0/0	0/0	0/1	0/0	0/1	0/0	1/1	0/0	./.	0/1	1/1	0/0	0/0	0/0	0/0	0/1	1/1
9	19815149	GAAAGAAAGA	G	./.	0/0	0/0	0/1	0/0	./.	0/1	0/0	0/0	./.	0/0	0/1	0/1	0/0	0/0	0/0	0/0	0/1	0/0	0/0	0/1	0/1	0/0	0/0	./.	0/0	0/1	0/1	0/0	0/0	0/0	0/1	0/0	0/0	0/0	1/1	0/0	./.	0/1	1/1	0/0	0/0	0/0	0/0	./.	1/1
9	19815157	GA	G	./.	0/0	./.	0/1	0/0	./.	0/1	0/0	0/0	./.	0/0	0/1	0/1	0/0	0/0	0/0	./.	0/1	0/0	0/0	0/1	0/1	0/0	0/0	./.	0/0	0/1	0/1	./.	0/0	0/0	0/1	0/0	0/0	0/0	1/1	0/0	./.	0/1	1/1	0/0	0/0	0/0	0/0	0/1	1/1
9	19815281	G	A	1/1	0/0	1/1	0/0	0/1	1/1	0/1	0/0	0/0	0/1	0/0	0/0	0/1	0/0	0/1	0/1	0/0	0/0	0/0	0/0	0/0	0/1	0/0	0/0	1/1	0/0	0/0	0/0	0/0	0/0	0/0	0/0	0/0	0/0	0/0	0/1	0/0	0/1	0/1	0/1	0/0	0/0	0/0	0/0	0/1	1/1
9	19815301	A	C	1/1	0/0	1/1	0/1	0/1	1/1	1/1	0/0	0/0	1/1	0/0	0/0	0/1	0/0	0/1	0/1	0/1	0/1	0/0	0/1	0/1	0/1	0/0	0/0	1/1	0/1	0/1	0/1	0/1	0/1	0/1	0/1	0/0	0/0	0/0	1/1	0/0	1/1	0/1	1/1	0/0	0/0	0/1	0/0	1/1	1/1
9	19815349	A	T	1/1	0/0	1/1	0/1	0/1	1/1	1/1	0/0	./.	1/1	0/0	0/1	0/1	0/0	0/1	0/1	0/1	0/1	0/0	0/1	0/1	0/1	0/0	0/0	1/1	0/1	0/1	0/0	0/1	0/1	0/1	0/1	0/0	0/0	0/0	1/1	0/0	1/1	0/1	1/1	0/0	0/0	0/1	0/0	1/1	1/1
9	19815377	CT	C	0/0	1/1	0/0	0/1	0/1	0/0	0/0	./.	1/1	0/0	1/1	0/1	0/1	1/1	0/1	0/1	0/1	0/1	1/1	0/1	0/1	0/1	1/1	1/1	0/0	0/1	0/1	0/1	0/1	0/1	0/1	0/1	1/1	1/1	1/1	0/0	1/1	0/0	0/1	0/0	1/1	1/1	0/1	1/1	0/0	0/0
9	19815398	TATTAATTAATTA	T	0/0	1/1	0/0	0/1	0/1	0/0	0/0	1/1	1/1	0/0	1/1	0/1	0/1	1/1	0/1	0/1	0/1	0/1	1/1	0/1	0/1	0/1	1/1	1/1	0/0	0/1	0/1	0/1	0/1	0/1	0/1	0/1	1/1	1/1	1/1	0/0	1/1	0/0	0/1	0/0	1/1	1/1	0/1	1/1	0/0	0/0
9	19815604	A	C	1/1	0/0	1/1	0/1	0/1	1/1	1/1	0/0	0/0	1/1	0/0	0/1	0/1	0/0	0/1	0/1	0/1	0/1	0/0	0/1	0/1	0/1	0/0	0/0	1/1	0/1	0/1	0/1	0/1	0/1	0/1	0/1	0/0	0/0	0/0	1/1	0/0	1/1	0/1	1/1	0/0	0/0	0/1	0/0	1/1	1/1
9	19815659	T	A	1/1	0/0	1/1	0/0	0/1	1/1	0/1	0/0	0/0	0/1	0/0	0/0	0/1	0/0	0/1	0/1	0/0	0/0	0/0	0/0	0/0	0/1	0/0	0/0	1/1	0/0	0/0	0/0	0/0	0/0	0/0	0/0	0/0	0/0	0/0	0/1	0/0	0/1	0/1	0/1	0/0	0/0	0/0	0/0	1/1	1/1
9	19816172	A	G	1/1	1/1	1/1	0/1	1/1	1/1	0/1	1/1	1/1	0/1	1/1	0/1	1/1	1/1	1/1	1/1	0/1	0/1	1/1	0/1	0/1	1/1	1/1	1/1	1/1	0/1	0/1	0/1	0/1	0/1	0/1	0/1	1/1	1/1	1/1	0/1	1/1	0/1	1/1	0/1	1/1	1/1	0/1	1/1	1/1	1/1
9	19816507	T	C	1/1	0/0	1/1	0/0	0/1	1/1	0/1	0/0	0/0	0/1	0/0	0/0	0/1	0/0	0/1	0/1	0/0	0/0	0/0	0/0	0/0	0/1	0/0	0/0	1/1	0/0	0/0	0/0	0/0	0/0	0/0	0/0	0/0	0/0	0/0	0/1	0/0	0/1	0/1	0/1	0/0	0/0	0/0	0/0	0/1	1/1
9	19816704	GATGGATGGATGGATGGATGGATGA	G	1/1	0/0	1/1	0/1	0/1	1/1	1/1	0/0	0/0	1/1	0/0	0/0	0/0	0/0	0/1	0/1	0/1	0/1	0/0	0/1	0/1	0/1	0/0	0/0	1/1	0/1	0/1	0/1	0/1	0/1	0/1	0/1	0/0	0/0	0/0	1/1	0/0	1/1	0/1	1/1	0/0	0/0	0/1	0/0	0/1	1/1
9	19816706	T	C	1/1	0/0	1/1	0/1	0/1	1/1	1/1	0/0	0/0	1/1	0/0	0/0	0/0	0/0	0/1	0/1	0/1	0/1	0/0	0/1	0/1	0/1	0/0	0/0	1/1	0/1	0/1	0/1	0/1	0/1	0/1	0/1	0/0	0/0	0/0	1/1	0/0	1/1	0/1	0/0	0/0	0/0	0/1	0/0	0/1	1/1
9	19816708	GATGGATGGATGGATGGATGA	G	1/1	0/0	1/1	0/1	0/1	1/1	1/1	0/0	0/0	1/1	0/0	0/0	0/1	0/0	0/1	0/1	0/1	0/1	0/0	0/1	0/1	0/1	0/0	0/0	1/1	0/1	0/1	0/1	0/1	0/1	0/1	0/1	0/0	0/0	0/0	1/1	0/0	1/1	0/1	./.	0/0	0/0	0/1	0/0	0/1	1/1
9	19816712	GATGGATGGATGGATGA	G	1/1	0/0	1/1	0/1	0/1	1/1	1/1	0/0	0/0	1/1	0/0	0/0	0/1	0/0	0/1	0/1	0/1	0/1	0/0	0/1	0/1	0/1	0/0	0/0	1/1	0/1	0/1	0/1	0/1	0/1	0/1	0/1	0/0	0/0	0/0	1/1	0/0	1/1	0/1	./.	0/0	0/0	0/1	0/0	0/1	1/1
9	19816716	GATGGATGGATGA	G	1/1	0/0	1/1	0/1	0/1	1/1	1/1	0/0	0/0	1/1	0/0	0/0	0/1	0/0	0/1	0/1	0/1	0/1	0/0	0/1	0/1	0/1	0/0	0/0	1/1	0/1	0/1	0/1	0/1	0/1	0/1	0/1	0/0	0/0	0/0	1/1	0/0	1/1	0/1	./.	0/0	0/0	0/1	0/0	0/1	1/1
9	19816730	T	C	0/0	0/0	0/0	0/1	0/0	0/0	0/1	0/0	0/0	0/1	0/0	0/0	0/0	0/0	0/0	0/0	0/1	0/1	0/0	0/1	0/1	0/0	0/0	0/0	0/0	0/1	0/1	0/1	0/1	0/1	0/1	0/1	0/0	0/0	0/0	0/1	0/0	0/1	0/0	0/1	0/0	0/0	0/1	0/0	./.	0/0
9	19816760	G	C	0/0	0/0	0/0	0/1	0/0	0/0	0/1	0/0	0/0	0/1	0/0	0/0	0/0	0/0	0/0	0/0	0/1	0/1	0/0	0/1	0/1	0/0	0/0	0/0	0/0	0/1	0/1	0/1	0/1	0/1	0/1	0/1	0/0	0/0	0/0	0/1	0/0	0/1	0/0	0/0	0/0	0/0	0/1	0/0	0/0	0/0
9	19817271	G	A	0/0	0/0	0/0	0/1	0/0	0/0	0/1	0/0	0/0	0/1	0/0	0/1	0/0	0/0	0/0	0/0	0/1	0/1	./.	0/1	0/1	0/0	0/0	0/0	0/0	0/1	0/1	0/1	0/1	0/1	0/1	0/1	0/0	0/0	0/0	0/1	0/0	0/1	0/0	0/1	0/0	0/0	0/1	0/0	0/0	0/0
9	19817322	G	T	1/1	0/0	1/1	0/1	0/1	1/1	1/1	./.	0/0	1/1	0/0	0/1	0/1	0/0	0/1	0/1	0/1	0/1	0/0	0/1	0/1	0/1	0/0	0/0	1/1	0/1	0/1	0/1	0/1	0/1	0/1	0/1	0/0	0/0	0/0	1/1	0/0	1/1	0/1	1/1	0/0	0/0	0/1	0/0	1/1	1/1
9	19817330	CCT	C	1/1	0/0	1/1	0/1	0/0	1/1	1/1	./.	0/0	0/1	0/0	0/1	0/1	0/0	1/1	0/1	0/1	0/1	0/0	0/1	0/1	0/1	0/0	0/0	1/1	0/0	0/1	0/1	0/1	0/1	0/1	0/1	0/0	0/0	0/0	./.	0/0	1/1	0/1	1/1	0/0	0/0	0/1	0/0	1/1	1/1
9	19817352	G	GAATA	1/1	0/0	1/1	0/0	./.	1/1	0/0	./.	./.	0/1	0/0	0/0	0/1	0/0	0/1	./.	0/0	0/0	0/0	0/0	0/0	0/1	0/0	0/0	1/1	./.	0/0	0/0	0/0	0/0	0/0	0/0	0/0	0/0	0/0	./.	0/0	0/1	./.	0/0	0/0	0/0	0/0	0/0	./.	./.
9	19817383	AAAAG	A	0/0	1/1	0/0	0/1	0/1	0/0	0/0	1/1	1/1	0/0	1/1	0/0	0/1	1/1	0/0	1/1	0/0	0/1	1/1	0/1	./.	./.	1/1	1/1	0/0	0/1	0/1	0/0	./.	0/1	0/1	0/1	1/1	1/1	1/1	./.	1/1	0/0	0/1	0/0	1/1	1/1	0/1	./.	0/0	./.
9	19817384	AAAGAAAG	AAAAG	1/1	1/1	1/1	0/1	0/1	1/1	0/1	1/1	1/1	0/1	1/1	0/0	0/1	1/1	1/1	1/1	0/0	0/1	1/1	0/1	./.	1/1	1/1	1/1	1/1	0/1	0/1	./.	./.	0/1	0/1	0/1	1/1	1/1	1/1	./.	1/1	0/1	0/1	0/1	1/1	1/1	0/1	./.	0/0	./.
9	19817385	AAG	A	1/1	1/1	1/1	0/1	0/1	1/1	0/1	1/1	1/1	0/1	1/1	0/0	0/1	1/1	1/1	1/1	0/0	0/1	1/1	0/1	./.	1/1	1/1	1/1	1/1	0/1	0/1	./.	./.	0/1	0/1	0/1	1/1	1/1	0/0	./.	1/1	0/1	0/1	0/1	1/1	1/1	0/1	./.	0/0	./.
9	19817387	G	A	1/1	1/1	1/1	0/1	0/1	1/1	0/1	1/1	1/1	0/1	1/1	0/0	0/1	1/1	1/1	1/1	0/0	0/1	1/1	0/1	./.	1/1	1/1	1/1	1/1	0/1	0/1	./.	./.	0/1	0/1	0/1	1/1	1/1	0/0	./.	1/1	0/1	0/1	0/1	1/1	1/1	0/1	./.	./.	./.
9	19817427	T	C	1/1	0/0	1/1	0/0	0/1	1/1	0/1	0/0	0/0	0/0	0/0	0/0	0/1	0/0	0/1	0/1	0/0	0/0	0/0	0/0	0/0	0/1	0/0	0/0	0/1	0/0	0/0	0/0	0/0	0/0	0/0	0/0	0/0	0/0	0/0	0/1	0/0	0/1	0/1	0/1	0/0	0/0	0/0	0/0	1/1	1/1
9	19817472	C	CCTCTCTGT	1/1	1/1	1/1	0/1	1/1	1/1	0/1	1/1	1/1	0/0	1/1	0/1	1/1	1/1	1/1	1/1	0/1	0/1	1/1	0/1	0/0	1/1	1/1	1/1	1/1	0/1	0/1	0/1	0/1	0/1	0/1	0/1	1/1	1/1	1/1	0/1	1/1	0/1	1/1	0/0	1/1	1/1	0/1	1/1	0/1	1/1
9	19817501	CCT	C	./.	./.	0/0	0/0	0/0	./.	0/0	./.	./.	0/0	./.	./.	./.	./.	./.	./.	0/0	./.	0/0	./.	./.	./.	./.	./.	./.	./.	0/0	0/0	./.	0/0	./.	./.	./.	./.	1/1	./.	./.	0/0	./.	./.	./.	./.	0/0	./.	0/0	0/0
9	19817502	CT	C	0/0	0/0	0/0	0/0	0/0	0/0	0/0	./.	0/0	0/0	0/0	0/0	0/0	0/0	0/0	0/0	0/0	0/0	0/0	0/0	./.	0/0	0/0	0/0	0/0	0/0	0/0	0/0	0/0	0/0	0/0	0/0	0/0	0/0	1/1	./.	0/0	0/0	0/0	0/0	0/0	0/0	0/0	0/0	0/0	0/0
9	19817503	T	C	0/0	0/0	0/0	0/0	0/0	0/0	0/0	./.	0/0	0/0	0/0	0/0	0/0	0/0	0/0	0/0	0/0	0/0	0/0	0/0	0/0	0/0	0/0	0/0	0/0	0/0	0/0	0/0	0/0	0/0	0/0	0/0	0/0	0/0	1/1	./.	0/0	0/0	0/0	0/0	0/0	0/0	0/0	0/0	0/0	0/0
9	19817899	T	C	1/1	1/1	1/1	0/1	1/1	1/1	0/1	1/1	1/1	0/1	1/1	0/1	1/1	1/1	1/1	1/1	0/1	0/1	1/1	0/1	0/1	1/1	1/1	1/1	1/1	0/1	0/1	0/1	0/1	0/1	0/1	0/1	1/1	1/1	1/1	0/1	1/1	0/1	1/1	0/1	1/1	1/1	0/1	1/1	1/1	1/1
9	19817915	G	C	0/0	1/1	0/0	0/1	0/1	0/0	0/0	1/1	1/1	0/0	1/1	0/1	0/1	1/1	0/1	0/1	0/1	0/1	1/1	0/1	0/1	0/1	1/1	1/1	0/0	0/1	0/1	0/1	0/1	0/1	0/1	0/1	1/1	1/1	1/1	0/0	1/1	0/0	0/1	0/0	1/1	1/1	0/1	1/1	0/0	0/0
9	19818203	A	G	1/1	1/1	1/1	0/1	1/1	1/1	0/1	1/1	1/1	0/1	1/1	0/1	1/1	1/1	1/1	1/1	0/1	0/1	1/1	0/1	0/1	1/1	1/1	1/1	1/1	0/1	0/1	0/1	0/1	0/1	0/1	0/1	1/1	1/1	1/1	0/1	1/1	0/1	1/1	0/1	1/1	1/1	0/1	1/1	1/1	1/1
9	19818635	AAAATAAATAAATAAAT	A	0/1	0/0	1/1	0/0	0/0	0/0	0/0	0/0	0/0	0/0	0/0	0/0	0/0	0/0	0/0	0/0	0/1	0/0	0/0	0/0	0/0	0/0	0/0	0/0	0/0	0/0	0/0	0/0	0/0	0/0	0/0	0/0	0/0	0/0	0/0	0/0	0/0	0/0	0/0	0/0	0/0	0/0	0/0	0/0	1/1	1/1
9	19818679	TAGAC	T	0/0	0/0	0/0	0/0	0/0	0/0	0/1	0/0	0/0	0/1	0/0	0/1	0/0	0/0	0/0	0/0	0/1	0/1	0/0	0/1	0/1	0/0	0/0	0/0	0/0	0/1	0/1	0/1	0/1	0/1	0/1	0/1	0/0	0/0	0/0	0/1	0/0	0/1	0/0	0/1	0/0	0/0	0/1	0/0	0/0	0/0
9	19818722	C	T	0/0	0/0	0/0	0/0	0/0	0/0	0/1	0/0	0/0	0/1	0/0	0/1	0/0	0/0	0/0	0/0	0/1	0/1	0/0	0/1	0/1	0/0	0/0	0/0	0/0	0/1	0/1	0/1	0/1	0/1	0/1	0/1	0/0	0/0	0/0	0/1	0/0	0/1	0/0	0/1	0/0	0/0	0/1	0/0	0/0	0/0
9	19818733	G	A	1/1	1/1	1/1	0/1	1/1	1/1	0/1	1/1	1/1	0/1	1/1	0/1	1/1	1/1	1/1	1/1	0/1	0/1	1/1	0/1	0/1	1/1	1/1	1/1	1/1	0/1	0/1	0/1	0/1	0/1	0/1	0/1	1/1	1/1	1/1	0/1	1/1	0/1	1/1	0/1	1/1	1/1	0/1	1/1	1/1	1/1
9	19818817	A	G	./.	./.	0/0	0/0	0/0	0/0	0/1	./.	./.	0/1	./.	0/1	./.	./.	0/0	0/0	0/1	./.	0/0	0/1	0/1	./.	0/0	0/0	0/0	0/1	0/1	0/1	0/1	0/1	0/1	0/1	0/0	./.	0/0	0/1	./.	0/1	0/0	0/1	0/0	0/0	0/1	./.	0/0	0/0
9	19818825	TA	T	1/1	1/1	1/1	0/1	1/1	1/1	0/1	1/1	1/1	0/1	1/1	0/1	1/1	1/1	1/1	1/1	0/1	0/1	1/1	0/1	0/1	1/1	1/1	1/1	1/1	0/1	0/1	0/1	0/1	0/1	0/1	0/1	1/1	1/1	1/1	0/1	1/1	0/1	1/1	0/1	1/1	1/1	0/1	1/1	1/1	1/1
9	19818903	G	GA	1/1	0/0	1/1	0/1	0/1	1/1	1/1	0/0	0/0	1/1	0/0	0/1	0/0	0/0	0/1	0/1	0/1	0/1	0/0	0/1	0/1	0/1	0/0	0/0	1/1	0/1	0/1	0/1	0/1	0/1	0/1	0/1	0/0	0/0	0/0	1/1	0/0	1/1	0/1	1/1	0/0	0/0	0/1	0/0	1/1	1/1
9	19819243	C	T	1/1	1/1	1/1	0/1	1/1	1/1	0/1	1/1	1/1	0/1	1/1	0/1	1/1	1/1	1/1	1/1	0/1	0/1	1/1	0/1	0/1	1/1	1/1	1/1	1/1	0/1	0/1	0/1	0/1	0/1	0/1	0/1	1/1	1/1	1/1	0/1	1/1	0/1	1/1	0/1	1/1	1/1	0/1	1/1	1/1	1/1
9	19819275	G	A	0/0	1/1	0/0	0/1	0/1	0/0	0/0	1/1	1/1	0/0	1/1	0/1	0/0	1/1	0/1	0/1	0/1	0/1	1/1	0/1	0/1	0/1	1/1	1/1	0/0	0/1	0/1	0/1	0/1	0/1	0/1	0/1	1/1	1/1	1/1	0/0	1/1	0/0	0/1	0/0	1/1	1/1	0/1	1/1	0/0	0/0
9	19819312	G	A	0/0	1/1	0/0	0/1	0/1	0/0	0/0	1/1	1/1	0/0	1/1	0/1	0/1	1/1	0/1	0/1	0/1	0/1	1/1	0/1	0/1	0/1	1/1	1/1	0/0	0/1	0/1	0/1	0/1	0/1	0/1	0/1	1/1	1/1	1/1	0/0	1/1	0/0	0/1	0/0	1/1	1/1	0/1	1/1	0/0	0/0
9	19820182	A	G	0/0	1/1	0/0	0/1	0/1	0/0	0/0	1/1	1/1	0/0	1/1	0/1	0/1	1/1	0/1	0/1	0/1	0/1	1/1	0/1	0/1	0/1	1/1	1/1	0/0	0/1	0/1	0/1	0/1	0/1	0/1	0/1	1/1	1/1	1/1	0/0	1/1	0/0	0/1	0/0	1/1	1/1	0/1	1/1	0/0	0/0
9	19820246	TCTATTATC	T	0/0	1/1	./.	0/1	0/1	./.	0/0	1/1	1/1	./.	1/1	0/1	0/1	1/1	0/1	0/1	0/1	0/1	1/1	0/1	0/1	1/1	1/1	1/1	0/0	0/1	0/1	0/1	0/1	0/1	0/1	0/1	1/1	1/1	1/1	./.	1/1	0/0	0/1	0/0	1/1	1/1	0/1	1/1	0/0	./.
9	19820250	TTATC	TCTATC	1/1	1/1	1/1	0/1	0/1	1/1	1/1	1/1	1/1	1/1	1/1	0/1	0/1	1/1	0/1	0/1	0/1	0/1	1/1	0/1	0/1	1/1	1/1	1/1	1/1	0/1	0/1	0/1	0/1	0/1	0/1	0/1	1/1	1/1	1/1	1/1	1/1	1/1	0/1	1/1	1/1	1/1	0/1	1/1	1/1	1/1
9	19820621	CTG	C	0/0	0/0	0/0	0/0	0/0	0/0	0/0	0/0	0/0	0/0	0/0	0/0	0/1	0/0	0/0	0/0	0/0	0/0	0/0	0/0	0/0	0/1	0/0	0/0	0/0	0/0	0/0	0/0	0/0	0/0	0/0	0/0	0/0	0/0	0/0	0/0	0/0	0/0	0/0	0/0	0/0	0/0	0/0	0/0	0/1	0/0
9	19820623	G	C	1/1	0/0	1/1	0/0	0/1	1/1	1/1	0/0	0/0	1/1	0/0	0/1	0/1	0/0	0/1	0/1	0/1	0/1	0/0	0/1	0/1	0/1	0/0	0/0	1/1	0/1	0/1	0/1	0/1	0/1	0/1	0/1	0/0	0/0	0/0	1/1	0/0	1/1	0/1	1/1	0/0	0/0	0/1	0/0	0/1	1/1
9	19820654	TA	T	0/1	0/0	0/0	0/0	0/0	0/0	0/0	0/0	0/0	0/0	0/1	0/0	0/0	0/0	0/0	0/0	0/0	0/0	0/0	0/0	0/0	0/0	0/0	./.	0/0	0/0	0/0	0/0	0/0	0/0	0/0	0/0	0/0	0/0	0/0	0/0	0/0	0/0	0/0	0/0	0/0	0/0	0/0	0/0	0/0	0/0
9	19820740	G	A	0/0	0/0	0/0	0/0	0/1	1/1	0/1	0/0	0/0	0/1	0/0	0/0	0/0	0/0	0/1	0/1	0/0	0/0	0/0	0/0	0/0	0/1	0/0	0/0	1/1	0/0	0/0	0/0	0/0	0/0	0/0	0/0	0/0	0/0	0/0	0/1	0/0	0/1	0/1	1/1	0/0	0/0	0/0	0/0	0/0	0/0
9	19820939	T	C	1/1	1/1	1/1	1/1	1/1	1/1	1/1	1/1	1/1	1/1	1/1	1/1	1/1	1/1	1/1	1/1	1/1	1/1	1/1	1/1	1/1	1/1	1/1	1/1	1/1	1/1	1/1	1/1	1/1	1/1	1/1	1/1	1/1	1/1	1/1	1/1	1/1	1/1	1/1	1/1	1/1	1/1	1/1	1/1	1/1	1/1
9	19820944	T	A	1/1	1/1	1/1	1/1	1/1	1/1	1/1	1/1	1/1	1/1	1/1	1/1	1/1	1/1	1/1	1/1	1/1	1/1	1/1	1/1	1/1	1/1	1/1	1/1	1/1	1/1	1/1	1/1	1/1	1/1	1/1	1/1	1/1	1/1	1/1	1/1	1/1	1/1	1/1	1/1	1/1	1/1	1/1	1/1	1/1	1/1
9	19821061	G	T	1/1	1/1	0/1	1/1	1/1	1/1	1/1	1/1	1/1	1/1	1/1	1/1	1/1	1/1	1/1	1/1	1/1	1/1	1/1	1/1	1/1	1/1	1/1	1/1	1/1	1/1	1/1	1/1	1/1	1/1	1/1	1/1	1/1	1/1	1/1	1/1	1/1	1/1	1/1	1/1	1/1	1/1	1/1	1/1	1/1	1/1
9	19821066	A	C	1/1	1/1	0/1	1/1	1/1	1/1	1/1	1/1	1/1	1/1	1/1	1/1	1/1	1/1	1/1	1/1	1/1	1/1	1/1	1/1	1/1	1/1	1/1	1/1	1/1	1/1	1/1	1/1	1/1	1/1	1/1	1/1	1/1	1/1	1/1	1/1	1/1	1/1	1/1	1/1	1/1	1/1	1/1	1/1	1/1	1/1
9	19821796	T	A	1/1	1/1	1/1	1/1	1/1	1/1	1/1	1/1	1/1	1/1	1/1	1/1	1/1	1/1	1/1	1/1	1/1	1/1	1/1	1/1	1/1	1/1	1/1	1/1	1/1	1/1	1/1	1/1	1/1	1/1	1/1	1/1	1/1	1/1	1/1	1/1	1/1	1/1	1/1	1/1	1/1	1/1	1/1	1/1	1/1	1/1
9	19821813	T	A	1/1	0/0	1/1	0/1	0/1	1/1	1/1	0/0	0/0	1/1	0/0	0/1	1/1	0/0	0/1	0/1	0/1	0/1	0/0	0/1	0/1	0/1	0/0	0/0	1/1	0/1	0/1	0/1	0/1	0/1	0/1	0/1	0/0	0/0	0/0	1/1	0/0	1/1	0/1	1/1	0/0	0/0	0/1	0/0	1/1	1/1
9	19822550	TATAAATAAATAAATAA	T	1/1	0/0	1/1	1/1	0/1	0/1	1/1	0/0	1/1	1/1	1/1	1/1	1/1	1/1	1/1	1/1	1/1	1/1	1/1	1/1	0/1	1/1	1/1	1/1	1/1	1/1	1/1	0/1	1/1	1/1	1/1	1/1	0/0	1/1	1/1	1/1	1/1	1/1	0/1	1/1	1/1	1/1	1/1	1/1	0/1	1/1
9	19823400	G	C	1/1	1/1	1/1	1/1	1/1	1/1	1/1	1/1	1/1	1/1	1/1	1/1	1/1	1/1	1/1	1/1	1/1	1/1	1/1	1/1	1/1	1/1	1/1	1/1	1/1	1/1	1/1	1/1	1/1	1/1	1/1	1/1	1/1	1/1	1/1	1/1	1/1	1/1	1/1	1/1	1/1	1/1	1/1	1/1	1/1	1/1
9	19823457	TG	T	0/1	0/0	0/0	0/0	0/0	0/0	0/0	0/0	0/0	0/0	0/0	0/0	0/0	0/0	0/0	0/0	0/0	0/0	0/0	0/0	0/0	0/0	0/1	0/0	0/0	0/0	0/0	0/0	0/0	0/0	0/0	0/0	0/0	0/0	0/0	0/1	0/0	0/0	0/0	0/0	0/0	0/0	0/0	0/0	0/0	0/0
9	19823458	G	T	0/1	1/1	1/1	1/1	1/1	1/1	1/1	1/1	1/1	1/1	1/1	1/1	1/1	1/1	1/1	1/1	1/1	1/1	1/1	1/1	1/1	1/1	0/1	1/1	1/1	1/1	1/1	1/1	1/1	1/1	1/1	1/1	1/1	1/1	1/1	0/1	1/1	1/1	1/1	1/1	1/1	1/1	1/1	1/1	1/1	1/1
9	19823459	TG	T	0/1	0/0	0/0	0/0	0/0	0/0	0/0	0/0	0/0	0/0	0/0	0/0	0/0	0/0	0/0	0/0	0/0	0/0	0/0	0/0	0/0	0/0	0/0	0/0	0/0	0/0	0/0	0/0	0/0	0/0	0/0	0/0	0/0	0/0	0/0	0/1	0/0	0/0	0/0	0/0	0/0	0/0	0/0	0/0	0/0	0/0
9	19824273	TA	T	1/1	0/0	1/1	0/0	0/0	1/1	1/1	./.	0/0	./.	0/0	./.	0/0	0/0	0/0	0/0	1/1	0/1	0/0	0/0	0/0	0/0	./.	./.	./.	./.	./.	./.	./.	0/0	0/1	0/1	0/0	0/0	0/0	0/0	0/0	./.	0/1	1/1	0/0	0/0	1/1	0/0	./.	0/0
9	19824813	C	T	0/0	1/1	0/0	0/1	0/1	0/0	0/0	1/1	1/1	0/0	1/1	0/1	0/1	1/1	0/1	0/1	0/1	0/1	1/1	0/1	1/1	0/1	1/1	1/1	0/0	0/1	0/1	0/1	0/1	0/1	0/1	0/1	1/1	1/1	1/1	0/0	1/1	0/0	0/1	0/0	1/1	1/1	0/1	1/1	0/0	0/0
9	19824981	G	C	1/1	0/0	1/1	0/1	0/1	1/1	1/1	0/0	0/0	1/1	0/0	0/1	0/1	0/0	0/1	0/1	0/1	0/1	0/0	0/1	0/1	0/1	0/0	0/0	1/1	0/1	0/1	0/1	0/1	0/1	0/1	0/1	0/0	0/0	0/0	1/1	0/0	1/1	0/1	1/1	0/0	0/0	0/1	0/0	0/1	1/1
9	19825012	A	G	1/1	0/0	1/1	0/1	0/1	1/1	1/1	0/0	0/0	1/1	0/0	0/1	0/1	0/0	0/1	0/1	0/1	0/1	0/0	0/1	0/1	0/1	0/0	0/0	1/1	0/1	0/1	0/1	0/1	0/1	0/1	0/1	0/0	0/0	0/0	1/1	0/0	1/1	0/1	1/1	0/0	0/0	0/1	0/0	1/1	1/1
9	19825237	T	C	1/1	0/0	1/1	0/1	0/1	1/1	1/1	0/0	0/0	1/1	0/0	0/1	0/1	0/0	0/1	0/1	0/1	0/1	0/0	0/1	0/1	0/1	0/0	0/0	1/1	0/1	0/1	0/1	0/1	0/1	0/1	0/1	0/0	0/0	0/0	1/1	0/0	1/1	0/1	1/1	0/0	0/0	0/1	0/0	0/1	1/1
9	19825248	G	A	1/1	0/0	1/1	0/1	0/1	1/1	1/1	0/0	0/0	1/1	0/0	0/1	0/1	0/0	0/1	0/1	0/1	0/1	0/0	0/1	0/1	0/1	0/0	0/0	1/1	0/1	0/1	0/1	0/1	0/1	0/1	0/1	0/0	0/0	0/0	1/1	0/0	1/1	0/1	1/1	0/0	0/0	0/1	0/0	0/1	1/1
9	19825456	C	T	1/1	1/1	1/1	1/1	1/1	1/1	1/1	1/1	1/1	1/1	1/1	1/1	1/1	1/1	1/1	1/1	1/1	1/1	1/1	1/1	1/1	1/1	1/1	1/1	1/1	1/1	1/1	1/1	1/1	1/1	1/1	1/1	1/1	1/1	1/1	1/1	1/1	1/1	1/1	1/1	1/1	1/1	1/1	1/1	0/1	1/1
9	19825762	A	T	0/0	0/0	0/0	0/0	0/0	0/0	0/0	0/0	0/0	./.	0/0	0/0	0/0	0/0	0/0	0/0	0/0	0/0	0/0	0/0	0/0	0/0	0/0	0/0	0/0	0/0	0/0	0/0	0/0	0/0	0/0	0/0	0/0	0/0	0/0	0/0	0/0	0/0	0/0	0/0	0/0	0/0	0/0	0/1	0/0	0/0
9	19825765	C	CT	1/1	0/0	1/1	0/0	0/1	1/1	1/1	0/0	0/0	1/1	0/0	0/1	0/0	0/0	0/0	0/0	0/0	0/1	0/0	0/1	0/1	0/1	0/0	0/0	1/1	./.	0/1	0/0	0/0	0/1	0/1	0/1	0/0	0/0	0/0	0/1	0/0	1/1	0/1	1/1	0/0	0/0	0/1	0/0	1/1	0/0
9	19825780	C	T	0/0	0/0	0/0	0/0	0/0	0/0	0/0	0/0	0/0	0/0	0/0	0/0	0/0	0/0	0/1	0/0	0/0	0/0	0/0	0/0	0/0	0/0	0/0	0/0	0/1	0/1	0/0	0/1	0/1	0/0	0/0	0/0	0/0	0/0	0/0	0/0	0/0	0/0	0/0	0/0	0/0	0/0	0/0	0/0	0/0	0/0
[truncated: 1,657 more rows]
[truncated: 693 more columns]
